# Supplementary material for: From chip to SNP: Rapid development and evaluation of a targeted capture genotyping-by-sequencing approach to support research and management of a plaguing rodent
Source: PLoS One. 2023 Aug 17;18(8):e0288701. doi: 10.1371/journal.pone.0288701 (PMC10434965; doi:10.1371/journal.pone.0288701)
Supplement: S1 Table — (XLSX) [file pone.0288701.s001.xlsx]

## Sheet: README
Table S1. Details of custom hybridization capture sequencing panel for genotyping house mice in southeastern Australia cropping regions. Description of columns in attached worksheet are provided below.
Chromosome	Chromosome, based on mapping mm10 reference genome
SNP_Position	Position (bp) of targeted SNP
Name	Original marker name from GigaMUGA annotation file
Start	Start position for probe (bp)
Stop	Stop position for probe (bp)
Strand	Strand targeted by probe
Seq	Probe sequence
Len	Probe length (bp)
GC	Probe GC content

## Sheet: Table S1
Chromosome	SNP_Position	Name	Start	Stop	Strand	Seq	Len	GC
chr1	3435729	UNCHS000005	3435668	3435788	+	TTTCTGATGCTGAAAACACTATGAATTTGGCATCCTATTTTTTGCTGGCTCAAAGGTCAGATGTACTTTACTTTCTCCATTTAAAATGTCACAGAAGTCAAAGTTATTACCAGAAATATT	120	32
chr1	3439034	UNCHS000006	3438973	3439093	+	TGGAGGTTCTAATTTCTACCAGATCTCTTTGTCCTCCTAGAAGCATTGTGATACTCAGGACTGTCTATGGGCTCTGTTCATCTGGGGAGCAGGGTTCATATAGGACTGAGATTCTTGTCT	120	45
chr1	8448543	JAX00241432	8448482	8448602	+	TTTACTGAGATGATTTTGAAATCATTTTAAAACGATGAACATAGGAAATTGGGGAAAAAATGAGTATAGTTTATCTACACCAATTACACTGTATTACAACCCACCCTCCACCCCCCCAAA	120	35
chr1	10452345	UNC90639	10452284	10452404	+	TCAGGGCATGGCATGGGACAGTCAAGCTGCTTGAAGAAGAAACAAACAGATGGAGTCACATCATGCCTTGAAAATTCTGTTTCCATGGCAGAGAAGCTTGGAATCTGTTGATAAGGGCTA	120	45
chr1	10844770	UNCHS000080	10844709	10844829	+	TGTAAACCAAGTTCCTAAGAAAGATATTCTGGATCTGAGTTTGAGATTTCCTACAACAAAATTTTCATGTGGATCATTTGTAAAAAAAAAAAAAAAAAAAAAAAGACAAAGCAATAGAAG	120	27
chr1	11408276	UNCJPD000025	11408215	11408335	+	ATGTCTCTGTAGTACGTATTAGAGCTATTTAGGTACCTGCTAGGAATGCTGGTATATGCAGGGTTATAGGGCAGGTCTATTTTTAGTTTTTTTGAGAGACCTTCATACAGTGTCTGGACT	120	40
chr1	11643615	UNC109624	11643554	11643674	+	TATGTTGAGGTTTAATTAGTAGTAAGAATTACCCAAATATTAGATATTAACATTGCTAGGTGATACTAGGAGATTAATGAAAAGAGTAGAATTTGAGGGCTTAGGGGTTCATTGACTAAG	120	32
chr1	12797945	JAX00242146	12797884	12798004	+	CTGTTCACTCAGTGTCTATGCAAGAGCCCTGGATGCGGTAGATGGGCCAAATAACTTCCCGAATGGATGGATGAATACGCCAGTCTCTGTGGACCCTCCTCATATGTTCATTTACTCAGA	120	48
chr1	13433549	UNCHS000121	13433488	13433608	+	GTTACACCCCATTCCAGTCCAACCCAAACTCCTTTTTCTTTCAAATGGTCTGCACACACACAGACAGAGACAGACAGACAGACACGCACAGAGACACACAGAAAGAAACAGACACACACC	120	48
chr1	13890559	UNC140543	13890498	13890618	+	CCAGGAAAACACATAGTTTCTCAAATTAGGAACTCTAGATGGGCCAACCCAGCCTCCTATTCTTGCCTGTCCCCAGACAAGTCATATAATGGTTATGAGACCTGGTAGGGTCAAAGCCTA	120	46
chr1	15817404	JAX00242874	15817343	15817463	+	TGAAGGTAGAATGTCATTTGATATGTTAGTAAATACAGTTGAGGGGGTATTTGGCTTAATGAATAACTGACTTAGCCTAATTGAGTAGGTAAAGCATTATCCGATTTGACCCTTCTCTAA	120	35
chr1	15832044	UNCHS000152	15831983	15832103	+	TTGTAAATGACTGCAGAAATAGATCAGTTGGGTTGCAGGCTGGGTATGGGTATGTGGAAGAGATTACTGGATAGGACTTTAGAATCCAAGATGTTATATGATTTGTTCACAAAAGTCTCT	120	38
chr1	17009201	UNCHS000169	17009140	17009260	+	GCCATGAGATTTCACAATGATGAAAATAATTCCAGCTCCTTAAAGTAAGTAATCTGCCACCAAAACTTTCAAACTGGAAGGTAGCAGCCATCACTCTCCCGAGGGCTGCAGCATATGCCT	120	44
chr1	17753014	JAX00001099	17752953	17753073	+	CTTTAATTCTTCAGTTCAAGCTGTGACCTGTGAAACTACAGTGGAACAGCTCTGTCCATTCCATAAGCCTGCTTCTCATTGCCCCAGGTAATCCTTTTCACAGTTTCTTTTCCTTGTAAT	120	42
chr1	18352880	JAX00001144	18352819	18352939	+	CTCATTAGTGTCATAAAAAAACCAATTTATGTCACAAAGAGAGTTCCTGTGATTCTGAGTTATGTTCTGATGTTGCTCATGGGCTGTAGTCTGTTAACTAATGAAAGAAGCTTGAGATGA	120	36
chr1	19564696	UNC219849	19564635	19564755	+	ATTGCCATAGGCAGAAACCCTGATGCGGCAACTCAAGAGTCGCTCACCTGAAACTAGCAGTGTCTGCAGCTGAGGCTGGGGCTGCTGGCAAAGCAGCTTTGTCTCTTCCTTCAGGAGATC	120	54
chr1	21439296	UNCHS000218	21439235	21439355	+	TTCACCATCCTCTTCTCTATGTTGTTCCGATTAAAAGCAAAAGCATAAAATCTAGCTCCTAAAACTTTTTTGTTCACATGTACAAAAATCATTTTTCACGGATTTTTTTTTATGGTCTTC	120	31
chr1	22063773	UNCHS000228	22063712	22063832	+	GAAATGTTTTCAAAATGTGGTTATCGCCAATATGTGCTTTCTCTAGCACAATGAGATTGTTAGTGACTGCTTAGCTCAGTTTCCCTAGAGAAATGCTTGTAGGCATTGGGAGACTGCTGA	120	41
chr1	22087305	UNC259179	22087244	22087364	+	TAAACAATCACTGAAGTTAGAATTGCTATGAAAAATCTTCCAATATTTAATTTTTTAGGACTAAGTTTCACACATTGTGCTAGAAATGGGAAAAGAATACTGCAGAACACAAATGCATAG	120	30
chr1	22092211	UNCHS000229	22092150	22092270	+	ATTCGAAGCACCTGAGTAAGGAGCTGCACCTGAAGCACTGTTCTAATCATCTTGACTGACATGGGAATGTTCATCCCAGTTGTAGCTGGTACCTTTTGGTAGGAGGCCAGATACAAAAGA	120	46
chr1	22309279	JAX00001441	22309218	22309338	+	CAGATGAAGGCAGAAGAAGCAAATTCAACTCTGAAAATTGGCTAACCACTTCTTATCAGCCGGCATGTTTCATTTGCTACATCACAATTGTGGGGTCATATGGATTTGAAATAACTATTT	120	38
chr1	22428813	JAX00244173	22428752	22428872	+	CTCCGGAAGCTTTACGTGTATAGACAGGAAGTGTAAGATAAAACATGCATCCAAACACATTACAGTTAGACTCAAAGCTACCACGGAGATAGTAAACACTGACATGACGGTCTATGCCTC	120	42
chr1	22431417	UNC264385	22431356	22431476	+	TCCGAGCAATACTCTCATGAGCAGTGGGTCCGTGAGCCATGCTGACTCCTCAGAGGAAGAGAGGCTCACCACTTAAATCAATGTTTTAGTTGGTATCCTCCAATACCTCATTTAAAGGGG	120	48
chr1	22603904	UNC266348	22603843	22603963	+	TTTTCCAGTTCTGGAGGTCCAACAGGGTTTTGTGTATGTGAGACAATTAATTACATCAATTCCTGGATAATTTCCTTTTAAGTTACTATAGTTCAAAAATTATTTTTCTTCCTGTATCTA	120	31
chr1	22634298	UNC266725	22634237	22634357	+	TTGAGAGAGAATTCAATGTAATTTTAGCAATGTGAAGCTCAACTAGTGTACCTCCATCTCGCCAACAAACAGCTCTGCGTTCTGGGAGATTTACCATGGCTTGTGAAAAACTTGTGTAAA	120	40
chr1	23046686	UNCHS000245	23046625	23046745	+	TCCATCTTTTTGACAAAGTGAATGAAAGAGATAATGAGGTGAGTCCCACAATCCAGTCCGATCTGGTCTCCCATTTTGAATAAAACATAGTAAAGTTGAAATCATAGAAAGGGGCACTTG	120	38
chr1	23749586	UNCHS000260	23749525	23749645	+	ATATGATTTGAGGGCCAGCCACTTGGTATTGGATAACCAACTGATGTTCTTGTCCCTGCTCTCTGTATTCCCCTAATGCCCATGGTTCTTTGTCTGCAGTTGTGGGCTCACAAGGTTCCC	120	48
chr1	23849736	UNCHS000262	23849675	23849795	+	ACATAAGCTGTAGTGAAGACCAAGGAGCACGGAGCTCCTCCACAGCCACGCTAAGCAGCCAGGAAAGAGCAAGTTTTGCTCATCATCCTGGAACACAGAGGGTATGACAACATGCAGATC	120	51
chr1	24435251	UNC293808	24435190	24435310	+	CCGTTATAAAATACTTGGGTTCCCTTATTTTGGAGTTGGTTAACCTTGATAAATCCACAGCAGGTGGAGCACCCACTTGGGTCTGTAGTGCGTTGAGATGAAAGGGGCTGAGAAGCTGCC	120	48
chr1	25529900	UNC309235	25529839	25529959	+	CATCCATGAGATTGTTCTAGTGCAGACTGCTAAATTATTCTTCAATGTCCACACACTTTACATCATCAAAGTACATAGTTTTTAATAATGCTCTGCTTCACTTAAAGTATTTCATCACCA	120	33
chr1	25964361	UNCJPD000070	25964300	25964420	+	GAATTTCTGAGTAACTAGAACACTTAAAAATAAATGCCAAAAATATCTATAGACACTGAAAGATAATACTGAGAAAATGTACTCTGAAATTCAGAACATTTATATCATTCTGAGGAAATG	120	28
chr1	26700541	JAX00245113	26700480	26700600	+	TTGCTGCTATGATGTTCTGTCTCATGACAAGAAACAAATCAGTAGAGCAAACTGAAATCAGGCACCTTCTTGAGCTATGTACCCATTTTACTTTATCCCAGAGTTTTCAAGAGGAATGTT	120	38
chr1	27722959	UNCHS000309	27722898	27723018	+	TTACAATCACACTTTTCAAAGGCAATTTTTAAGTGGTACTCAATAGAAATGCAAAATGTTCTTAGCTTATGTGATCATATCAAAATATTACCTGTTAATTAAGTCATTACCTCTTTGAAT	120	28
chr1	29003466	JAX00245377	29003405	29003525	+	CCGAGCCTATAACTTAGTTCAGTCCATTGGAACCACAGAGTGGATGGAGAGACTATTTTCACTTGTTGTTCTTTGACTTCCTAATGCATATGTCCCTGCCCAGTAAATAAATATAAAAAA	120	38
chr1	29673428	ICR033	29673367	29673487	+	CCACTTATTATATAATATTTAATATCAAAACATGTAAGTGACTGTAACATTCCATGTTAAATAAACAATTTTGAGAGAGAAATAACCAGGTTAATATTGATTATGAAATTTATTTTTATA	120	21
chr1	30126538	JAX00002024	30126477	30126597	+	CTAAGCATGGAATCAATGTTGTCATAAAAACATACATAACATAGGATTTTATAGTCCATTCAAAACAGCTTTGATTTCTGAAAGTTTTAGAAAATGAATATGATATTTTGCAAATATGCT	120	27
chr1	30813482	UNCHS000349	30813421	30813541	+	TATTTCTCATTTTTCTATTATACAAGAGAAAAAGACATCTTAATATAATTAAAGGAAAGCCGCAACGGTTCTCAAACTGCACTATTTACAAAGCACCAAGGAGCTCTCTCTCGCTCACTC	120	36
chr1	31451054	UNC379621	31450993	31451113	+	GCAGGTTTTTCTGTTCTCCCCAGAAGTTCAACTATGCTTTCCAAATGAAAGTACTCAGTGCATCTTTGTGGAGTTCAGCCACATTTTCTACCACACAGAACTGGCTGTACAAGTCCATAT	120	42
chr1	32253378	UNC387018	32253317	32253437	+	TGAAGAATATTAACGTCTTCTTCATATGTTCTATATTATGATGGATACATAAAAATTGGGAAGTATGTTAATTCATATAAAAAACTCAAACTAATTTTTAAAAACAATTCTTCTTAAAAT	120	21
chr1	32418795	UNC389352	32418734	32418854	+	CACTTTCAAATCTTCATGTTTTAAGAATCAGCTCTACTAAAAATTATTGTTCATTAGTTCACCTTAAAATAGAGATTGATAGTCTAGAGTAAACTCTCTAATTCTAAAATTATGTAATTG	120	26
chr1	32995593	UNC396884	32995532	32995652	+	TGTTCATGTATTTTTAAATTCATCACTAATCTTTACTGAATGATCTAATTTTTCCATCTTGTCTTCTATCCCTGATTATCTGTTTTGACATGAACTATTCTGTTGGTGAAGGTTTTCACT	120	30
chr1	33368251	UNCHS000388	33368190	33368310	+	TTCTAGCTTCATTTCTGTTGTGGAGTTAAAACACATACATACTGACAAGAAGCAACTCAGATGGAGAAATGGATTGTGTTATCTCAAAATTGAGGTGACAGGGAAGTCGAGATAACAAAA	120	37
chr1	33371703	UNC401821	33371642	33371762	+	TTTTTATTACACTTTCATTAGAATTTTCACTTCATTACATTAAACATTTTAGCTCTATTTGCATGACCCTTTATACAGGCTCCTAATTTTGTTCATACATTTCCTTAGTGTTAAGCAGTC	120	29
chr1	33762535	UNC408010	33762474	33762594	+	TGTGCCTTTCCAATCTATGTATACGTAAGATGGCGGGACTCTGGAACTAAAAACATAGCTTAGAAGTTAAGAACTCCAGCTGCTCTTCCAGAGGATCCAGGCTCAATTCCCAGCACCCTC	120	47
chr1	34487132	UNC421584	34487071	34487191	+	GAGGTTCCCTTTGCAGGTTTTAAGACTTGTTCACCAAAGAATTTAGAAAGCTCAAGAACGGTTTTATTAGAGTTTAAGAAAAACAGTGCCGCCGGCTGTGGTGGCGCACGCCTTTAATCC	120	44
chr1	35526032	UNC438854	35525971	35526091	+	ATACATTTTTGTCATGTAGGGTCCTCAGCTCTTTAGCTGGACAGGCCTCTACAATTGGATAGGCTTAGCTTTTGGCGTAGACAAGTCTTGCTCTCAAGATGAAGTCTTTCCTACTTTGTG	120	43
chr1	35878973	JAX00002454	35878912	35879032	+	GTGACAAGCATGCATGAAAAGCCTGTCACCAAGCTAGGGACAGGAGAGTAGAGAAGAGACCTTAGAGAGCTCAGATACCCACCAGGCCTTCCTCCTCCATAGACATCCCTGCCTCTGCCT	120	53
chr1	36565686	UNC455081	36565625	36565745	+	AAAAAAAAAAAAAAAAACGAAAGAAAATATACAACACCAATAAACACACAAAGAGACAACGAGAAAAAGAAGAAAGTTAGGACAATTGCCAATTCTACTGGATAAGAAAAGGAATTAGCC	120	29
chr1	36888211	UNCHS000464	36888150	36888270	+	CACAGCAGAAACAGCTCAAACCCCCACTGGTTGTCCTGACTTCCACAGACAGCCACACAAACATACATGCAGAACAAAATGTGAAAAACATTTCAGCTTTAGACACATAACCTATGCCAT	120	43
chr1	37030925	JAX00247210	37030864	37030984	+	TCAGAGGAAACTCCCAAGTAACCACAGAAAATAGATAGCATAGCCACACCCAGAAAACAATGTGTCTTGTGTTTAAAAGGATAGCTACTTCCTGATCATAACTTTTCTAGGACCCGATCT	120	40
chr1	37347711	UNCHS000479	37347650	37347770	+	CCTGGCTTGCTGCCTTGTTTCAAAAATAGCTTTGTCTTCCTGGCACTTCATTGATCTGTGGCTGTTGCTTCGAATTTAGAGCCCTTTATGGAATTCTCTTGATACTTAGGAAATGTCATA	120	41
chr1	37454864	UNCHS000493	37454803	37454923	+	GGGCTTCTCCTTATAGAACATGAGGATGAACTCCACGACCAGCGCCAGGTCCGGCGCCTGGAACATTTTTCCTGAAAAGACATCCCAGTCGAGAGCTGTCACAACGGAAGTGACCTCTGT	120	53
chr1	37582728	JAX00247383	37582667	37582787	+	AATGTGTATTTCAAATAACCTCACAACATACGGAGATCTGTACAGGGAGAGCAGATCTATGGGCTGAGAGATGCCTGGACCCTGCAGGTAATATTAGAGTACTGTGAGCTAGGGAGGCAG	120	47
chr1	37754357	UNC470729	37754296	37754416	+	TTTGCACATTATCTTTAAGATACTTATGAATAGGAAATTTATTTTACCCACCTTTTAGCTGGTCTGTAATGATTGTCTAAGACTGGATGAATATGCCTGAAAGGTTTGAAGACCAATCTA	120	32
chr1	37922054	UNC472154	37921993	37922113	+	GTGTCCCATGAGGTGGCACATGCCTTTAACTCTGACATCTAAGAAGCGAAGGTAGGAGGACCAGAAATTCAAGAGTGTCTTTGGCTACATAGAAAGTTTGAGGCCAACCTGGGCTAAATG	120	47
chr1	38311079	UNCHS000511	38311018	38311138	+	AGAGACTGGGCTGTTTTGGGGCTTTTATTCACCATAAATATTCGTCTAATGGCAATAACGGTGAGTTATTGGGTACCAGCTTGGTAATGGGCATTTTCCATACATTACCTTTGGAAGAAG	120	41
chr1	38420131	UNCHS000513	38420070	38420190	+	CCATGAGGCCTCTTTCTGTAAATCATATTGTACATTGAGCATATTCCATCATTATGGACCTATATGGGTCCACAGACACAGACTTACTATGTCTATTTAGACAAACACTGCCAGTAGGTT	120	39
chr1	38623898	UNC481045	38623837	38623957	+	TCCATGTCTACCAATTAGAAAAAGTTGTTCTGTTACCAAAATAAGAGTCTCTGGCTATTAATCTGCACCTCCTCTCTTCAAAGATGGGTGCTTTTTTTCCCCTATGATGAAACAGATGTG	120	38
chr1	38912513	UNC485336	38912452	38912572	+	TAGCCCTGACTAGGAAATAATGCTTCTTTTCTAGGAAAAGAAGCTCTTACTGTGCACACATGCAGACCCAGGCACCTGTGCACATTGGGTCACAATCCAGTGTGCATTTCCTGTGGTGTG	120	48
chr1	39070259	UNC488654	39070198	39070318	+	TAGAGTTCACTAAATGAGGTTTGTTATGGGAAAAAAAGTCTGCTGCAAAGTATTTGAAAAGCCCTGGATAGGGCTGTGACTTTAAGATGTGGGTGGTTCCACAGCAATTATTATGTAGTT	120	38
chr1	39073106	UNCHS000525	39073045	39073165	+	GTAATGGGAGCTGAGAAGTGAGTGGGGGTTCCAGAGATGACCCTACACTAGGAAACATGGAGTACTCAATTAGAGAAGAAACCACACTCAGGGTGCGGGGGGGATCCTAGGCACTCTGTG	120	52
chr1	39958952	JAX00248072	39958891	39959011	+	AGACAAAAGCCAATACAAGGTTCAGAGACCCAGCTCATGGGTTCTGAGTCTGTCCTCATACTCCTTTCTTTGTTCTAAGAGGCCCAGGCCAGGGATTAGCAACTTGTTTGTTGTTGGCTA	120	47
chr1	39976387	UNCHS000560	39976326	39976446	+	AACCACTTCCCTTTTGATTTAGACTCGGCTAATAGGAAATATTCTGAAGTCATTTCAAGATAATAGTATATAAGAACAACACATCTTCAGGAAGAACTTCTGGAATACAGATCTCTAATA	120	32
chr1	40993177	UNC518544	40993116	40993236	+	TGAGCTCTGTTCTACGGCAGATGATACATCAAACCCAGAGCTACTTTTCAACCCAGTGTGCCTCAAATGTTTAAAGAGGGAATGATTAGGAATGAAATTTGCACTTGACATATGTGGTCC	120	42
chr1	41061544	JAX00248386	41061483	41061603	+	AAAACAGTAAGAACCCTAACTCTCAAACAGTCTTCCTCAGTAATATTGAAAAAAAAAACTTCCTATTTCTTCAGTTGAGGTTCCTTTTATGCTATTGACCTATGGTGCTTCTCAGAAAAC	120	34
chr1	41355814	UNC524208	41355753	41355873	+	CTGTATACACTGATATCACAGTAATTCATTTTGCATCAACTGTGTATGGAAAGGCCATGAACAACTTGCTATATTGCATGTTAACATTAAAGAAAAGGAGATGACCGTGATAATTTCTTA	120	33
chr1	41410921	UNC524947	41410860	41410980	+	GCTCTAAATACAGGTTCCTCAGCTGTGAGAGTTCAAAGCAACAATTATTTTGAAGCTCTACGTTTCTAGTTGGTAACACTGACGGTCCAGTTGAGCATGGGGCCGTTTTACTGATTAATT	120	42
chr1	41590612	JAX00002883	41590551	41590671	+	AGCTTTAACACTCATGGTATCTCAGTCAGCCCACAGGAGGTGTTTCTCTAGAGGCTTCCTTCTGACTACTAGACCTAGAGCTATCTTCTCTCTACAATGACATTGTAACTTCCTGAACAC	120	44
chr1	42117934	UNCHS000606	42117873	42117993	+	CCAGCACTCAGTGTTAATAGGAGAAAGAAATAGGAGAAAGGTTGCATAGCAGTTTCATGAGGGCAATGGATCTGCTCCTTGAGCCCTCCTGAGTTTTATCAGCAGAGCCTGGTGTGCCAT	120	48
chr1	42129604	UNC534538	42129543	42129663	+	GTGAGTTTTCACAGCAAATATGCATAGTTTCACTTCAGAGTCTTATTTCTAAGATGTATACATGAAAGTTGATCAGTTTGAAGTAATGTTTTTCTCTTCCCAATACCCCAGAGAGCCATA	120	35
chr1	42172771	UNC535173	42172710	42172830	+	TGGGCATCTAAGCTGATGCCTTTTCCTAGCTATTGTAAATGGAGCATCAATGAGTTTGGATGAGCAGGATCCTCTGAGACCCAGGAGTTGTTTCCCTAGTTATGTCATAGTTAAATTTTT	120	41
chr1	42213798	UNC535822	42213737	42213857	+	AATTCTACTGGGATGTGCCACAGAGTGAGCTTGAGCAGGAGCCCTGTTTAAGCATCCTTCCTGAAGCCTTGACTAGTGAGGATCTCTTCTGGAAGGTTCTTTGTGATAAAATACCATATT	120	44
chr1	42416762	UNC538532	42416701	42416821	+	CTTTGACCTGTGCCACCTTCCGATGAGGTCACTGATAGCCGGGGCAAAGTTTGGTTTCTCTGCTACCTCACCTTTCCAATAAATGAAGCCGATGGTCCTTGAATCCATTTCCTCTCACAT	120	48
chr1	42555364	UNC540628	42555303	42555423	+	TGATGTGCATAACTGCACTGCTATAGTTTTATATGAATGGCAGTACAGTAGGTTTACACCAGTACCACCATAGACATGCAACTAATGTTGTTTGCTGCGATGTCACAATGGCCACAGTGC	120	42
chr1	42592666	UNC541211	42592605	42592725	+	GATGGTGTGACTTTGATCCCCAGAACCACATGGCAGAAGAGGAGAACTGACTCTGATCTGGTAGGTGTTCCTCTGACATTTACACATGTGTTATAGTATTGGATATAGACCCCAAAATAA	120	42
chr1	43252853	UNC550476	43252792	43252912	+	CCACTGCCACCATCCTAGTGAGAGAGCCTCCATCCTGGCTCAGGTAGCAATTATTTTAACGTAGTTTTGGTCACCATGGCTTTACCTTGGTTTGCACATGAATGGCAGTTATCAACAGAT	120	46
chr1	43823565	CEAJAX00249056	43823504	43823624	+	GCCTTGCAAAAACTTATCAGATCTTTTTCAATTCTATCCAGGCCAAAAACCAAAAGCACTATGGGCAAGCATTCTGAACCTGTGCCAGCTACATGGAAGGTTGCAGTGAATTTCAATTCA	120	41
chr1	45310196	JAX00003163	45310135	45310255	+	GCCAATCTCAGAAGTTCTATTCCCTGCCTCTTCTGGCAGCTCTTCTCCAATCTGAAATCAGAAGATGCACAGGGGGTGGATTTTTGTCCTATTTTATTGCTTCTTGTCGCCAAAAGACAT	120	44
chr1	46698594	UNC595722	46698533	46698653	+	TAGTGTAATTGTTAAACTTAAGCATGTCATGGGAGACTGCTGGATTGAATTCATAGTATGTTAATCTGTTCTAAACTCTCTGGAGGGTGTGCGCACACTCCTTGCTACCTAACCAAATGT	120	40
chr1	47835509	UNC608264	47835448	47835568	+	GTTAATAGCCACTGAACATATGACTATATGTGCAAACTCACTAGCAATCAAGAGTTTTAAATCAATGCAACAATATGAGGAATATTTGTCTATCAGACTAAAAAGGCTAAAGAATGAATT	120	31
chr1	49395184	UNC627036	49395123	49395243	+	ACACCAATATTTTCTTCTTGTGGTACTGTGAGGAAAGACTGTAAAACAGGAGGTGGAGCAGTGATTGGAGAGAATACATGGCTTTTAGTTGGCTTTTAAGTTTTTAATAAGATTACTTCC	120	37
chr1	50675738	UNC645531	50675677	50675797	+	ATTAAAAATGAGTGAATCCCATTAAAGAAAAGCAGGAAAACATAAATAAATAGTTGGAATGCACACTGTATTCAAGTCAGTTAAGTATAATATTGAAATTCTGAGTAAATAGAAATCATC	120	27
chr1	51274254	UNC653805	51274193	51274313	+	CCGCAGTGCTTTCCAAGTTGTGGGTTGTGGTCCATTAGCAGGTCACAAAATCGCATTATTAGATTCTGGCTGAGATTTCCAACAAGAAGGGTTGGTCTGTTGTATGAGGCAAGGTTTAAT	120	44
chr1	51598501	UNC010098122	51598440	51598560	+	AATGCTGGATGTTGCCTCTATTCAGGTACCTACGTAATAGAGGTTTTAGGCAGGCTTATGTATGGTCTTAGCCTAGTACCAGAAATGGAAAAGAAAAAAATGCCACTCTAATATACAAAC	120	38
chr1	51709998	UNC659763	51709937	51710057	+	TATGGAAGAAACCGAATTCTAACATTACGGTTAACTAGGAAGAGAATAAAATGGAGTCAGGTGTCTCTTAACATGTGTTCTCCTAGATAACATAGACTACTGGGCTGCTAAGATGGCTGC	120	40
chr1	51943029	UNC663918	51942968	51943088	+	GTGGGTGCACCCAAGGGCCACAATCTTTTTTTTCTCTCAAAATGGAGCCAAACGTTATTTATAAAATGGATTTTCTGAGGCCAAGACACAGCTTGGGAAACCTCTGTTGTATACAATATG	120	41
chr1	52105347	UNC666736	52105286	52105406	+	TCACATGTAAAATATTTGTTATTGAATTGCTTTTTTTCTTTTCAAAAAGCTTTCCTAAACAAGATTTAAGGGCAGATCAGAGTATATATAATGGAGGATAAAGCATTTTTAATGCCCAAT	120	28
chr1	52355447	UNC670094	52355386	52355506	+	ATGCATGGATGACTCCAAGAAGAATAGTGAACTTAAGAGCTGACAGCTCCCTTGACAGCACGCTGACTTTTTCTGGAGAAAATTAAGTAAAAGAAAAGGCAGAAGCTCATGCCTCCTCCC	120	44
chr1	52802868	UNC676471	52802807	52802927	+	AGGAAAGCCCTTTCCTCAGCTGATTGTTCTCACTGTCAAGTGCCTTACTAGGGACCTGTTTACTGTACAGTGATGTCCCTCTAAACCAACTGCATGGTAATGGTGGTGCGCATAGACAGA	120	48
chr1	52911057	UNC677810	52910996	52911116	+	TGGCTGTAGGTAGACCACTGTTACCTTCCAAACTTTCTCCTACACATTACTCAAGCTTACATGGATAGACGGGAGGGTGTTACAGAGAACACAGAACTTTACCTGAAAAAAACTTACACG	120	42
chr1	52974274	JAX00250904	52974213	52974333	+	TGCATGTACACGGTTTAGTTATATGTATGGTTAAAATAATATGAACAATGATAATTTTTAACACCCAGGGGAAACTCTAGATACTGGAAGCCTCAAAGTTCCCTCAAGCTTGAAAATAGC	120	35
chr1	53903798	UNC687785	53903737	53903857	+	GTTTTTATGTGCTTCTCATCAACTAGGGAGTTGTTCAAGGTACAAACAGGCCAGGACTCTGCACATGGCTGATGCTCAAACTCCACCAATGTCTTGCACAATGGCTCAGTGATTCCTAGC	120	47
chr1	55626163	UNC011347842	55626102	55626222	+	GATAGCAAAAAGCATTCAAGTGATCAGTGCATGTGCAGTACAGTGCCTTCCTCAAATGTCATTGAGCTGTTGGTATGAACTTGCATATAAAGTAGACTGACTATATTGAAAAGCTATAAA	120	37
chr1	56520603	UNC721192	56520542	56520662	+	TTGACAACATATGATTGAATTTATTTCTGAAATCTCTATTCATTTCCTCTTGTCTATATACCTGGCTTCATGAGAGCAAACTATTATTTTGAAGGCTGTGGCTTTCTAAGAAAGTTGTGA	120	32
chr1	56670407	UNC722840	56670346	56670466	+	CATTTCAGAAAATCAGCGATTTGTGTGTTCACCAGTAGTCCTCCAGGAATTGTTTTCTTGTTATTAAACAAAAGGCTCGGTTCTGACACCAGCACCTCAACATTCCGAAGGCCTAGGCCC	120	45
chr1	57195763	UNC728238	57195702	57195822	+	AATGCAGATGTTTGCAGTTCCCAAAACAGCAGGGATCCCTGTGCCTGGGAATGGGGCCACAGTTTGAGGAACACAGGGGCACTGGATCCTGAATTGCCCTAGGGCAGGTGTCGAACGAGG	120	56
chr1	58105088	UNC739188	58105027	58105147	+	AAGGCAGCGCGGCAGGAGAGAGGCATCTCTGGACCATGGAAACTCAACAGTCCTCTGACTCCAGAGAAAATCAGAATGGCCTGTGAAGATAAGTTCACCAAAATGGTATGCTACACCCAA	120	49
chr1	58862412	UNC748270	58862351	58862471	+	GTTATTACAGGAAAATGCCTGTCTGCAAAGACTACGTATGTGATGTTATTCCAACATCCATCAAGGAAAGCCTGTGGAGACAGTTGTTTCTAGGCATTGCCTTGGGAGGAGCTGTGGAGG	120	46
chr1	59183520	JAX00004202	59183459	59183579	+	GTCTTTTATGGGAAATGAAATAATGAGCTATCAATGAGAAGGAGGAAAGCATAAAGTTTTGTCGAGATCAAAGTCAAGTAAAAAATTAAACTTCTAGGCAAGACTTATGTAGATATCAGG	120	32
chr1	60214164	UNC764041	60214103	60214223	+	CATAGTTGAGAACTCCAGGGTTAGGCCCTGCTATTTGTTAACACACAATTTAAAAGGTCTGCCAGGTTGGGATAACCCCCAAAGACCAAGCACTGACTGAGTAAAGCTTTTACTGTATCA	120	43
chr1	61307901	UNCHS000939	61307840	61307960	+	CCTGGAGGAGCTCAAAATCAGCAGCAAGGCTGACTTCAATGACAGGTGATCATCTTGTAATCTATTTCTGTCTCATCCACAAAGAATTTTTATTAATGTTTTCCTTTACTGTGTCTAAGA	120	38
chr1	62609193	UNCHS000981	62609132	62609252	+	CACAGTGGTTCCGTGACTATAATTGATAGTGGTACATTGACAACATAATCACCCACAGTCCCTGATTTATGTTAAGGGTCTTTTCCGGCATTAAGTGTTCTATGAATTTTGACAAAGATA	120	38
chr1	63409460	UNC797558	63409399	63409519	+	GAGTGAGGAGCAGCAGAAGTCTTACTCATCAAAGCTTCCTAAAGAACTGTAGCTCACAACCCTCAGGCTCAATTTAAGTTACTATATGTATATTGAAAGGAAAACATTTCATTTAAGAAC	120	37
chr1	63932733	UNCHS001017	63932672	63932792	+	GCCAGACGACACGTGAGTGTAGTTGGCGAGTCGTTGTCCACTGACCCCAGAACTGCTCTGTGTTTCAAGGATGACACACCGCAGCTCCCTGCAGCCTTTCTCTGGCCTATTCATTTTCTT	120	53
chr1	64073122	UNCHS001024	64073061	64073181	+	AGAACTCGTCCGCCAAAGTTGTTTCTTCTGAGAAGTGACCAGGGAGAAATGGGAAAAACCACTTTGTCTCTGTGCATAAGACTACTCACATCTTACAGATTGTGTGATGATGAAAATGAA	120	41
chr1	64337818	UNCHS001032	64337757	64337877	+	CTGTGTTATTACCCAATAAGTTACCTGCTCCTGTGCGCGGTGACTGTAATCAAGCCTGTGCGGCTACTCTAACAATGCACCTAAGTGGGCCACAGACCTCGCTTGCTCGCCCTGTTGTGT	120	52
chr1	66355777	UNC833920	66355716	66355836	+	ATACAGAATTTGCCTATGTCCGTCATCTGATGAATAAAGAAGCTGAAATAGACATGCATAGTGGAGTTATCTCCATGCATAGAGAAAAATGAAATTCCATTCCTTGCAATAACATGGATA	120	35
chr1	67462702	JAX00253820	67462641	67462761	+	GTCTCAGTTTGCGTCACTCCTGTTTAATTTAGAGTTTGTTCCCAATGATGTTTGTAGTTACAGGTTTGTGTGAATCAGAAGGTCAGCAGGAATATATTTAGTGCACACAATGCACTTAGC	120	39
chr1	67791835	UNCHS001108	67791774	67791894	+	AAACATGCTATTCCCTAAGAGTGTCACTATCTACATTCTTAATTTCTCACCTTTATTTTTTCTCTCTATTAAAAATTTATTATATATTCATATTTCTCAACAGCCCTTCTTTCTTCTGGT	120	28
chr1	69302182	UNC875089	69302121	69302241	+	ACACACACACACACACACACACACACACACACACCACAGGCATTGCAATAGGAGCCAGCACATCTCAGGAATCTTTTCTGTGTCTTTAAGATTTTCTCACAATTCCTGGTTACTATGATA	120	42
chr1	69310571	UNCHS001140	69310510	69310630	+	CCCTTCACGGGAGCAGCTGAGACTCAGCCCTCACCACAAAGTGAGTAATGGTTGATGAAGTCAATCATTGCTGATTGATTCTTCTGTCCAGGGACGGGTCTACATGGCCACATGAAAACA	120	49
chr1	69417827	UNCHS001145	69417766	69417886	+	TCCTGTCTCACAAATAGGGGTGGATATAAGGCACATGAAGTATCACACCGAGGGCTGTCTGTTGACCATGGCATATGCTCTCTCACGTGTGCATGTATGTGCACCAGCACAAAAAGAACT	120	48
chr1	69839155	UNC881357	69839094	69839214	+	TTTCCCACTGACCTCAGTCGGATACCGTGTACTTTGACATCATGAATTTGATATGCATATGTTGATAACATACCTAGATTTTGCATATGAGAGAAAGCATGCACCATGTGTCCTGAGTTT	120	39
chr1	69976217	UNC883442	69976156	69976276	+	TGGGACCCATACTCATAGGGTAGGAAGAGCTCACTTCTCAGGATTTGAAGCTCAGATCCCTCAAGACCCTGGTCCCAGGCACTTGCTGACTCTGCCAAGCATTAGAGATAGAAGTGTGTT	120	50
chr1	70015514	UNC883961	70015453	70015573	+	GTGGGTTCTGCACTGGAAGATTGAACTAACCACGAATATGTTGTAAGCCTTTGTTGGTCGTATCTGAACACTAAGATAATATTAGTCTGTGATGGTTATATTTGTACCACACAAATGCTA	120	38
chr1	70036527	JAX00254231	70036466	70036586	+	CAGGAGGAAGGGAGCATGCGAGGAGAGGAGGGACACTGCCATCTAAATGTGAAGTAAATACATTAATTAGCGAAAAATGCTGTCTTTAGTTTTATGGATATGTTGTCTATAAAATTGGTA	120	38
chr1	70041819	UNC884363	70041758	70041878	+	TTTCACACATTTATGCAATGCACAGTAACTATTCCTACTCTCCCACCCCATCTCATCCACGTTGTTTTCCTATAAATCTCTCTGTGTTGTGTTCATATCATTCAATTTATTTGTGATCCA	120	37
chr1	70058178	UNCHS001153	70058117	70058237	+	TGCAGTGACTGACGAGAGAGTGGCTGAAGGTCTAGTAAGTTAATCACTCTTCAGAAAATCCATACATAACAGTGTCCAAAATTCATCACAGTAGTTTAAATATCATAATGTTACCTACAA	120	36
chr1	70893111	UNC895675	70893050	70893170	+	ATATACCCTTTGCTATTTGTTTATCTGCCCCAACAGACATTTTTAGATTGCTTCTACATTCGCCTATTATGTCTTATCCTATAATAAAATGGGCATCAATAGTATTTTTGAACTCTTTTT	120	31
chr1	71103551	UNC898113	71103490	71103610	+	GTAAATATCCGACCAAGGGCATCTCTTAGAAGTTCTGGTGTGCTTTTAAAATATGATAAACTGCATAAAACGTTTTTGTTTGCTAGAGGGTCTACCCTCCCCGGGGATTTTTTTTTTTTT	120	38
chr1	71974016	UNC910607	71973955	71974075	+	CACATGTGAAAGCAGACACATTGTAATGACAGCTGATCATTTGATATAAACTATTAAAGCCAGATTGGGTCACAGCAGCATTTTGCTATAAGCAGCAGTAACTGCAGAGGCTCATAAGAA	120	39
chr1	73272701	UNC930435	73272640	73272760	+	TCCCCATAAGCTGCCAGCCCCTGGCACAGACATTAGCTGTTAACTGTGTTTCCCCTGGAATACCCTGGATGAGCTGCTGACAGGGACCACAACTACTGTTTGCATTTCCTAATTTAAAAA	120	48
chr1	73676893	JAX00255031	73676832	73676952	+	CAGAGGGGTTTTAGAACTTGCTGTGTTCTGAAACAAGAGTCCACTTACAAGGTCCAGCAGCATCAAGGCCTGGCCCAAGTGACATTGCCTAACTTAGTACAAATTTGAAGCAGATCAGAA	120	45
chr1	74578090	JAX00255278	74578029	74578149	+	CTCAGAAAACCAAAACCCAGAGCCCAAATGCCAGGATCCTCACTATCCACTCCTCTCTCCTATGAAGAGCTTCAATCTTAGTGATGTTATTACCTTCCAACTGCTGAGCCCCTTGGCTTT	120	47
chr1	74763033	UNC949013	74762972	74763092	+	AGTTACAGTTTCACCTGTGTACAGTTTCCTCCCCTTTCGAATGGCTTCTTTCTAGTATCCGTTTGGAATTCCTATGTGGGGTCTGATCCCTGTTAGTGGCATGATCTCCAGAAATCACAG	120	45
chr1	76523368	UNC969523	76523307	76523427	+	CTCATTCTTTGCTCTCACTGATATATCTAACCCATCTAATATATCCAACACCCTCCTCTATTGTACCCTTTTAGTGGGGTACATAAATTGGCAGGACTCTAGCTATCTCAGAATAATACT	120	38
chr1	76976222	UNCHS001316	76976161	76976281	+	GCAGGCTGTGGCCTTTCTCTTGATTATTTTCCCTGTATGCCAGGGCAGTGTCTGTCAATACGTAGTGTGCATACAAATCACCGGGAGAGTTTGTTGAGCTCCACCTTCTAATTCAAGAGG	120	48
chr1	77130920	UNC977305	77130859	77130979	+	ACACACACACACACACACCCCTGTTATTTGAAATAGTGGAGCATTTTATGAATAAGTGGGTGAAAGCTCAATACAACTTACAGATGTGAGTAGTTTGCAAGCAGAAACTAAAGGGCTAAA	120	38
chr1	77133260	UNCHS001321	77133199	77133319	+	GTGTATATATATATAGAGAGAGAGTTTATATATATGGTATTCATATATGTAGTGTTCATTTCTCTTGTCCCTGCAATCAATTATAATTATTTCTAGACAGAAAGTACAACCAGCAACATT	120	28
chr1	78424844	UNCHS001340	78424783	78424903	+	GATGACTTGAAAGGTTGTCACTGCTTGGTCATACTGATTCTGAAAACATTTTCCTAAAATGTTTTATTGATTAATACTTATCAGGTTTAGAAAAGGCTTAAGGCTGTACAACATGTGTTC	120	33
chr1	78561897	JAX00256363	78561836	78561956	+	TTCTATGGGTGGCTATGCCACATTTGTCCCGGTATCCACGGAGCCACGGAAGTTATTTCCGTCTTCTGGTTATTATGACCAATGATGCTATGTCACCTGTCTCTAACCTCTGACCCCTGA	120	48
chr1	78700924	UNCHS001353	78700863	78700983	+	ATATATTCAATAAATTTAAGCCCAGAGTTAAACTGAAATTATCTGAAAGAACAAATTTCTCACTATATAATAATGTGATTTTACAAAGGGGTCTGTTGTATTATTTAATATGTGACAGTA	120	25
chr1	79420722	UNC1007511	79420661	79420781	+	TATGAAGGAATAAATGGGAAAAACAGGGAATGAAGACTTTAACTGAGGTGAGGAAGGGGAAGGGAATACAGAGAGTAAACAACAGTGAATATTGACTGGCTTGATCATGGCTACTGGCAG	120	42
chr1	79889256	JAX00256731	79889195	79889315	+	TACCTCTGAATGCCTGCAAGCTGCTACTGCTGCTTGTGCCTCCCAGAATGCTTCCAATGGTTTTCTCATTTTTATTCTCTAACTCTCTGGACGCAAACGTCAAAATGTGGAGGTGGGTAA	120	46
chr1	80997703	UNCHS001393	80997642	80997762	+	AGAAACTCAGTAGTCTTATTTCCAACTTTGTATAGGATAAACATAATGTACAGTCTTCTACGTATATGGCTTGAACAGGTCTGACATTTTTCATAAGAGATCCATGCCACATCATCGCTG	120	37
chr1	82042717	UNC1040668	82042656	82042776	+	GCATTATGATCCTGATTGCCCTGTAGTGGGAACATCCCTGTTCACATTGCCTATAATCAGCTTAACCCGTATTAAGTCGCTAATGAGTTGATGGTGAGATAAGCCCTTTCTCAAAGGAAA	120	42
chr1	82302529	UNC1043281	82302468	82302588	+	ACTTCATAACTTAGTAATTCTAAAGATATTATGCAATGCTGTCTTGCTGACTTAGAAGAGACTGTGAGAAATCTAATGTTACTTAGCCACTGTTAGGATGAATTCAAGACCATCCCTGTG	120	36
chr1	83391620	UNCHS001446	83391559	83391679	+	AAATATGTAAGTTTTTTACTAATAGCTTCAAACAATGCAAGACAGAACAGTACTTGTAAAGTGAAAATGAGCAAGGCAGGGTCTCGATGATGAGAGCAGAGTGGAGCATCTGGATCATTA	120	38
chr1	83553597	UNC1060689	83553536	83553656	+	TGGCAGATTAACTTTCATAATACATAGTCTATCAAATAAAAAGGGATTTAAGTTACAAACGTTGTTTTGAAATATGTTTCTTTTAAAAAATGACTGAATTTATTCCTTGAGAATGTTATA	120	24
chr1	84812149	UNCHS001473	84812088	84812208	+	TGACATTATTTTCAAACATTTAAAATTTTTATTCTGGTCCCCAGAACAAAGATCAACCAATCAACCATTTCCAACTGTGCACGTCACAAGATTTACAACTACCTATAAATCTAACATCGT	120	32
chr1	84836557	UNCHS001478	84836496	84836616	+	AGGGAAAGCTTATGAAGTAGAAAGGAGATTCATGCTGAAGAGAAAAAAGAATGCCTGAAAAGAACACAACATGTTTAAAAGTATTCTCAAAAATAAGACAGTGATGCTTTAAGAAAAGAT	120	32
chr1	85944096	JAX00257829	85944035	85944155	+	AAAACACTATACTACAGTTCTGTCCCTTGCTTTTTCAGTGAACAAAGTTTCTTAGCAATTATTCCTCATGAGTATACATGACTCAGTTCTCTCTAGTAGCCTCCCTGAATTCATTGTGTG	120	38
chr1	86219838	UNCHS001502	86219777	86219897	+	TTAGCCTTACTCTCTCAGTTATTTGTCACAGACAAAAGTAAGGACAGGTCTGTGTGTCATTGTCTCCCTCCCCACTGTCTGTGGTATCACCTGTCCCTGCTGTTGTACCTTCTGTGCAAA	120	47
chr1	86979151	UNCHS001523	86979090	86979210	+	AAGCCCATAGAATTATCCTACCTCAAGTCAATAGAAAAGAACACTGTGTCTGAATTTGCTACCAGGGGCAGACCTGAGAAATTAAAGATGCCTGATCTAATGTGCTTCTAGAATATGGGG	120	41
chr1	87113463	UNCHS001530	87113402	87113522	+	AGACTTTCACTTGTATGAATGAATGTTTTGTATAAATGGAGTTTTGAATGCATTATTAATGTATAATCCAAAATTGTATGAGAGTCATAACTCATAAGTCTGTGTCTTGGTTTTTATTAG	120	28
chr1	88141712	UNC1096728	88141651	88141771	+	CTTCACTTTTGTGACTATTATTATGGGTATGAATATCTCGCATTTTATCAGTTTAATGGTGTAAGAGTTTACATAATATGAGTAGTTACCATTATTCAGAACAGTGCTGTCAGGAACACT	120	32
chr1	88514825	UNCHS001580	88514764	88514884	+	TAATAACACCATGGGGGTCCCCAGTTCAACCCATACCAGGAGATGACTGAAGAAACCACTCGGAGGATGGGGGCAGAGCCTGAGATCTAGGACACAGGCCTTCAGTGAAGAATGCCAAGG	120	53
chr1	89595321	UNC1116613	89595260	89595380	+	ACTGGGTCCCCAGCAGAGCAGTGACGTGAGGAGCCAGGCACAGCACCGCCCCTCTGCTCCAGGTTCTCACTATGTTGGGCTGCCCACCTGGGTGAGGTGCAGGCCTCTCAGCCTTGGGTG	120	65
chr1	89691128	UNCHS001601	89691067	89691187	+	GCACTCATGCTGTAAGTAGGAGGCAAGACTGTGTTGTATCTATAGAGACACTAGTGACTGGACATGCTGAATTTTCTCATCAGTGACTTTTTCTTAATTGTAGGTAAGTGTGAAAAATGT	120	38
chr1	91583576	JAX00006606	91583515	91583635	+	GTCTTTTCATACATCACACCAGTGGCTGGAATCTATTATGGCTTGGAGAAACACAGGCAGCTCATTTACTGGAATACAACATGAGCACTCGGTTCTGCTGTCCACTGAGATGCCCACCTA	120	47
chr1	92790042	JAX00259429	92789981	92790101	+	CATGACATCCACTGGATTGGCTAGTGGTGGCCAGCCCATTGTGCTGTCCGTTTATGGGATAGATCAACAAGCTTAGACCTTACCTGAATACCTATACCACATGCATCTCCCTTGCTCTTG	120	48
chr1	93790440	JAX00006769	93790379	93790499	+	TGACCATGTGAACACATTTACCCACAGCTGAAACTTGTTATGGTCCTAGAGGGCAGAAATCTATAGTAAGCTAGTAACAGCTAGCTTTCAGCATCCAGAGGCTGCTACATTCCTCCCTCA	120	45
chr1	95536616	JAX00259866r	95536555	95536675	+	CACATGGGCCTTGGCATGGGAAGGAAACTTAAAGAGAAATAGAAGGCTTTAGAGGACAAGACTTCAAGCTAAAAAATAAAATAAAATAAAATAAATCAACTAACTAAAATTACACTAGAG	120	32
chr1	95753147	ICR4081	95753086	95753206	+	CTGATAGAAATCAAATGGGAACACACATCCATAGATAGACAAAATTCACCCAAGGTAGTGTGATACTTAACCCCCATTTGCCAAGTCTTCTGAGGTCAACAACCCCTTTATCACACAACT	120	41
chr1	97307697	UNCHS001766	97307636	97307756	+	ACACAGGAGGGAGGAGTGTGGAGTGTTCAACCAGGATATGTTTATTTTGTCTCCTTAAAGCGAAACAGGCAGTGAAGAGCGGTTACCTCCCAGGTTCTGCTTAGCTCTGGGGATTTGAGA	120	48
chr1	99022112	ICR4094	99022051	99022171	+	CAGTTGAGACAAGTCCTACAAGCATGGTCAGCCCTACTTTGGCTGGCTCCCACATCCCTTACCCCCCATTCCTCTGCCCCACTTTGCTCCTCCACATTACTCCAGTCATATGGAAAACAC	120	52
chr1	100478901	JAX00260780	100478840	100478960	+	TCTATCATCTATCAACCATCTATCTGCCTTACATAAATAAGCACAGAGGTTAGTCAGCAACGGAAATAATTAGGAGAAAATAGGATTTATGGCCTTGATTGTGTCGTTTGTGTGGTGCAA	120	38
chr1	100657202	ICR100	100657141	100657261	+	AAAGTCAAGTAATTGGAAGGAAGAGGAGGGTGGAAAAAGGATGGTAGTGAGTATGAAGTATATAACATATTTGAGTGAAAATGCTTGAATAAAACTTGTTGAGGCTGGAGTGACTATTCA	120	36
chr1	101682348	JAX00261020	101682287	101682407	+	GTCTTGCTGCTGGAGTCATTAGCTTCTTCTTTCTGAATATACCATAATGTACTATGCAGATATTAGGCCTAGTGATCAGGGAGAGTATTTTACCTATGATTGTAGGTGGGAAAGCCTGGT	120	41
chr1	102739485	UNC1287936	102739424	102739544	+	TTGGGTTGATAATTCTGAAGGAGCACAACATATTTGTGCATGGGTCATGGATTCCAAAGAATTCCAAGACTACCACCCTGAAGGTACTCAATACTCATTGGTAATTTCTGTCTGAGTCTC	120	41
chr1	103778305	UNC1309269	103778244	103778364	+	TATTACATTTAAAGCACTGCACTGTATTTAAAGTACCTTCTGTATGGGAAAGTATAGCATGTTAATATCCAAAAATCAGTGGACCTTTAAGAGAGATTTTGTATTTAAATTGTTTTGGAT	120	29
chr1	103965189	UNCHS001839	103965128	103965248	+	TGGTATTTTATTGATTGGTTCATCATTTAGACATAGTCTGCGATGTATTCCTTAAACACTCGATCCTCTTGATTCTACTTTCTATGTGCTGCCTTATATTGGTATTATAATCTAGTCATC	120	33
chr1	105188997	UNC1326538	105188936	105189056	+	GAATCCCCTCAGACCTACATTTCACCCTCACTTGAGGTCCTTAACAGTCTGCTTCCTTGTTCCCAATGTACCCTTTTGCAGGCTAAGCTGGTTGTCAGTGCCAGGTTTCCTCCTGGGGAT	120	51
chr1	105848929	UNCHS001886	105848868	105848988	+	GCTCTTCCACCTGCTCATCCCATGCCCCATCCTTCCAGCATCCAAGCTGGGTAGCTCCCCTTGTGGTTCAGAGTCCTTGGGAGAGCAGAATAAATCCTCCATGATTCTTGGCTCAGGGTC	120	55
chr1	106960831	UNCHS001922	106960770	106960890	+	TTCTCTCAAAAAATGTTGAGTCCCATATCTGGTGGTTTAAAAAAATATAACCAACCATTCACAAGCATCTCAGGAATACAGGAAAGAGGAATTGAGGGCAAGTATAAAAACTAGATGTTC	120	35
chr1	107950166	JAX00262204	107950105	107950225	+	TTATGTATTCCATTTTCTAAATACCCCTATTTGTTTGCTTCTCTGTATTTCATATAAATGTATCAATTCCTAGTCATAATTCCTTGCATCCCTTATTCCAGCACACATCCCATTAATATT	120	31
chr1	108685098	UNCHS001943	108685037	108685157	+	TATTTAATTTGTTTGTTTTGGATAGGTTATTAACTATTAAATGAAGTTTATGTTTACATAATGTTCATGTAATGATTAACACAGACACTAGGAAGAATCAGACACAGTTATCCAACGCTT	120	28
chr1	112757980	UNC1430705	112757919	112758039	+	TTCTTCCTGAGTCTCATGGTCTTCCATCCTCTTTCTAGGAGGGAAAGTTTTAACTGCCAAGGACTTTTGATCTAACAGCAGGATCAGCCTATGTATCTTCTCCAGGATTCCCAAATATCC	120	43
chr1	114148281	ICR4144	114148220	114148340	+	CATTGGTTACACAGTGATTCAAAATACATTTACTTCTAAAGTCCCCCTTGATTACTTAAGAATATTGAAGGAGAAACAACTCAAGAAAATAGCAATTTTATGAGAACTAAAAGTTTAATA	120	28
chr1	114962223	UNCHS002005	114962162	114962282	+	TCAGGACAACTTTAAGGAAAATGAAGCCCAGTCCTACCCACTTTACCAGCCCTTAGTTCTTCCTCTTGAGAAAGTGTCTGGATAATTCTCAATAACCTAATGAAGGATTTGTCCCAGATC	120	42
chr1	115373860	UNCHS002013	115373799	115373919	+	CACAACCTTCCTGAAAAAAATCTCCATATGAACCTGGACTCAAAGACAGTCAAGCTGTTCCTCAAGGTTAAAGAAGCCAGACTTCCTGCCTGAATGCTCTAGAAACAAGACTGATTTTCA	120	42
chr1	115569224	UNCHS002019	115569163	115569283	+	TAGTTAACATGACTCCTGCACAACTGTGAGTAGGATCCAGGTAACATAAATATATACATGGGCAACTTCTCTACAGTTGGACAATTCATTTATATGGTGGGATATATTTTCTCTATTTCT	120	35
chr1	116490700	JAX00008467	116490639	116490759	+	GACAAGACGTGTTGGAATTGAAATTGTTATTTGCTGGGAAGATGCTGTACTTTTATTATTGGTAGTGATCCAGAGCTCAGTTTAAATACAGTGAAATTATAAAAAGGAAATCTGTGATCA	120	33
chr1	118988073	UNCHS002068	118988012	118988132	+	TATTTTCTGTGACTGCTTATAAATCAGGCTTATCCCCAGGACCAGGGTATCTGGGGTCTCATTCGTTCTAAAAGGCCCAGTGGGGAAAGGGACAAGCTAGGAAAATGGCTCTTGGAGCAA	120	48
chr1	119717118	UNC1527658	119717057	119717177	+	TAAGAAAGCAAAAAACTTTGTCAATATTCCCAGCTCTACTTTCTGGTCAATAATATTTCAATATTTTAAGTATAACAATTGCATCAATATTCCTGGCCACTGCTTACCATGAGGCATGTC	120	33
chr1	119995284	UNC1530011	119995223	119995343	+	ATGGAACTGTCTGTCTAGAGTCAAAGGTTATTTCCTGGGAAGAAAAACAGGAGTCCTGGAATTACCCTGAGAAATCACGCACATATTTCTTCTCAGCTTTTGACAAATGTACCTCTTGTC	120	41
chr1	121605203	UNC1553066	121605142	121605262	+	GGTGTCTGTTTAGCTTGGATAGCATGTCTCTTCTTGACCCATTTATCAGCCAGGTGGACCGTATTAACAGATGGAGGAATGGCTTGTAGGAAGATAGACCCACATGCCTGGCAGTCCCCG	120	50
chr1	122127625	UNC1559206	122127564	122127684	+	CTCCTCAGCTAGTGGCTGGGCCTCAGTACCCATCCCCCACTTTAGCCCTGCTGGAATATCGCTGGCTTCACCTTGTATCGGTCCTGTGCAGATCACCAGAACCTCTGTAATCGTTTTCTT	120	53
chr1	123607047	JAX00008984	123606986	123607106	+	CCTGCCTGGAGCAGTGTAAGCTGAAGGCATCTCCCATTGTATCTTATAGAAACCGATTGCACTGACTGGTTCATGACGAGCTTTCTGTACGTTTATCCCACCTCTTTGACTTTTTCTCTT	120	45
chr1	123618112	UNC1581474	123618051	123618171	+	CACAAAACGAAATTAGAAACATCCCTCAGGTGACCACACAAAGGTGTTCAGGCCTAAGGAAGGGAAAAGTGTTTAGAGGACTTTTAATCCAGCAACAAGGCTACTCTGGCAGGGATCATA	120	44
chr1	124787987	UNC1597584	124787926	124788046	+	TTTTAATAACCTAATTACAATGTTACAGCTACATATTTCCACTATATTCTTACCAATATAGCCCGGTTCAATTCGATTCCATCAAAACATCTTCTTAGGTAGGTGTGCTAACCAGCCACA	120	35
chr1	125856909	UNCHS002202	125856848	125856968	+	GTAGCAGGGATGGTGGTGGTGGGAGTCAAGTGGAGATGGTTGTGGATGTGGCAGTAGCAATGGTGTGGTTACATGGGAGGAGAGCACAGAGATAGAAATAGCCGTGGTGGCAAAAGTCAT	120	52
chr1	127043582	UNC1629886	127043521	127043641	+	TTAATTCAGGATGAATCAAGGGTTATACACTTTTGAAGAAGAGGGTGAGGATATCCAGGGGGGGCAAAATTTCATTGGCTAAAGTCTTAAGGTATTGAGATGCCTCATTAGCGCGAGGAG	120	42
chr1	127517960	UNCHS002253	127517899	127518019	+	ATTCCGGATCTCTTCCCCTAAGAGCATCTGCACCTTGGGAAAATGAGTGACTGCCCACAGTTAAAAGCGCTTCTGCTACCAAGAGAAAAACAAGGCGCGTTTCTACAGAGGCCCGTATGC	120	50
chr1	129192359	UNC1656971	129192298	129192418	+	GACACAACTTAGTGTTCATCTATATTCATTACATCATATTTAAATCTGCTTATAATTTTTTCTAAAACTTTTACTCTTTATAATGAAAGATTTAAAAATACTTTCTATTATTTTTCTGGA	120	21
chr1	129595674	JAX00266560	129595613	129595733	+	TGTGGAATGTGTGACTGCACAGCACGGTCTACAGCACCGGACAGTGCGCTGTCTTCAGAAGCTCAATAGAACCATGGTGTCCAATGAGATCTGTGAACACTTTGCTCCTCAGCCCCCCAC	120	53
chr1	131309289	UNC1680373	131309228	131309348	+	TAGGAAATATATCTTGGAGCTCACAGGCTAGGAGGTCAACTGATCAACAGGCCCAGTCACTGTGGACCACTTGTCAGCCACAGAAAGTTTTGTCTCTAAGCAGCTACCTGAGGTGTCCCC	120	50
chr1	131595730	UNCHS002356	131595669	131595789	+	CGAAGAGCCTTGATTGATACAGGTGTGGTAATATGTCAGTTACCATTATATTTAGAAATGCGTATGTCAGTGTCCTGGCTAGTCTTGTGTCAACTTGACACACAAACCAGTGGTATCTGG	120	42
chr1	131957338	UNCHS002360	131957277	131957397	+	AGAGAGACAGAGAGACAGAGACAGAGAGAGGCACAGAGAGAGAGTTCATCCACTCTCTCCATCCCCTGATGCCCCAATGCCTCACTGCCCTGCCTTGCTTAAGGTTACTTGAAATCATTT	120	50
chr1	131967506	UNC1688141	131967445	131967565	+	AAGCAAAACCCAGCCAAGTGCCAGTAAATTCCTCTGTCCTGGGCCCAAGGAGGTGTGACCGTCTAGGACACACAGATCTGCGAGCCGGATCTGAGATCAGAACCCAGTTGTGTGGCTTTG	120	54
chr1	131984856	JAX00267098	131984795	131984915	+	TAGACTCAGGGTTTATTTTGGTAAGACTGTATCACAGGTGGTCCTTTCTGTAAGCATCCTTCATAGGTATAAAATGTCTTCCTGCCCTATGTTTTGTTTTTCTGGTGTGTGTGTGTGTGT	120	40
chr1	132863012	JAX00009678	132862951	132863071	+	CACCTCAATAGTGCTGTTGGCTGTTGGGTGACAGGTGGGGTGACACCTGTCCTCTCCAGCAAGATGTACTTCACATCACTTCTATGCCCTCTTGTCACTTGAGTCTAGGCTCACAGTATA	120	50
chr1	133592555	UNCHS002414	133592494	133592614	+	TATTTATTTTGTTGTGTGTTCACGTGTAAGGGTGTGCACAGGCCATGGTGTGCATGTGGACGGTCCTTCTCTTCCAACAAACACACTTGAGGCAGCCTCTCTTGTGGTTTCCCACCGTGG	120	50
chr1	135572012	UNC1735400	135571951	135572071	+	GGCTTTCATATTTGAATTACAGTCGGAGAAATCTTGACTTAGAACATTCTGAAGAGCAGCAGCCTTCTAGCTGCGTAGTGGAGCTCAGATAGATCCCCACAATCAGCTGCCTCCCAGAGG	120	48
chr1	136199130	UNC1745329	136199069	136199189	+	GATGACAGAGAAATGGCTGGAAATGGAACACTTAGTAAGAGGCTGCTGTAGTAACCAGGCAAGAGGTGATGGGGACTCAATTACAGTAACTGATGTGGGAGGAAGAGGCAGACGGGTGTG	120	49
chr1	136873626	JAX00268573	136873565	136873685	+	ACCTTGGGACATTTCCTTGGCTTCTCTGACTTCATGAGCAACAATTTAAGCAATGCACTCGGGGAGAGATGTGAGATGAATAATATACAGTATCCTTGGACTCTGTAGGCCAGTCATCAG	120	44
chr1	136933839	UNC1755471	136933778	136933898	+	TTGTCCCACCAATCAACTAACAAGAACACAAACTCTCCATAACACGTAGTGAGCTGACCCCTCCGGTCTACAGTGAGAAGCAAATGCAGGCATTCACACCTCCCGCCCTCACAGGCTTGT	120	51
chr1	137213728	UNC1759601	137213667	137213787	+	TATGGGACACTCATGGAATTTTGATTTACAACCAATGAACAACCGTGTTGCAACAGGCATAGGCTATATATATTTGTATTGTAAATATTTTATTGACATTTCTAGATGGCATGTCTAAAT	120	32
chr1	137519422	UNCHS002539	137519361	137519481	+	TTGACCAAGAATGACCAGGGCTTTTCTTGTATATGTCTCCCCAGTATTGGTGTACCATATTCACAGCACAGTGCTTGGCTGTTTCTGTGAGTTCTTGGAATTAAACTCAAGTCTTGAAGC	120	42
chr1	138140420	UNCHS002554	138140359	138140479	+	AAAGGTTACGATATCTACTTGCTTTGATGATACCATCCTGGGAGGCTGTTTGAGGGCCTCCGCAAGTAGGAACTCAACAATCCTTAGAAATTCTTACTGATTCTTGCAGCATTCTGCCTT	120	43
chr1	138676475	UNC1778501	138676414	138676534	+	CTGAGATTTACTCTCTCCTTTGCCGATGAGAATACTAGAGAGTAGATATTGGTGAAGCACCGTCCATTGCCTAAGCGCACAGCAAAGGAAAGCTGGCAATGTTAGACGGTGAAATCACTA	120	45
chr1	139242995	UNCHS002575	139242934	139243054	+	CCTGAGTATGCACTAAGTATATAGTTGACATGAATGACCCTACCTTACATGTGTTGTCTCCGGGACAGCCTTGAGTCACATTGACAAGAATTGGGTCATCGTATGCATTGTTTGTTGAAT	120	42
chr1	140466116	UNC1796470	140466055	140466175	+	GAATCTCAAAGAAAAAGAAAATCATTGATGCTACATATCAAATGGTGGACTCAGAATTTGGATCCTTGTGTTTAATCTATAGAATATGTGTTTTTAAAATAGAAGAAGCAGACTGAAAAT	120	29
chr1	142635536	UNC1829738	142635475	142635595	+	CATCAGTTGAGTCCTTCTGACATAGTAACCATGAGCATTTTAAAAATTTCTTAGTCATATTTCAGAGTTATCACTATTTGTTGAGGTACATTTTGAGCTTCCTGAGCTGGACATTGTGCC	120	37
chr1	144989305	JAX00010581	144989244	144989364	+	CTGGCTTAAACTCATGATCCTTGCAGCTCAGCCTACCAAGTACTAGCTATCATAGCAATCGCATTCTGATATTCCAATGTACTAATTTCTAAATTTTTCAGCAATTTTGAATTTTTGAAA	120	34
chr1	146189462	UNC1872920	146189401	146189521	+	TGAATCTTTAATCCAGCTATAGAAATTCTTAAATGTACACCCCTAATTTTCTATTACATAGGCCAGTATATCTATTTCCCATCTTGGTATATTTCTCACATTTTACCTTAAGTATTTTTT	120	28
chr1	146965657	UNCHS002684	146965596	146965716	+	TATAGTCTTTTTCCTCCCTAGTTCTCAATTTTCATTTCCCTGCATTAGAGCTTAAATTTGGGGAGATAAGAGATCATTTTAAGCATAAAATGTCACAGTGAAAACATTTTAACACCAGTA	120	32
chr1	147432170	JAX00270509	147432109	147432229	+	TAAAAATGTTTATACAACAATAAGAGATGCTGTGCTTATAATTATTTAGATTTTGGAGAATAAAAAGAGAAAATAGATTATGGAAATGTTGAAAGAGATATTTGCTCTTAGTTCTCTCTC	120	26
chr1	148569434	UNCHS002693	148569373	148569493	+	TTTTAATTTTGTTTGTCTGAATCTGAAACGGAATCAAATTTTGTATTTACAAATCATTAAACATATGCAATACCTATTGAAGTGATTTATTCTTTTAAATGTACTATAGATTAGGAAGAC	120	24
chr1	149800728	UNCHS002710	149800667	149800787	+	TTCGACAATATTGTGATCAATATTGTTGAATAAGCTAAACAAGTGCAATGTGAGTCAATACTAATTTCCAAAAAAATATAAATATTATATAGTTCTCCATGATTTATACAGAATATTTCA	120	24
chr1	150241285	JAX00010975	150241224	150241344	+	GACAGAAGCACTGGTCCTTGACACCAGAAATGAGGTGCTTTACTCATTTTCTCCAGGGCAAAAGACTGAACGGTGTTTGCAGGGTTCTCAGGAGCAGAATGTGACTTAACAGTTTACATC	120	46
chr1	151432463	UNC1944257	151432402	151432522	+	GTTTTGTGTATTTCTTTTACCTATTATTCTCCTTTAGCGTCTCCATCTCCTCGGTTCTTCTACCCATTCATTCATTCATTCATTCATTACTGAGCTCCAGACATAAAACTTCAGCTGCCT	120	38
chr1	151913328	UNC1951142	151913267	151913387	+	AGAGAAGCTCTGACTGCAGTGGGCGGTGGTTAATGCAGAGGCATTAGTGTTCAATAGGAGGCTGAGAGTAAGAGACTGTGAGTGCTTATAGATGGGACACCCGTATCATCCCTGCCTCTG	120	51
chr1	152751159	UNCHS002772	152751098	152751218	+	GGCAGGGGAGGGGGCAGTAGTAACACAAGTAGCCCGGGACACAAGCCAGAACCCACTTGACTTGTGAGCCAGTGCAGGCTGCTGAGGTAGCCCTGAGACACCTGGATAGGTGACTGACAA	120	58
chr1	152776254	UNC1965019	152776193	152776313	+	GTCTGTGGGTCGTGGTAACTAAGACCACCCAGGTGCTTTGGCACACAAGTGCTTCCATGTCGGCCATGTGGGAGCTGGTGTATGTGGAGCCTGAGGTCACTGTCAGGTGTCTTTCAGTTG	120	55
chr1	154102581	JAX00272106	154102520	154102640	+	TGCCTCCTAGGCATGAAGAATGATGACCAGGGAAGGGACAGGATGGAGAAGTGACCAGGAGTATTTATCTCAGGTTCTGAGAGTCTTGGACAAATGGCAGGAACTGGAAAGAAAGATAGA	120	47
chr1	154199689	JAX00272123	154199628	154199748	+	AATTCACTACTTTCCTATACATGCATCTACATTCCGAAGCTCAAAGGATGTGGCCACCTAAGACACTTTGAACTTTGGACAAGTGTTGAGATGAGGGCTCCCTGAACCCTATTTGGACTA	120	43
chr1	155379448	UNC1996232	155379387	155379507	+	ATCTACCTCACCCAGCTCTGGCTGAAGGCCTTTACACCATGGCTTCTCCCCAGCAGACTGTTGCAAAGCCACCAGAGGTGTAGTACACTCCAGGAACAACTGGTTACAGAAGCTGCTAGA	120	52
chr1	157652385	UNC2024255	157652324	157652444	+	GTTAGCAGGTTCTGGTTATCATCAGCTTCCGGGGCCCCTTCAGGCTATTGGCAGAGTTCCATTGCTGCTGGTTGTGAGGCCGAGGTATTCATCTCCTTGCTATCTGGAGGATGGGGAAGT	120	53
chr1	158934824	UNC2039917	158934763	158934883	+	ATAATGGTGCCTGGGCACCTTGTAAGACTATTACTGTGACTTCGATGAGATTCCCTGGTACGGTTGCAATCTGCCATATCATTTCCCAAAGTCTCCTATGTTAAAGCACTGATAGAACAT	120	42
chr1	159479141	UNC2045596	159479080	159479200	+	GTTACCAAACTGAGATGAGACATCTGCCTGTTGTGCAAGGGCATGAAGGGATTAGCAGCCGCAGAGGCTGGAAGCTTGTTCAGTGAGTGGTGGAGAGGGGAGAGGAAGAGTGTCCAACAA	120	52
chr1	159556498	UNC2046779	159556437	159556557	+	AACATGTGTCTCCATGGTTGCAAAGATGGCAAGAGGACTGAACAGAGGTCATAGGAATTGGCATGAGCAAGAAAAAGACTGACGTCATAGGCATGGCACAACGGCTAGTAGCAGAAAGAG	120	47
chr1	159850438	UNC2050611	159850377	159850497	+	AGGTTACCTTCACCCACAAGATCAACCTCCCCAAAAAAGCCTGCCCATGTGCAAGCTCTTCCCAGGTACTGCAGGAACTGCTGAGCCGGATCGAGATGCTGGAGAGGGAGGTGTCCTTGC	120	56
chr1	160082760	UNC2053214	160082699	160082819	+	CACACATCAAAGCTCATGCTGGCTCTGAATGGCAATGTGACCTGACAGCCATTGCAGCAATGACCCCCTGCCTGTCCTTCCCACTGGCTCCCTGGGCTCCTCAACCACTGAGAAGCCACA	120	57
chr1	161667432	UNCHS003025	161667371	161667491	+	TTGGTGTGTTCTTCCCTGGGGAAGACCATTTTCCTGCCCTATTTTATAAGAATTCTAGGAACTATAATAAAAGAGCCCACAGAATGCTCTTCCAAAATGTTATCAGGTACAAAAATTAAA	120	36
chr1	161735037	UNCHS003030	161734976	161735096	+	AAGGGTCACTCTTACTCCTAAGAGGAAAGTCGATCTGACTCACTTTCAGAAACTGAAAGCACACTGTGTCCACAAGAGCCGGGACGCTTACTGTAAAACCACAAAACCACATCAGAATTC	120	45
chr1	163445150	UNC2086653	163445089	163445209	+	TCTGTCAATCTATTGATTATTTTTCCTCATATACTTGTATGTTGTAGCCAATAATTTTAACAGTTTTCCTTTTATTCTTTTATTCAAAATAGATCTTTTCTCCTATAATACATCCTGATT	120	25
chr1	163478147	UNC2087031	163478086	163478206	+	TTTTAATTTTGATAAAATAAACTGGATTTTGTGGCTTTATTATTTGTTTTAGTTTCTCCTCTCAACACCTCAGAAAAGATGTGTCTGCTAATTTGAAATCATTCTCCTTGGTGTAATCAT	120	29
chr1	163634831	UNCHS003072	163634770	163634890	+	AAAATTTATAGATGGAGTTTCATTAAAAGACGGGGCTTAATAGAATTAAATATTTAGGAACTAAATAAAGCTCTTAAAATCTATTTTAATGTTATGTATGTTTGTGGAGAAGTCTGTACT	120	26
chr1	164002591	UNC2093253	164002530	164002650	+	CCTCTGAAGTGTTTCAGTTCAGTGCTTAAGTAGCACTTGAAAAGGAATATCCAGGGAAGTGTGACACCAGGAACCCAGTGTTTTGCCAGAATATCCAGACCTGTTACAGCAGCCTTGTAT	120	45
chr1	164762129	UNC2104102	164762068	164762188	+	AAGTTGCTAAGAATGTGAAGATAGCTGAGGAATAGATAAAAGACAGAGACTAAAAAAGAATCCAAAAGTGACAATTTCCATGTTCTTCATTAATATATAAGCTTTGGGACCCTAAGGATG	120	33
chr1	166486304	UNC2126358	166486243	166486363	+	GGCAGGCATAAATCTGGCAGCATGCCAGTTAGATCCATAAGGGGAATTGGAGAGACAGCTCAGTAGTTAAGAAACACTTCTCTTTCAGAAGACCCAGGTTCAGTTTCCAGCATCCACAGT	120	47
chr1	167098200	JAX00274915	167098139	167098259	+	GATGAAACAGAGTCATAAGAAGGGAATGAGTAGTGTAGACAGCTGAAGAAAGCACTTACTTGGAAGAGGAAGGGAGTTACACAAGGGTCCGGGGTTGTTCTTACAGGCCTGGAACAGTGG	120	48
chr1	167185887	UNCHS003162	167185826	167185946	+	AGCTCTTAAGCTGGGAAGCTGAGATGTGGGAGTGAGTTCGTGCTTACAAAGCCTATGGGTCTTTTTATTAAATTTTTTAATTAATTTTTTAATTATTTTTGCGTACAGAAAACTTAGCAG	120	33
chr1	167844199	UNCHS003181	167844138	167844258	+	AGGGAAGTAAAATGTAGCCATACAGTTTATTCAGTGGTCTTCCATGAGTCTTACAAAGTACTGTCTATGCTGTTTGGGAGTCGCCTCCATCATGAGATAGAATGACTTCCAAAGCTGGGT	120	42
chr1	168392424	UNC2153422	168392363	168392483	+	GCCAGCCTGAGGGATGTGGAATGGTTCCAATCCCAGCCTTCATTAACGCTTCATATACCCGGTCCCTAATTTACGGCCGTTTAACAGCAGACATTCTACAAGTACCTTCGGGGACCTCTG	120	51
chr1	169390520	UNC2168155	169390459	169390579	+	TCAAAGTGGAGGTACCAACCTACTCTGTAACAACTCACTCTTGCAACAGCCAATCCAATCCCAGGAGACCTAGCTCACTCTCCGGACTCACCTCAGTCTTGAGATTCCCATTAGAATTGT	120	48
chr1	170439243	UNC2185611	170439182	170439302	+	AAGGTTCGCAACCTGAAACCCAGGGAGAATTTGGGGAGCCCTTAAGTGCTGTCCCAGTATTTTCTGTTAATGGTTGCATGGTACAATAAAATCTTGACAGAGAGGCTGCTGTAGGGCAAT	120	46
chr1	170774911	UNCHS003247	170774850	170774970	+	AGAAGAAAAGAGGTTACACTTCTCTGCGTAGTTCAGACTACAAAGCTGCATGAACACGCCCGCTAAGAGGCTGCATGCAGAGCCGACTCAGCATACAACGCTACCATCAGGTCACCTCAA	120	50
chr1	170960884	JAX00012525	170960823	170960943	+	AGTTGGGAAGCTGTAAGTTATGGGAGTCATTAGTACAGTCAACCATTGGGAACCAATCTCGTAGTGTCTGTTGGTTTCAGGACTCACAGAAGTGACTCTGGATGTTTTCTTTAATATCTA	120	41
chr1	171966568	UNC2203950	171966507	171966627	+	CCTCTTTCTTACTTGTGTGTTGTTTTGTAGATTTAAAGGCGCTAAGACAAGGATGAGGGACGCTATCTCAAAAACAGGAAGCAAAGGGTTTTTCCGTTTGTTTTGCTTTGAGACAGGGTC	120	42
chr1	173224446	UNC2219145	173224385	173224505	+	TTCTAAAGAACTGTAAAGCATTCTTCACAAATGGAGAGTTTTGAATGAGAACATGTCTAACATGTCTAAGCATATTGTATCTACTACCAGGAAATGGAAGACTATTATTCAGGGTATAGT	120	33
chr1	174558543	UNC2240061	174558482	174558602	+	ATGTACATTACATATACATAACCAAGCAGCATCCTAGCCTAGGGATGGTTCTGCCCCCCACTGACCCTTGTTTGCTCAGCCTGTCTCTCCTGTAAGGCAGTCTAACAAGTCACAGTTCTG	120	48
chr1	175565246	JAX00277072	175565185	175565305	+	GACAAGCGGATTTCATCTCTTTGGGAAATGGGGAAGGCTATGGCTACTTTTGTATCTACCACAAATAGCCATCAAGTATATAGCAACACACCATCTCCAACCCTTTAATCCAGCAAAGGG	120	43
chr1	175574343	JAX00277075	175574282	175574402	+	GCCTGATGCTGTGGTTGCCTGAACCCAGGCAAGTGCCTCACATTCACTGTGTGGATTCTGAGGAGAAAAGTAGCTATAAGACTGTTGCAAAGATCAAGTGACTGCTTACCGTAGTGCCTG	120	49
chr1	175590917	UNC2255724	175590856	175590976	+	TAAGAAATGATGGCACTGGACACAGAATGAAATACATTTCCAACTGTGTTCTTTATTTTCCTCACCACTGTCCTCAAATAGTTGGAAGGAAGGGTTTATATTGGCTCACAGTTCCAAGGG	120	40
chr1	175832802	UNC2259491	175832741	175832861	+	TGAAATGTTACAGGCACATTGATGTGCTATTTAAGAATTCTGATCAGCTGGATGGAACACAGGCATCTCGCTAGAACTCTGAGGACATTCGCTAAATCAAATGTTGCCATCACACAAGCC	120	42
chr1	176020545	UNC2262691	176020484	176020604	+	TGAAGAGACTACCTCAGCAGCTACATTTAAATGTTAACACGATTGCTGTGGATGACGCCACGAGCAGACACTGTCAGGTGAGTCACCAAGATGTGTGAGAGAGGGGACATGAAGAGCTGT	120	48
chr1	176470890	UNC2270759	176470829	176470949	+	ACTACTGTGGTAGAGAAGACCCAAGTAGGGTGACTAAGAGCAAGGAGGAGCCTCAGAGACCGATGGACAGTACTGAGATGTCTTAAATCTGAAGACCTGGAAAAATACACAGTCTACATC	120	46
chr1	177415421	UNCHS003407	177415360	177415480	+	GATGCCACCTTTATGAAGTATCTAAGGTGGCCATATTTACAGACAGTAAATAGAATGAGCCTTGCCAGGGGCTGAGCAGACACAGGGGAGTGAAGTTAACATGGTAAATTTAAAATTATA	120	40
chr1	177582876	JAX00013023	177582815	177582935	+	AAGGTGGAGTGTTGAGAAGTTGGAACAGGCCAGCACCTCAGAGTTGGAAGGGACACTAAAGAAGATCCTTTGTGGCTCTTTACCTTGTACGTATTTCCAAGTGATCCCAAAACTATGAGA	120	45
chr1	178457346	UNCHS003429	178457285	178457405	+	TCATTTGCTGTGTGAGCTGAGGCTAGGAGAAAGGAAGCGTGGATGGACAGTCCATGCCCCTGGAGCTTCATACTCCATTTTGCTTTCCAGAAAGATCTCTGGTTGAACATGAAATGAAAG	120	47
chr1	178488516	UNCHS003431	178488455	178488575	+	GGCTTCAAGCTTGTACTTGCAGAGGGCCATGTGGGGCAGGCTTGGGCCAGACTGGAGCCACAGGGCTATGGAGGGCAAAGCAACAGGGAACAAGAGTGTCCCAGTCACCATCTACATGGA	120	57
chr1	178579942	UNCHS003436	178579881	178580001	+	GAAGAGGAAATTAACCAGACCTTAAGGGGGCCTGGTTACCATAATTGGCCCCCTGAGAACAACTCTCAGGCTGATAAAGCTGGGACAGGACCCCATGACTACTTCAGGCCATCACCTCAC	120	52
chr1	178670369	UNC2287066	178670308	178670428	+	CCTGAGCCATCTCCCTGTCCCATGTGACTCCTTTGAAGAGACTAATGGTAACCACTTTTCAGTTGACCAGTTCCAGTGAAAATCATAGGCTCAGCTGCCATAGAAACCAACAACTCTTAG	120	46
chr1	178779570	UNCHS003441	178779509	178779629	+	TTTGCTGGGGACATACTGCTCATCTGTGTCCAATACCACATTTGTCATTACCACAGTCTAACTTGGTCTAGGGCACAAGAGCAAGCCTGAGGGAGGGTTACAGATGGAGGAGCCGCTGGC	120	52
chr1	179026818	UNCHS003444	179026757	179026877	+	GCTGCTGGACACTTCACAGGGAGCTGCTTATGTTAGCTGCTAGCAGATGGTTGCTGCTGTATGTGGGCGTACATCCCTAAGTCTCACACAGAGAGGAAGAGGAACTTAGCCCTTGCTAAC	120	52
chr1	179703436	UNCHS003455	179703375	179703495	+	CATAGGGTCAGTTAGTGCATGAAGAATTTGCTACAGACAGACAATACAAACAGGACAATTCCTTTCCATAACAGCAAGGAGTGGCTCCACAGCAGGTGCCCAGCCTCGCGGTTCCTTGCC	120	50
chr1	180136780	JAX00013215	180136719	180136839	+	GATGGTCGGTTTGATAAGACAGGGCTGTTCCTGTGAAGGTAAGAAGCAGCCAGGAAAAGAAAGCTCTTGTTTATGACAGTACTGTTGCTAACAGGGCACATGGGCTCTAAGCAGACCATG	120	48
chr1	180241080	UNCHS003475	180241019	180241139	+	AGTAGGCCTGAGAAGGCTAACTGCGGCTTTCTAGATGTGAGAAGCGCGAGCTCTGATTTAAGTCTCGGGATATATAAAAAACTTAGAAGACGGTGGTGGTGGAGGAGGGTCAGAGCTAGC	120	49
chr1	180441833	UNC2308922	180441772	180441892	+	GTGAGGAGCAGCAGATGGGGACAGGGGACAAAGAACAAAGTGGCTGAGGAGACATGGCCTAGGTTACTGAGGTCTCCAGTCAGTGAGGTAGGAACAGGAATGGAGGTATGGGAAACGGCT	120	54
chr1	180606073	UNCHS003488	180606012	180606132	+	TATTTTAGAGTCACGGCATTAGAAAGGTTAAGAACCAATCTTCTAGACCTATCGAATCACATTGACAAATGAGATTAACCATCCTACCCCACTGAAGTGTAACTTTTCTTAGGGAGATGT	120	38
chr1	180791652	JAX00278313	180791591	180791711	+	CCGGACTTCAACCTCTTTCATGCTGGAATTATAGGAATGTAGCAGTCCTTACGGCTTCACTTGGCCCTGTGACGCAGCTGATTCAACACCACTTAAGTGGAGTCACTGGATACAGCTTAG	120	48
chr1	180834436	UNC2313532	180834375	180834495	+	AAGTGATTTGGAATAATTTATAATGATATTGAAGCAATGCTGCTGTTTGTGTGTCAATAGTTAGGTGTGGCAAAGGCCGGCTAGAATCGCAGCAGCAAAGAGGAGTGCTGTAACATCTTG	120	41
chr1	182001895	UNC2326977	182001834	182001954	+	AAGTCTGCAGTTATTCCTATGGTATCTTTAAATACCTTCACTGTGTTGTGTTTTACTTATCGTGAGAATATTAAATGTCCCAATGTGTGACAGATTTAACACACAGGAAAAAAAAGTTTT	120	32
chr1	183539264	UNCHS003521	183539203	183539323	+	GTACTGGCGAAATTACTAGAATCTCAGGATCTAGAGGTAGATACTGGTCTAACTTATTCACGTCAGTCACTCACTGGTCCTCACTCAGCCAATCAGGATGCACTGGACTCTGGCTGTGGG	120	48
chr1	183605293	JAX00278812	183605232	183605352	+	TTAGGCTCATTCCTCTGCACTTCCCTTCTCCATGGGGTATCGAATTCAGTCATCACTGCTTTTGTTGCTAAGGTGCTTAGAACAGATATTTCAAAGTACTTTGTCAGTGTGTTCTTAATT	120	40
chr1	183918538	UNCHS003532	183918477	183918597	+	CCCAAAAAAATTCATAATATTTTAGAAACATTTTGTATTGGGATGCATCCACAGCTACTCCAGGCCTCATGTGGTCTGAGGCATCTCATAAGCCATAGAATATAGCTCTAACACTATGTC	120	38
chr1	185256735	UNCHS003566	185256674	185256794	+	GTAGACATGAAGCTGGGAAGGGGTGGAGGTGAATATGCTCAAAATGTATTATATGCAAACGTCAAATTCTTAAATAGTTAATAAACGTATTACTTAATGTTAAAAAATAAAATTGTGCAC	120	31
chr1	185431939	UNCHS003578	185431878	185431998	+	ACTTTATAGCAGCCTATAAAAGATGATTTTCAAATATGACAGGCGCTGAAAAGCTGAAGGAGAGAGTTATCCAGGAGTTGTAATCTCTAGTCTTCGAGTCCTTGCCTTCCTGAGAAAGAG	120	41
chr1	186398701	JAX00279450	186398640	186398760	+	GACTGGTTACTTCTTGACCTTGCTGTTTAGAGATCTTTGTAGTGGGACAAAAGTGCATCCAAAAACAGGGTTGAACTCACAATGGCATCCCTTAGCTTTACATTCACCTGCCTGAGATTC	120	43
chr1	187208738	UNC2385695	187208677	187208797	+	AACAACCTTTTTCTCTTAGAACATATTTCTCTTATTGATCTCTTTATTTCACAAATAGTTTGTGATTGTGTAATGCTCAATGTGTCCCTAGGACAGGAAAATGTCAAGGTCACCAAGACT	120	34
chr1	187521049	UNC2389726	187520988	187521108	+	GATCCAATTCCAACTCATATTCTGTTTACTTGGTTTGTTCTCTAGGAAACTAGAAGCAAACCACTTTGCCTCCATGACTATGAGAATAAAATTGTGTTCTTTCCATATGGGGATCAAAAC	120	37
chr1	188065848	JAX00279780	188065787	188065907	+	CAGCGGATGCTCTTAACCACTGATCCATCTCCCAGTCTCTGGTGTTTTTGAGCACAGTCTACTTTGGAATCTCTACTAGAAGACTGTACTTTGTGGGGGCCAGCTTTGCTTGGCGATTGG	120	49
chr1	188512958	UNCHS003661	188512897	188513017	+	CAGAGATGAGCCAAGCAAGGCTGAGGAAGTCACTCAGGTGACTAATTTGCCAAGAGTTCTTGACATTGGAAGAATTATATCTCCTGATTAATGTATCTTTAATTTTTTTCAAACTTCATA	120	36
chr1	188589757	UNC2400641	188589696	188589816	+	ATAATTCAGAAGTAATTAATATGCTAAACCTGGTAAATGGCTTTAATGAGGTAGGCTGTTTGTGTCGCTTCCTAGAAATTTTCATTTAATCACCCAATAAGTAGCAAAAAAATTATTTTA	120	29
chr1	188909925	UNCHS003668	188909864	188909984	+	GGGAGAAGATGAGGTATCAGAGAATTACCTTGGACAATAAGAGAGCAACACAAATGATGGGAGGGGGAATAGGGTTAGCATTTACTAATTAGCTGATAGAGATTCATGATCCAGCCAGGT	120	42
chr1	189204760	UNCHS003680	189204699	189204819	+	TACTTTCTGCAGATACTTGGGAGATAATGCATGGGTTTATGTACAGAGGAATCACAAAACACCGAGGCTAGTGAGTCAAAACAGCACAGCACAGCCACCTTTAGTACCATCCATCAGGTC	120	45
chr1	189688931	UNC2415084	189688870	189688990	+	CACCTAAATGCCTAAATATTTTTCTTTAAAAGTAAATATCCATAGGAGGTATGGGATGTGATGCAAACGGAGGGTGGATAGGGGCGGGGGTATGGAATATGGAGTGTGGAAAATAAATTT	120	39
chr1	190228370	JAX00280249	190228309	190228429	+	TGGGGGTCAACTTGTGCAAGAAATTGGCAGGGTGGCAAGCTGACATCTTGTGGAGCCAAACGAAGGGTCGAAGTAGGCTTTGGTATATTGGGTCACCTAGGTCTCACATGCATCTCTGGG	120	52
chr1	190326476	UNC2422874	190326415	190326535	+	ACCGTGTGTGGAGGGCAATCTGAAAAAAAAAAAAAGAATTAGTGTATTTATTGGGCTCCTTCTGTTTGGAGTGACCCATTACACTCGTCTGTTATGGGATGTGTCTCTACAGAAGGCATT	120	41
chr1	191020011	JAX00013993	191019950	191020070	+	GAGACGCCACCTGCACATCCTCATATACTTCAGATGCTACTGAGAGAACCTTCTGCTCATTATCTCAAAGAAAATAGCAGATGTGGGCTGAGCTTCCTACACCTGGTCTCGCAGCCCACC	120	50
chr1	191082535	JAX00280416	191082474	191082594	+	TCAGTGTTGTCAACATTTGGGTCACAGTCTGATGCCTGAGTGACTTCATGAAAGTGAGTGGCTCTGTCCAGGCACTGTACAGGTGCAGTGCGCTGCTGTGAATCCTGGAATACGGCTGAG	120	52
chr1	191556153	UNC2436405	191556092	191556212	+	TAGATAAGTCTCTTTCACTGAACCTGAAGCTCGCCAATTCTACAAGGCTAGCTCTGGCCATAAGCCCCAGGAGTCTCCCAGGACTTCCCCAGCAAAGATTACACGTGGGTGCTAGTGATC	120	51
chr1	191790726	UNC2438782	191790665	191790785	+	CTATGCTGCTGATAATGACATCCCATGACTCTGAATATTTCTTTTTCTTCTTAGCAAAATATTTTATTTGGTTTCTATTTAAAATGTAATGTAAAAAAATTATAAGCTGGACTATTTGAT	120	26
chr1	192091867	UNC2440731	192091806	192091926	+	GGAAAAGGGAACCGTCCTCTTTGGCCCTAATCTAGTTTTCACACAGCACCTATGCCCGATGTTTATTGCAACAAGCTGGATGCCTTTTTTCACAGGCCATGGAGAGGATTGGGGAGAAGG	120	49
chr1	192172707	UNCHS003745	192172646	192172766	+	ACTCTTTCTTCTCTAAATTACGTCTTATTATGGTGCTATATCGTAGAAGTACAAATACAGTTAGAAAAGGAGAGTAAACTTAAGGCACAGAGCTACTTGAGGCTGGGCAAAAATGATGAC	120	37
chr1	192273752	JAX00014086	192273691	192273811	+	AAGTGTTTGCGGTTGTCTGATGGACGAGCATGAGGCTCTCCTGATAATGCTCTATGTACCCTTGAAGAGACTGTGTACTCTGCTGCTGTGGGAAGAGAATTCTATCAGTATAAAATCCCA	120	45
chr1	192329476	UNC2442851	192329415	192329535	+	TGGCACTTCCACTGCTTATCGCTAAAACCTTACAAGCAACCCTTAGAAGATGAGTGGATGTACCCTGCTACCTACAGACAATGGCATGCCATCCACTGTCCATGGAAAGTCATGGAAAGA	120	47
chr1	192452887	JAX00014100	192452826	192452946	+	TGCCCAGGATGAGGGTCAATCAGAAGAGAGACATATGTCCTTGAGGGCCTCTCATTGCTTCGTGGAGAGGTACTGTCATTTCAAACATTCTAGACCTGAAGTCTGGTGAAGAACAGCTGC	120	48
chr1	192532643	UNCJPD009554	192532582	192532702	+	GTTGACATCAAAGATGGACAGACACCACCTATGCTGGAAAGAGTAAGGACAGCAGATTTCCTAATGTTCTAGTGGTGGCCTTGCAGCCTTTGGTGTGGTTGTCTACATCTGTTTGTTTCT	120	45
chr1	192905329	UNCHS003763	192905268	192905388	+	GGAACCATCGTCTTCTTCTGGTGGGAGTGTAAGCAGATAGTATAAAAAATGTCAGAGATACCTGCCCCCACACTTTTGCAGTCCCACTCCTACATATATACTCACTGGAGATGTATGCAG	120	45
chr1	193823681	JAX00280973	193823620	193823740	+	GATCAGAAGTTTGTCTCTTGAGTGATTCAGATTCTGCCAAGGTGATGGTCTTGACCATTATATGTCATGTTTGGTCTATGTCATAGTCACGTTCCAGGTCTGGGTCTTGCATGAGACCAA	120	43
chr1	194957443	UNC2464492	194957382	194957502	+	AATCTTGACTTTGTCAGGTACAGACACAAAGAAGGTTTTCCTTCCTCAGACCTCAACAAAAGGAAAATACCCAGGCTCCCTTCCAACTGTAAAGACCTTTGGACTCTACTATGGACAGCA	120	43
chr1	194973908	UNC2464503	194973847	194973967	+	AGCTGAGGAGCCCAAGATCAAGGTGGCTGGGAAGTTTGCCTCTGGTGAAGGTCAACCTCTATTTTTACAGTTGTTTATCTTGTCTTCTTGGTGCTTTTTTTCAAGTGGCAGAATGCAGTA	120	44
chr2	3438642	UNCHS003838	3438581	3438701	+	TCTTTTTTCACACCTTGTCTCTGTAATGTATAAAGGTGGCATTTGCCTCCCCTAAACTTGCGGTGTAATTCTAGGGGTGTCTAAAGAGTGGAAGCTACCTCTCTGAACCCTAGGAGAAAG	120	44
chr2	4922168	UNC2489846	4922107	4922227	+	TAACCCCAGCACTTGGAAGATGAAGGCAGAAGAAACTGAGATCAGATGGGCTATAAAACACCCAGGCCCTACCTTAGGTGCACAGTGAGATCCTGTTTCAATAAATGAGTGAACACGAGT	120	46
chr2	5157841	UNC2493329	5157780	5157900	+	GCCAGTCTGTTAATTTTGCACAGATGTGGGATGCAGACTGCCAGGGACAGAAAACTGTCTAATCCAACCCTGAAGTGCAACATCTCAGGAAGCTGTGAAGAGAGAGACAAAAAGGTCAGG	120	48
chr2	6494809	UNCJPD000591	6494748	6494868	+	GATACTATCCTTGCCTAACGCTACCCAGCTTAGTGGAATAACACAGGGCTAAGGAAAGGGTCAAGCCCTTTTCTGTCTCAAGGCTTTTGCATGTGTATCTTCTGCTGGGAACAACATTTG	120	46
chr2	6788264	UNC2515959	6788203	6788323	+	CTAGAGACTCAGGCACCAGCAGGATCCTAAAGCCAGGAATGGAAGAGCAAGATAGATACTCCCTGTGTACTTGGTCACAAAAATCAAGCTAATTTTTTTGTGACAGCTATTTGTGTCTCA	120	42
chr2	7555753	UNC2525438	7555692	7555812	+	ATGCACCATCAATATTCATCAAGTATCACACCAATTAACAAACCATGAATAATCTGGAACCAAAATTTAATGCATGAAAACCCACAATCGTCTAGGTGGCTGTTAATAAGGCTATGTTTG	120	35
chr2	9091025	JAX00091076	9090964	9091084	+	AGAAAGTTAATGTTTTCCATGTTCAACAATTTTCTAAATGCATTTGCAATATGGCGTATTGATCTTGCCAGAAGCAATACATTTCAATTGATCTTTGATTTATAAAACTTTCATGCTATA	120	28
chr2	10976179	UNC2569719	10976118	10976238	+	TGTCTAACCCACCAGGCTGGAGAAGAACATATTTCTCAAAGAAACATATATGCACACATCTACCCACATGAACTCTTGATGGATTCTGTTTTTCTGGAGAACTCTGTTAATAGCAGGGTC	120	41
chr2	12318255	UNCHS004022	12318194	12318314	+	TCTTGGATTTTGTTGCTAAAAACACTCCTGTTTTTGCCAAATAACCATGCTTTGGAAGCATGCCATGGCAAATGTGGACAGCTTGCTGTAGTGGATGGAGATTTGTGCTTTGCGCAGGAC	120	44
chr2	13394465	UNC2603382	13394404	13394524	+	GCCTTACAGTTGGAATGAAGTTCAAGACATCCTCTAAGAGGGAAAATTTGGAGACAGACACACAGAACTGGGAAGGCCATGTAAAGATGGCAGCAGAGACCGTGGTTACAGGGACAGATG	120	48
chr2	14778097	UNCHS004052	14778036	14778156	+	TGGGATGAAGGCAAGAAGACTTACAACTTAGGCATGTGAGATGCTAGGAAGAAAGTAATATTCTTCCTCTGACTGGAAAGCCAAAGATAATGGCCCAGCACTTTGTATATGACATCCTGG	120	42
chr2	15742575	UNCJPD000619	15742514	15742634	+	TTATCTACTGTGGCACACTCTAGGTCACATGATATTCCTGTAATTTTCAATGAAAATGGGCAGTTCCTTAATTTGAGGATATATGTAGATGACAAACGAGTCTCTATCCTAGAATGAAAC	120	36
chr2	15809590	UNC2633620	15809529	15809649	+	TGTCCAAGTTATGGTAAAACAGTGCCGGTAAAATACCCAATGCCCCCAACTTTCTTGCCTATTTCCTTCTTTACATATAAAACTTTCATTTTGTTCATAGAAATTTTGTACCTCTAGACC	120	36
chr2	15978914	UNC2636066	15978853	15978973	+	TTATATTATATGTCATGTCATATTGTAATTCTAGAAGCATTAACATATCAGTATGTTAATAATATAATGATCAACCTTCATTATTTTGAGGAAATATTTGCATGTGTATTTTAAACTAAC	120	22
chr2	17404816	UNCJPD008052	17404755	17404875	+	AATCCTTTTCAAAGTCAGCCTTTCAAGAGTCTGTGAGAAGCAATTTTAAAATAGAAAATGGGTGTTCTGTTGCTTCATGACTTGAACACTGAGAATATTTCTTTACTACTTATATAGATG	120	32
chr2	18474320	UNC2663264	18474259	18474379	+	TCTATATTAGTGATTATTTTCTTTCTCATTGCTGTGACAATTTTTTTAAAGGAATGGGGGCGGGGTGTGAGTGAAAGACACCCAGAGGAGCCCCTCGCTCAGGCCCTGGGATAATAGCAG	120	46
chr2	18631975	JAX00091791	18631914	18632034	+	TGAATGAGCCAATGAACACTGATGGCTTCTGATTAGCACATGGACAGTGCAGTGAGTACGAATGCTCTCCGGAAGGAGAGGCTGCTCAAGAGCAGCTGCTGTGCCCAACTCCTCCCTGCA	120	53
chr2	18661262	JAX00091794	18661201	18661321	+	ACCAACCAAACAAACAAAAGCCCTTAGAGGATATCACATGATTAGTATTATTATAAGACCACTAGGTGATTCAGTTTTTTTGAGTTCCTGAAAGCAACGCTAGGTAGCCACCAAGGTTTT	120	38
chr2	18667432	UNCHS004121	18667371	18667491	+	ACATGGCAACTGATGACCCAACTGGTCCACCTGGGATGTCACCATGTTGCCCTGCTGGAACCAGTACAGCTAGGGAAATCTTGAACTGAACATGGGGAAAAGAAAAGAAGCAACCTCTTT	120	48
chr2	18669542	UNCHS004120	18669481	18669601	+	CTCCAAAGGTCATGTAGAACTTGGTTAAATATTCCTTCCAACTGTCCAGTTGTGGTAAAGGTGATTTTAAAAAATGTTATTTTCTTTTGCAAATTTTCCAAGAGCTTATTATAATTATCA	120	30
chr2	18764774	UNC2666494	18764713	18764833	+	AAACACAATAAGAGAAAAAGTTTTCATTGCAAACACCAATTCACTAGCTACAGATGTAGATGAAAGCAGATTATGTATTTTAAGTGGCTTTCAAGGCTAGAATTTTAAGCAGTAAACTGC	120	32
chr2	18817236	UNC2667219	18817175	18817295	+	CAGGTTTATGCAAATGAGTTCAGAAAGACTCACTGTCCAGTGGCTCCACCTGCAGCGTTGTACCCGGCATGCATCCTGGTCTGCTGGACTCACATCAGCCATCTCAGGTGGATGGAGCCT	120	54
chr2	19764084	UNC2679953	19764023	19764143	+	TCTGAAACATCTCCAGAAAAAGTGGCATTCAACTGTTCAAGTCATTCAAGTCTGCCCTACATCTCCATCTCCACCCAGGTCCTGTCTTTCTGCATGGGTATCTGGGGAAGACCAGGGGAA	120	48
chr2	20923285	UNCHS004165	20923224	20923344	+	TTACAAGAGGCTATAACAAGACAGAGTGCTCATTACATAATAAGTATAGGTATGTCTCCTTATGCACTTATCAGGTCATCTCTGTTGCACATTCCAGAATGCACTCTTGAAAAAGCACTT	120	38
chr2	22065491	UNC2716710	22065430	22065550	+	CTAAGAAGTAAGTTATAGCACTGACTGACTGACTAAAACCAACCAAACGAAGGAATGGAGGTCTCATTTTAGTTACTTAAGAGCACACCTGAACCCTCTAGATCAAGAACAAAGTGAAAC	120	39
chr2	22168505	UNC2717994	22168444	22168564	+	TTTCATAGTTTTGGAGAGGTAGGTTACCGGGAAGAGGTCAGTCTTAGGAGTCGTTTGAGGATGGGAGGAAGGGGGAGGTCCAAACGTGGTTTGGTATAGGGAATGTATCAGAAGCGAATA	120	48
chr2	23155592	UNCHS004201	23155531	23155651	+	CCACAGTCAACAAGCAGGACTGTGCAGGCTTCTGTAAGCCGGGCATTCCAGGCTAGTGGTACAGCAGCTCCAGAGTTTGTTCAACAACTCAAAAGGGAGGTCCGCGAGGGAGGACCATTT	120	54
chr2	23498501	UNC2732702	23498440	23498560	+	AATATTGAGATTGAAATTCTAATAAAAACCCTCCAACTAATTGATGTAGACACAGGAGAACTCTACTAGGCTTACAAAGAAGATCTACAGGCAGTCCTAAAACTATATTTAAAAGATAGA	120	32
chr2	23839061	JAX00092171	23839000	23839120	+	TTTACTGTTTTTCCTTGTTGAAGGTTTGGGGAGAAAAGTAATTTCCAGAAAAGGAAGTCAGACTTGGAATACAAATAAAAAGATGACAACTTCTGCAACTGACTGGTTAAAAATATTCAT	120	32
chr2	24675851	UNC2746803	24675790	24675910	+	CTAAGGATTCGGAAAAACAGGATAAGTAATGAATATTAAAAAAAAAAAAAAAACTTTAAAGACTCAGTAGCTAGATTTCTTCTTCTGGGAGAAGCTGTAACAAACATCAGATTAACCCCC	120	32
chr2	25500555	UNCrs248126306	25500494	25500614	+	ATGCAATAACTGTCTTTAACTCCACAACCAACAAGAACGTGCTCATAAAGTCACTTGTTCAAAGCCCAGCAGCAGAGAGAGCAGAGGCAGAGTCTCGAACCGGCCCAGCTGAGCCTGGCT	120	51
chr2	26088472	JAX00092339	26088411	26088531	+	CCCATCCCACAGCCTGTCCATGTTCCAGGGTACTTCACCACCACAAAATGGGTCAAGCCCGACTCCCTCCTGACACCCACGACTTCACAGAACACCCTTGGCAAGGTCCCTGTCCCATAG	120	57
chr2	26732877	UNCHS004297	26732816	26732936	+	GCTTGGTTCTTGGCTGCATGGTCTCTTCATCCTCACATGTACTTGACTTCAGCTAAATGGGAAATATGAGAGTGGAGTCCTCTTATCCTGTCTGGGAAGTGTGTCAGTTGACTTCTGTAA	120	45
chr2	27113339	UNC2776624	27113278	27113398	+	ACGCCGTTCGCTGCTGCCATCCTAGAGGGCTGCATGTCACTGGCTAAGTCCTTGGTGCTCTCTGAGCCTTAGCCAAAGCCGTCAGTGAGCTGGATAGCTGACCACTGAACAGCACAGCCA	120	57
chr2	27333961	UNC2779914	27333900	27334020	+	TTAAACATGTCCTTCCTCCTAGCCATTCTGACCTCGTTCAGACATCCCCTAGGTTTCCCGCGGGTTCTGGCCAGGACAAAGCCCTCCTCCAAGTCCACACTCCTGGGACACTTGACCCTT	120	55
chr2	28260648	UNC2793899	28260587	28260707	+	CAAATTGAGGGAATTCATCACCTGCGGTATAAGAAATGTTAGAAGGTTTGTCAGGATGAATATGTATATACTTCCAGATGGAATTTCCCATCTGCAGGGAGAAGTGAAGAGCACCGGGTG	120	42
chr2	29244830	JAX00486275	29244769	29244889	+	AGATATCTGGGCACATTCAGTCCCTCCTGCTTCACTGATGTTGTCCTAAGTCTCAGGTTCCGTCCCTTGGCATAGAGAAAAGAATGGAGGTTGCAGGCAGGATGTACTAAGACACTGCCC	120	50
chr2	29621942	UNCHS004373	29621881	29622001	+	TCGCAGTGCCCTCTTTAGAAGAGCTTGTCTGGGGGCTGGTAGTGGTATCTATACTGCCAGGCCCCACGAATATTCTAAACCCAGCTGTGGAAGGTCCTGCAGTGCACTGTTCACTAGGCC	120	54
chr2	30668184	JAX00092683	30668123	30668243	+	ACCACAGCATGCTCTTCCTAGTGGGTGGGCCTCTCCAAATTCTGAGGAGAGTGGAGTATCCGTAAGGGGCAGAACAAGGGAGCAACTGGGATGGGCATTTGTACCTACCTTCCTTCCTTC	120	53
chr2	30970428	UNCHS004419	30970367	30970487	+	AAATAAATAAAGAAAAGTGCTATTTCCACCACATCCTACCCAGGGCCACATCGTCAGCTTTGTTTGATTGCTGAGACAGTCCTAATTTGCTTTCAGTTAATGTGATAAACACTATGACCA	120	38
chr2	32163700	UNCHS004452	32163639	32163759	+	CTGGAGTTACACGGTGGCTGTGAACTGCGTGTTGTGGGTGCTGGGAACCAGATTCTGGTCTTACCTGCTGAGTTCTCTCTCCAGAACACCTCCCCTTTTTTCTGGTTTATGAGAAAGGCA	120	51
chr2	32406725	UNCHS004458	32406664	32406784	+	ATATTTGTAAAATTCATATCCAATAAACAATTTAGGACAGTCAAAAAATATTTAGAAGAACTATCTTAAAGTATTGAGCACATACATGTGCACGTGCTTGTGCGAGTGTGTGTGCGCATG	120	33
chr2	33461651	UNC2847646	33461590	33461710	+	TTCTACAATTCAGTTGTGGAGAAGGATATGCTTAAATATGTGAATATACTAAAAAAGATGTCTGAATGCTAAATGGGTTCAAGATAATAGGGGCTAAGCCCAGGGCTTCACACAAGTTAG	120	37
chr2	34549574	UNC2857898	34549513	34549633	+	GGCAGCCATTGCTGAAGACACTGTGGAGTACCCCTCTGTCTCCTAAGAGCCTGCAGGGCTACCTCTCTGCAGCTTTGATATGTGTCAGGGATCACTGCTGAGGCCGGAGAGATTCTCCTT	120	55
chr2	34619505	UNC2858553	34619444	34619564	+	AAGCCTCCGTGCAGTGACCAAACCAGGCCAGCTGTTGCTCATGCTCTGTCCTGCTGCTAGCTCCTTTCAGTTTGAGCGCAGTTACTTTACTTGCAGAGTAATAACTGGGGGTGATCAGCC	120	52
chr2	34983449	UNCrs51680553	34983388	34983508	+	GGATATGTTTTGATAAGGGGCTACAGTTTCAGTGGGTCTCTTCTTCCGGCCCCAACCAACACCCCTGACTGCTAACTTTACAGACTTGTTTCAGTCTATTGGCACTGACATCTGATAGCC	120	48
chr2	35022423	UNCrs51071095	35022362	35022482	+	CCCACTTCAGTAGGACCACAGACACACACATGGCCCTTAGAGGCAGCATGGCCTTGGACAAAAAGTACCATGGCCTTAGGTGGCAGCAAAGGCTACTCAGGTCAGTATGTCGCCTGTGGC	120	55
chr2	39032141	JAX00487517	39032080	39032200	+	TGCTGGTCTTACTGATCACATCTTTGGCTGTAATGCCACCAAAGCCTTCCTTTTCCTTCTTTGTCCTTCACAAGGCCTGGTTTTCTTCACAGCATTTGCTAGTATTTGCAAGTATTTTAC	120	42
chr2	40819853	UNCHS004742	40819792	40819912	+	TTACATTTCCATCACATATATTCTGAACAGCAAACCTCTGTCACCTCTGCTATGAGATCAGGACTATGATGTCTTTACTAGGATATCTGCAGCTTAAACTGAAGATATACACTCATATAT	120	36
chr2	41859071	UNCHS004762	41859010	41859130	+	TTTGGGCACAAAGGTCTAGGCACCAACTTAGCACAGTCTTTATTTCTGACTCTCTCTTTCTGCTTCCCCTTCTTCTAAGTTTTTCTGTGTCTTGTTCTGTGACATGTTGCCTTGGATACC	120	43
chr2	41996831	JAX00487829	41996770	41996890	+	GCACGGGAACCACTGAGAGTTATATCAATGATGATCATATTATTTTAGTATCCAGGATTATTGCAATTTGAACTTTTATTCTAAAAATGAGTGAGCAACTGGCAAGTCAATCTTACACTA	120	33
chr2	43532632	UNCJPD000703	43532571	43532691	+	ATCAAACAATTAAAACTTTTAAAGAAATACTGTTATTAGAAAAGTGAAATAAAAATATTACGTGAAATATTTTGAACTAAAAAGGCTAGAAAAGGACCTCTGTCATAGTACTTTGATTAT	120	23
chr2	43693749	UNC2955361	43693688	43693808	+	ACTAGAAGAGAGGGAGTCAGTTTTCTTCATGGCCCTGAGAGACCAATATTGCTCTAATAGATGGTACTTCACAATGCACATACAGGCTGCACTAAGGAAAGTCAACAGGTATCAAATACA	120	42
chr2	46025666	ICR5012	46025605	46025725	+	TGTAGTTAAAGGGTCCCATCTTTCATAGAATCCATGTGGCTTGCTGAATTTCCAAGCGTAAAACAGAATATCTTATCCTACAGTTAACAGTTTGTTTAGCTTTTATATTTTAAATTTAAA	120	31
chr2	47211646	UNC2988444	47211585	47211705	+	TTATCAAACACTTATAAGGCTTAAACAAAGTCATAAGTAAGCAACTGCATGATGAAGAGACGAGATGCCTAAAAGGAAAATCAGTGTACCAAGTTCTTGAAGCAGTAGGGAGAAACTGGG	120	38
chr2	47214474	UNCHS004866	47214413	47214533	+	GTAATACATTTCATATGTATCTTAGTGATATGTCCTCCCGGAGTCCAAAGATGTAATTCTCAGATGAAAATGCTAAAGAATTTTATTGTACACATTGTGAAATCTTATTCATGTAGATTA	120	30
chr2	47749349	UNCJPD000716	47749288	47749408	+	TGACCCACTTCCTTCAAATAGGTCCTACCTCTTAGAAGTTCACAACCTCCCCCAAAATGCCACCACCTTTGGAACAAATATTTAAATACATGAACCTACTAGGAACATTTTACACCCAAA	120	40
chr2	49147419	JAX00094060	49147358	49147478	+	TCCATCTAACCTCACTCAGAATAGCAGTTGTTAAAAGACGACACACATACTGAAGAGGATTTGAAAAAAGTTAAACACTGTACACTGCTGGTGGAAGTGTGAAGGAGAAGAACCACTATG	120	40
chr2	50361375	UNC3028379	50361314	50361434	+	TGACTGTAGAGTTGTAGCCTTAGCTTTATTATGTATTGTTTGATTGTAATTAGGTATGTTGTTTAACAGATAAATGGAGAAAGGCCATGAGATAAGTAGGTGTGGTGAGAAAGGCAAATT	120	34
chr2	50865162	UNC3035997	50865101	50865221	+	ATCCAAACGAAATGTCATTGTAGGAGCCTCTCTAAATCTTGGATCTGTGGGCTTCATTAGGTGGTCTGTCTAGCAAGAATTCCGTAGCTAGAAAAAGGAGTGAAAAAGAAATGAAAAATT	120	38
chr2	52627001	UNCJPD000730	52626940	52627060	+	TTTCCAAAGAATCTGAGATAAAGACGGCAATGTGAATGATGCCATTTATAACAAGATGTTCCTTTTGCACACTTAGGTCAAAATTCTGTTTGCACAGATTAAAACCCCTTAACTGTACTT	120	35
chr2	52691941	UNCHS004965	52691880	52692000	+	GCCTTACACTTTGTCTTTCACTAAGAAAAGCCTTTAAAGAGATTCCAGAGGTGGAGAGGCGGCTCACAACCCTCCCTAACTCTAGTCCCAGAGGAGCTGATGCCCTCTTCTGGCCTCAGA	120	51
chr2	53938349	UNC3079388	53938288	53938408	+	CATGTTGTTATCTCTTTGAAAAACAGCAAAATGAGTCATGTTGATGAATCAACACTAGTGTCTTAAAATGGCTCTTTTTCATGGTGTCCTGAAAATGTTCCTACTTAGGCTGTAAGCTTT	120	35
chr2	54172170	UNC3083037	54172109	54172229	+	TGCAGTGACACTAGCAGCTAGAAGAGCAGAATATATCCTCTGCCCCACTGTGCTCTAGGTTAGTTCTTTTCCAGTTAGAGACACTTAGAGCATCCTGAATAATAGGATTCACCGCCAACT	120	45
chr2	56461943	UNC3111496	56461882	56462002	+	CAAATCTGACAAAATTTGAAAGCTGATATGGTATAAAGGCAGATATCTTTGACATAAGTTCTAAAAAACAGGTGAGGATAATTTAAACGTGGGGCATGGGAAACAGAGTGTGAGCAATGA	120	36
chr2	56923115	JAX00094642	56923054	56923174	+	CATTTCCTACCTCTAGTTTTAACTGTTCTAAGTATGAGTGTAGAAGAAGTGAAGATGTTATAGGAGTCTACTATTTTGACAAGCTCTGCAAGGACTGGCACTTTCTCTCCAGATGCACAC	120	40
chr2	57798985	UNC3125032	57798924	57799044	+	TGCCCTGAAAAAGAATCATAGCAACATAGTTAGAAAACGGACTCTTAGCAATTAAAACTGCCAGAGAAAATAGAATATCTTACTTTTTAAAAAGAGTTATATGTACTACATGAGCACGTC	120	32
chr2	58106892	UNC3128704	58106831	58106951	+	GGCATAGTTGAGTTAACAAGAACGGTTAGCCAAAAGTTGAACTAGGGAAACCAAAACACAAGGTTAGAACACTTTGAGACTTGCACAGTACTATTTGGACTTGAATGAATTAGGCCTTTG	120	39
chr2	59211806	UNCHS005046	59211745	59211865	+	GGGACTTTTAATATTGTGCATACCTCACTAGAATTGAGACACACTGCATTTCCATGGTTATACTGCCGAAGAAGGAAATCTGACGAGCTTAACATGACTTCTTTGGTGCACCTCTTCTTA	120	41
chr2	60258100	UNCJPD000753	60258039	60258159	+	CATAAAGTTATGTAAAAACTGTGAATTGTGTTTTCCCTTTGCATGTTCTTAAATAGGCAGGAACCTGGGTGGTTAACGACAGAAGGAAAAAAGTCTGTGGTCCAAAAGAAAAGCACACCC	120	39
chr2	60593228	UNC3161805	60593167	60593287	+	GCATGCGATGGGGGAAAGCTCATGAGACCTCAAACCTGTAGTTCCAGACAAAGACTACAGGCAACAAAGGAATTCAGGAGAAGGATAAATAGTCTTCCTTGGGGAAGAGCACATCAATTT	120	45
chr2	61079400	UNC3168121	61079339	61079459	+	GTAGATCAGGCTCCTCTGAATTCACAGAGATCCATGAGCCTTGGAACTAATGGCTTGTGCTACCACACCTAGCCAGCATTGCTTCATAGAAAGTACAGAACAGGAGCCAAGTATCAAGAG	120	47
chr2	61101670	JAX00094951	61101609	61101729	+	TGGTTTCCTACCTCTCTAACTTCTCTTCTCTGTTGTTCCCATAAGCAGCTGTAGAAAGGACCATATTCATGAGAGGGGATGGATAAAGAGGGAAGTTGGGATGTGAAAAAAGCTTTTTGG	120	42
chr2	61391250	UNC3172062	61391189	61391309	+	AAAGGGACTAACTTGAAAGTTTCCCAAATAAATCTCTGAAGCCCCTGATAAGAATCTTGATCCAGGCTAGAGTGTCATTGTTGGGGTCCTACTTAGGTCTTGAGAATCAATACCATAAGC	120	41
chr2	61689053	UNC3175371	61688992	61689112	+	CTTTCTTTTTCTAACCAAGCATCTTTTTCTCCAGGTTGCATTTTTTTTAAAAGTCCATACACATGAGCATGTAATTTATCTGCATGACTATTGGTAAAAATGGAAATGAAAGAGAAATGA	120	31
chr2	63485692	JAX00095128	63485631	63485751	+	CAGAAACAAATTTTAGACATGGCCTCCTGTCAAAATATTTTTTAAAATGTTTCCCTTTGTTGATATTAAGAAGTTATCTTTGGGAGCTGGAGACAAGACAAGTTTTTCTGTTACAGAGGA	120	33
chr2	63775433	UNC3198818	63775372	63775492	+	GACACTCTCCTGGGAGTTCTTACAAAGAAACAAATTTCTTTGGGGAAAAAAAAAAGAATTTTATTGAATAAGAACACAGATTGAAATGATTAGTCATTAGTACAATCATTTTGCAGACAG	120	31
chr2	64513949	UNCHS005181	64513888	64514008	+	TTTTCTGTCTTCATAGTCCAGCCCTTTGGAGATGTAATATCCTCTCTGAACCACTCATGCGTAAAAAATTTTTCTGAAGTCCTCTCTGCAGTTTTTATTGTTATGATGTTTCTATTATCT	120	35
chr2	66727825	UNCHS005214	66727764	66727884	+	CCATTAAACTCTGCAGGACACTGCCAATGATCAGGCTAAGAGGGTTAAGTCAATTGCTGCTAGGCCTGATCACCAATGTTCAGTTCTCTAGACTCACATGATGGAACAGAGAATCAACTC	120	45
chr2	67587179	UNCHS005224	67587118	67587238	+	ATCTGGTTTCCTATCCACAGCAGACTCAGAGAGTCACTGTGGCTGCGCGTGGAGTTCTACCTTGACGAATAAGGATATCATAAGCTAATTGGCATGTTCCAGTGTGGTCTTTAGCAAATT	120	45
chr2	68894430	UNC3268280	68894369	68894489	+	AGTTTCCTGTCTGAGAATATGGGAACCTTTGTTTACAGGAGGACTGACAATTGGGGGCCTAGTCTTTGGGACATTTCTCCTGAACCTCCTTCTTTTATTATATTTTTAATTCTTCTGGAA	120	39
chr2	69407833	UNC3276311	69407772	69407892	+	TCATGGATTCTGCAACAATGAATTCAACCACTCATAGGTAGAGAATAACTTTTGGAAAATACACCTGTATTGCATGTGTACAAAAATCTTTCTTGTGACTACTAGTGTAATCATCCATCC	120	35
chr2	69563127	UNC3278810	69563066	69563186	+	ATGCATTGTAACAAGGCTTTTGTTGAAGCCAAAAGTCTCATCAGGTTGAGACTCTTTCTACAAAAAGCATAGAGGAGTTAAAATACAGTCAAAAAAGAGAACTCTCTACAGAAGTATAAT	120	34
chr2	69920359	UNC3283256	69920298	69920418	+	AACAGTGATGGATATAGATAGTGGAGAGTTGGCTGCTTCGAAGGCACGAGGTTCAATTCCTAGTAGACAGTTTGAGATTTCCAGTCTAGCTTCAGTGCTCACTAGCCATCACTAGAGAGC	120	46
chr2	70515362	UNC3291948	70515301	70515421	+	ACCAACTGGTCTTTTTAGCTCTGTTCTCTCTCAAATTTACCCTGCACCAAATTTCTGGGATCAGTTTAATCTTCTGGTCTTGTTCAAAGCCTTGACTTTGGTTTGCACTGTGCAGTGCTT	120	42
chr2	71016216	UNCHS005299	71016155	71016275	+	TTCGTACTCACTGGTCCTGAAATCTTTCCTGTGATGTGCGCCAAGACCATGAGCTCCCCTTGGCAGGCAGGCGTCTCTGACGAGAGCTCAGGCCGTACAGCAGGCAATGCGGTGAGCTGA	120	57
chr2	72083818	UNCHS005332	72083757	72083877	+	CAAAAGGGCATTAAGATGGAATACTACTGCTTGTGTTCTCCTTAACTTCCTTCATGGCTGTTCTGCACTATTCTGTGTAAACCACAGGAAGGTATATGCTCGATAGAACAACCCCAGGAA	120	42
chr2	72225300	UNC3314528	72225239	72225359	+	GATGCCATAGCAGGCTATAGAGAGGGAAGCTGCCCTTTGACAAGCCCAGGTCTAGATGCACGAGTCCCTTAGACAACCCAGCAATAAAATAGCCTATGGTGTCTGAGTACATCTGAAGAC	120	49
chr2	73056726	UNC3324175	73056665	73056785	+	TTTATACTGTGTGTTTTACTGTGTACACGGATGCGTGGTGTGTATGTGTGCCACAAGTGGACCTGGTGCTAGAGGAGGCTGAAGACAGTGTCAGGTGCTCTGGCGTTGTGGGTGGTTATG	120	51
chr2	73964312	UNC3332950	73964251	73964371	+	TGTGCTTGGAACCATCAGACCTATTTCACGGTGGCTGCTAGTTACACCTGGCTCTTTGCTTTCAACTTTTGTCATTAATTTTGCTAAAAGGTTGTTCACGTATGCCTGGGGAGGAGAAAA	120	43
chr2	74871509	UNC3342406	74871448	74871568	+	GAGCCTGTGGGAGCCTGAGATTGCTGTCAGAAACCTTGCTCTTCTGTTTTACTCTTTGAGACAGGCTCTGTAGAATCTCTTATAATCAAGCCTAGAACTTCTGATAGGTCTCATCTCGCT	120	45
chr2	75000290	UNC3344103	75000229	75000349	+	AGTGACCCAGGCCAAATGCGAGTGTCAGTCTTTGGTAAAATTTGATACTCCTCAAGTAACTCTGGTTAAGGCAAGAACAGACTCTTCAAATCAGTGCTCCTGCCCTGTGAAAACGACTCG	120	46
chr2	75242114	UNC3347327	75242053	75242173	+	GGAAGCAACCATGATCATTAACATAACATTGTCCTGTGGAATAAGCTACATCTACTTTTACCTACTTGGACCTTAGCTAAGATTTCCCATACTCTGAGTTTTGTGCCTACACATTGTTTA	120	38
chr2	75292355	UNC3347755	75292294	75292414	+	TCTTCTCCCAGCCTGAGAGCATCAAACATAGGGCCTAGCCCTTCAATAAGAGGAGACAGGAAACAAATATTTATTGCAAAAGTAAATGGCTGATTGACTAGGTGGGAAAAAAATGCTTCT	120	41
chr2	75304782	UNC3347947	75304721	75304841	+	TTAGCTCAGCTCTAACAAAACCAAGTCCATCCAGTCCATAGCAAAACTCTCAAGCCATTCCGTCCTAGCAGTGTGATTAATAAACTGAGGTCTGGAGGGGAGAAACGGGAGGTGATGAAG	120	47
chr2	75628596	UNC3352298	75628535	75628655	+	GCTGGACTAAACCACACCTTACCCTGCTGTGTATTACTCCCACTGGGACAATTAGCGAGCGGACCACAATCTGGCCAGGTAAAAGACCATGTGCTGCTTGCCTCCCCTGGCCCCATCTCT	120	55
chr2	76688317	UNCHS005470	76688256	76688376	+	GAACTCTTTGCTGGGGGTGGTGAACTCATTGTGTCTTTCCTGCTATTAAGTCTGCCCTGGTGTGCCCTGGGGCGCCTGGGGTGAGATAAGGTTTGATAGCACTGCATTGTTTCCGCTGCT	120	53
chr2	79009006	UNCHS005553	79008945	79009065	+	CTTGAGCCCAAGGAAGTAGGGCAGCCTCAAATACCTACCAGTAAACAGCAGAAACTGGGCAAGATAAGGCAATATTTCATATTCTAGTAATACGTTTTAGTGAAAGTAATACTTTTTACT	120	38
chr2	79354155	UNC3399535	79354094	79354214	+	GGCTCTCTAGGTTATCTGCTGATAGTACAACTACCTGGGTCCCATGTTTTACCTCCGAGACGTTGTAAATACCATGTTCAGAGCAGCCATGTTTTCAAACTCCCTCTCTAGTACTAGAGG	120	46
chr2	80052785	UNC3409636	80052724	80052844	+	AGACACAATCAAAGTAAAGAAAGATCTATATATAATTTTTTTTTGCTTTTAAAATGTCCCGTTGAAAATATAAAAATACTTTGGAGGATTATTCCAGGCTTAAGGACTGTAAAGAGACAG	120	28
chr2	80725007	JAX00494499	80724946	80725066	+	ACTGATTTTACCCCACATTTGTGCCAAAGATGATTTCATAGAGACCTTTTTCTTGAAAAGGGCTTCTGCCATGAGTGTTACATGACTTGGTTGCTGTTCCTTAAGGATGACACGGAGAAG	120	42
chr2	82856610	UNCHS005616	82856549	82856669	+	ATTGCAAACACCCATAACACTAAATTATTAATTCCTTTGGTATTTACAATTTGAAAAGTAGCCTGTTTGTGGAGATGGCTCTTTGCTTAAGAGCACTTGCTGCTCTTGCAGACAACCCAC	120	38
chr2	83528891	JAX00494898	83528830	83528950	+	TATACCAAAACATTTCTATACCAGCTGTGGGTAGATCAAAGCAACTGTGGGGTCTCTTCTTCCTGAAGGTTGGAGGACACCTATGACTCTATGCCTATGGCACTGTCTCACTGTGTTGTA	120	45
chr2	83879019	JAX00096652	83878958	83879078	+	CTTAGACTCCAGTATATGCAGATTGAAAAGCAAAACAAATGTATTCTAATAACACCATCAGATATGCATTTGCATATTTTGGTATACTTTTCTTCGATGAAACTTATAGATTGTAAACTT	120	29
chr2	84818053	JAX00495113	84817992	84818112	+	TTTCCTGCTTCTTGGCTGCCATAGGAAAAACAGTTTTCTTACACCACACCCTTTCATGTAGTTCTGCCTTATCAAAGGCCTAAAAGCAACGGGGCCAGGACTGAAACCTTTGAAACCATG	120	45
chr2	85181562	UNCHS005642	85181501	85181621	+	TTACAGGGCCAGCCCAATACAGTTGATATGAATACTTGAAGCACAACTATTAAATCCCAGATTGGGGATAGGTCACCTATCTGGAATAGGAAAGTATTTTAGGGCACTGGATATGAATGG	120	41
chr2	86172191	UNCHS005653	86172130	86172250	+	GTTACTTAAATATGTTAGTCAGAAAGAAAAACAGGAACTGCAAATTGTTGTTTGCATAATGTTTCCCAAATTTGATGTCTATCATACCATGATATTTTCTCAAATTTGACTTTAACTTTT	120	28
chr2	87357257	UNCHS005673	87357196	87357316	+	AATCATTGTATAAATGAATATTAATTTGGAGTTCTGTCTCTGAGTAGGTGATCATTGAAAATGGCATACCTTACTGTTATGCAGTTTTCTCTGGGCCTATCTAGTACCTGATAATACAGT	120	34
chr2	89168100	JAX00097046	89168039	89168159	+	TTTTATACTTGTTTAATTTGGTTCATTCTGCCTTATTACATTAATAAGGATACTTATTATCCGGCAAAAAAACATAATAGTAACAATAAAGATGAACTTTAATTTGCAGTGTGCTTCTTG	120	27
chr2	90458782	UNCHS005706	90458721	90458841	+	TCCCAGCTCCTGCCCCAGCTAGCCGTACAGGCTCATGTAGGTTTTTCTCTTGTAGAACAGTGGTCCCAGCAACCCCACTGAAGCAACAAAGCAAGCAAGCAGACCACCAGGATGCAGTCT	120	54
chr2	90512466	ICR1099	90512405	90512525	+	ACTGAAGTGAATTAAAGTCCGCCTGCCAAGGGAAGAAAACTGAAAGCAAAGGAAAGCACAGGAACTGTTCCACCCGGACTCTGAAGAGGGCCTGACGGATTTGATGCTCAGATCCGCTGC	120	51
chr2	91732776	UNC3516006	91732715	91732835	+	ATTACTGAAGTCAATTTGGGCTGTTTCCTGGGATTTCAGAAATGTTCACATTATGACTGAGTTATTCTGTATTTTCATAAGATGGTTCTTGTGGATAATTAAGAGATATAAGCTGCCTGG	120	35
chr2	92689429	UNC3525203	92689368	92689488	+	GAGGAGATGCTCACAGATCTCCCAGCTGCCTGAGCTCCACTCCATCTCTCAGTTTAGGATTGACAGCAGTACCAGGGTTCCCCACATTGAGGTGACCTGGCAGATCTGGGGTCACTGGGA	120	56
chr2	93000585	UNC3529876	93000524	93000644	+	CACTTGGCCCTTCTCAGAATGGCAGTGTATCAGCTCTGTTGTGGATGCTTCCCTTCACTGTTGACGCTTGCCACTGGTTCCTTCTCATCCGTTAGGACCTTGGCTGGATGGGGTCCTATC	120	53
chr2	94066762	UNCHS005853	94066701	94066821	+	ACACTAGCCCTCTGGAATGTGTGTTCTTCCTCTACACTAGTCATCTACTGATACTGCCAATCACTCCTCCATGTGGTAGTAGAAAGAACACAGAGCGTATAGTGCAGGAGACTGGAAACT	120	46
chr2	94112790	UNCHS005855	94112729	94112849	+	ATGTATGAGTGAATGGAGAATGTCAGGAACCTGAGACTCTCAAAGCTAAAGTTATCTGACTCCTACCCCAACCCATGACAGTGCTGACACAAATGGCCTCTTTAGGCCTCTGAGATTGGG	120	47
chr2	94159212	UNC3546287	94159151	94159271	+	CTTATGCTTGAGCAGCAAATACTTTACCCACCAAGCAATCTCCCCTGCCCTGAAGGGAAGCTTTAAGGGGACACAAAAATCTGATCTCTGGAAGAGCATGGAAGTACTTCAGCGGACAGG	120	48
chr2	95596497	UNCHS005880	95596436	95596556	+	ATTGTTCATCCAGACTAGCCAAATGTTAAGCCCCAGTCTCATGGAGAAATCTTGTCTTAAGAATAATGTAGAGAAATACAGAGGAAGACACCTGACATTAACACCTGGAGTCTGAAGTTA	120	39
chr2	96647078	UNCHS005890	96647017	96647137	+	CTAAATAGCATTGCATTTTATTCTAATTTCATGTATAACACTTGTCTAAATTTAACCTACGTAGATCAATACCACAGTGGCAATGGGATTGAAATTAAGATTTACAAAAGTCATGTGATA	120	29
chr2	96759448	UNCHS005891	96759387	96759507	+	TTTACATCACACTAGGTGATGGATTTTGTGTGCTCATATAAAACTCTAAATCAGGCATCACGACATGGAATAGAGAAATCAAAATAGTTTCTAAAATTCAATTTGGATGGTATCTTATTG	120	32
chr2	99653063	UNC3617157	99653002	99653122	+	TCCAAAATGGCACATCTACAAAACACATAACTAACGCTCAGAGGGTTTTGCTTGAGAGGTGTTGGAAATTTGTAAGATCCAGAGAAATAGGGATCTTTCTGTGAGATTATCAGCCACATA	120	39
chr2	100968387	UNCHS005934	100968326	100968446	+	GCATTTTGTTACTCTCCAGTGCATTTCCAAAATCAAAAGGTAAAAGTGACAAGCTAATGTATCAAGTCACATCCAGACTTTTGTTCTGTGCTTTTTCTAGTCTACAGCGTTTATGCCTTT	120	37
chr2	102116296	UNCHS005977	102116235	102116355	+	AGAATACAAACACTCACACAGGCTCACACACCAACACTGTCGGACTCCCTGGTGTTTCTTATTTACAATTCAATGCAACCAAGAAAGAGTCCAAAAAAAAGAAGTGACATTTTCAGTGGA	120	40
chr2	103163068	UNCHS006015	103163007	103163127	+	TGACTTCTTATTTATAGATTTATATTCAAGAAATTAAATTTAGCATCACATTTAAAACCACGTAAAGTAAAACACTTTTTGTGGTATTGAATCATGAAAAATATCTTACTATGATACAAT	120	22
chr2	103449108	UNC3668511	103449047	103449167	+	CAAAGGAAGAAGAATGACAGGATGACGTACGAGAAGCTGAGCCGAGCCCTGAGGTAAGTGGGCAGCAACGGACGCAGTGAACCTGCAAAGACAAGTTATATAAAATAGCGGGGCCGGGGA	120	52
chr2	104526843	UNCHS006064	104526782	104526902	+	GACAGGAAGCAGAGAGGGTGACTGCTAGTTCTCAGCTTGCATTTCTCCAGCCTGGCAAATAACGAAACCCACACTTAGGGCAGGTCTTCCCACCTCTGTTAACCTAATCTAAAATGTTCC	120	48
chr2	105418605	UNCHS006084	105418544	105418664	+	GCACAAACACAAGGATCTGAGCTCAAATCCCAGGACCTGTGTAAAAAGATGGATGTGGCTACACACATTCCTGTAAGTCCAGGGCTCTGAGGGTTGGAGACAGGATGACCATTGGTGTCT	120	49
chr2	105620849	UNCHS006088	105620788	105620908	+	TTTTCAGGAAGATTTCACATTGTTTGTATTATGCTTAATTCTTTATGTTTGGTTGTTTTGGGTTATTTGCTTGGTGCATTTTGTTCTTACCTAGGTAATAATTATTTTCTGAAGATTTCT	120	28
chr2	106946740	JAX00098331	106946679	106946799	+	GAAAGAGAAAAATCAAACTATGAAATTAGCATGCTCTGCGAGCAGAGAGAGATGGATGTCAGAATTGTGGGTCTGTCCCTTTGGGATACATGACCACTTTGCAAAATGCCTTCAAGTATG	120	42
chr2	108805414	UNCHS006166	108805353	108805473	+	TTCAAGGAATTATCTTGTTGACATATGAAATGGATAAAATACTGCTTCACTCATAGTAAAAATGATGGTACCCAGATGGAGTAAAAACAATACAGAAGCTATCCCATAGAGAATGTTTGC	120	33
chr2	109895549	UNCHS006189	109895488	109895608	+	TTAGCTTTTTTCAGTACTTCAGAAATAGTAGTTGGTATTGGGTCTTTTCCCTCCCTTCTCCTCATTTTTGTTTTTCTATCCAGCATCCATATTGAAAATGGGGCCTTTAAAAGCAGAAGG	120	38
chr2	110950762	UNC3752203	110950701	110950821	+	GCAACATTTAAGTTTTTTTTCTGCTTCAGCTACTTCGATTTTAATTTTTTGTGCGATACTGAAAGGTTTAATTCTTTCTAACAGATGCTGAAGAAATATCAACAATGGTACTCAATATAA	120	29
chr2	111827981	UNC3759706	111827920	111828040	+	TCACAAGTTCCTCCCCCATTGCCCCCTCCCCTACCCTGGGCAACCATCCCCACTTGAGTATCACCCAGTCCTGGGACAAAAAAGTCAAAGCCTCTCCCACTGAGGCTCAACCAGGCAGTC	120	57
chr2	112275774	UNCHS006233	112275713	112275833	+	AATCATTTTTTCTTTGAAGTAGAAATTAAATTAACAGGGTTGGTCCTGAACTGGGGAAGCTACTCAGTGATAGACTATTAACATAGCATATGCAAGGCCCTAGGGTCAACAGCTGGCACT	120	40
chr2	113423230	UNCHS006267	113423169	113423289	+	CCAGAGCAAGGCTAACTTCCTCCATCACCACTTTTCCATCTTTAAAATCAGGAGACTTTGCGCCTAGCTTACAGGGTCATTGAGAAGATCCCCAGCCACATGTAATATGTGTGTGTGTGT	120	46
chr2	114841496	UNC3789616	114841435	114841555	+	AAAACCAAACACATATGGCTTTATAGTAAAGGTTTGATATGTGGCTGTTGCTCATTAAAAATGAGGATTTACTATTTGTTCTAGAAGATAGACATTTTGTTGGAAGAATTATCTTAATTT	120	28
chr2	114972664	UNC3791109	114972603	114972723	+	GTACTGATTTCTTTCCATATCTATTGCTTTCTTAACCCTATCCTTCAAATCCCAACCAAATGCTAAGAGCTTCTGTCCCTCTGCTCTCAAGTTTGCTAACTTGGGAATTATTGTTGAATT	120	38
chr2	115211481	UNC3793651	115211420	115211540	+	GCAGGAGTATTTTACCAATGGCTCTGTCCTCAGTGTATCCATGGAGTGTGACATGAATTCACATACCCCAGTAGACCAAGGTATGGATGGAAAACTGCATAGAGCTCTTTTGTCATGCAA	120	44
chr2	115247422	UNC3794028	115247361	115247481	+	CTTGATTGTCATCACAGACTCAGAAGAGAGATTTCTACAAATAACGGTTGGAGTAGATTTGGAGAATAGAACCAGAAACATTGATGATGCCTTGAGCTTGACCCTATACCTCTGGGTAAC	120	41
chr2	116092846	JAX00500525	116092785	116092905	+	TGAAATATTCTATTTCAGAAAGACATGCACTTTGTGACAACATGGCTGCCGAGATGCTCAAAGATGTGGAGCTATGGCTGAGGAGATGTTCACAGTAGAAGCTGAGGCAGGTGCTTTGTG	120	45
chr2	116801454	UNC3810328	116801393	116801513	+	TTAACAGCTGTCAAGATGGTTGGTTCCTGAGAGAAAGAATATGTGAATTGTGGATTCTCAAAGGTGGTGTATGGTTTAGGTGGTCCCTCTTTGAGCCAAGCTCCTCAGGTGAAAGCCCTA	120	45
chr2	117107468	JAX00500711	117107407	117107527	+	TTTTAAGATATAAGTTTACTGGTCTCTTTCTATTATTCTTTGCGGGGAGAAGGATGGGGTAAATCGACGTCTCAGTCTGGCCTCAAGTGTGCATGCACCGAGGTTGGACCTCATCTCACT	120	45
chr2	118494552	JAX00501072	118494491	118494611	+	AAAAACAAAACAAACAAAAAACCAAAAATCTTGGCACCGCTATCAAGTCCCCATGATGATTTAAAGAGCTAACATTTTGTCTTCTAAGCCTTGGGGTATGCTTAAGAGGGGGTAGGAGCT	120	39
chr2	119749331	UNC3844591	119749270	119749390	+	TTAGCAGGGCACACAGGTGAGCATCATTGCAGGTGGGTGAGGTTGCTGCCACAGGAAGGCGTGGGCAGTTCTAACTGGTGCCCTTGTGCAGGGAGTTTCAAAGCTGCCGGCACCAGTGGC	120	59
chr2	120172616	UNC3848356	120172555	120172675	+	TCTACAGGTTTGAGAAGCATATGGGACCAAGTCTCAGGGAAGAAGGAACTGTGGGTTGTGAGCTGCAGTGTGGAGTTCGTAGAAGAAATGAGCCTTGAGTTAGATTTTCTGAAATGGGTT	120	45
chr2	121136173	UNCHS006486	121136112	121136232	+	AAGGAACAAGTCTGGGCCCAATTACTCATAATGGGCTGCCTGGCATAATAGGACCTGCTGCACTGATTTGGGTCTGGCATACGCCAACATTCTCTTGATGACCTCCCTTTACCTTTTTAT	120	47
chr2	121170708	JAX00099388	121170647	121170767	+	TTCCACCCCGAACCAAAGTCAAGTGCCGAACACTGGGTCTCTTGCTCGCGCCTCCCGAACGAAGTAAGAACTCGGCAAGAGTTCCGGGGCGACAGATGGGGAAGGTCGCGCACCGGGGGA	120	62
chr2	122180100	UNCHS006521	122180039	122180159	+	TTACTTTTTTTGAAAATGGGATATATTAAAATATTGTATTTTTTCACTTATGAATGTGTGCATGTATCGAAAGATGTGCCACACGGATGCAGATGCCTGTGGAGTTCCAAAGAGGATGCT	120	35
chr2	123097269	UNC3878189	123097208	123097328	+	TTAATGGCAAGAGGGGAGATGATTTAAAAGTCTTACTTTCAAGTCTGAGTTATTGATCTCCGTGGTTTGTGTGGGTAGACCAGAGAGACATGAAAGGACAGAAGCATCACAGAGTGTTGT	120	42
chr2	124429973	JAX00099632	124429912	124430032	+	AGCTGCAAAGTGTTAGCAATCCAAAAAGAGCTGCCAAGAGTACAATGAGCTGAATTAGCTTAGGGCTGATGCACATGGTATACTCTGAGCCGGTCTAAATAAGTTCCCTGTGCATTTTCT	120	43
chr2	126730375	UNCHS006619	126730314	126730434	+	CCTGTGTTTCTTAGGGGTACGTAGTGTTCCCCTGTTGCTAGTGTGGATTGCTGGTATTTGGGAGAGGTCTCACTGGGTTAAGCAGTCTGATCTCCCATTGTTGGAATTCACAGGGAGACA	120	49
chr2	127466991	UNCHS006648	127466930	127467050	+	TTTCCACTGACCCAGGAGACCCTTTTATCACAACTATGTTTCTACCAACCAAGTAGGTTACGGACTGCACAGCCATGCCTGCCAGGCCTTGGGGCAGCCTTCACACATGGCTCTGCCTGG	120	54
chr2	127535064	UNCHS006649	127535003	127535123	+	TCTCTTCCCCGATCCTAGCCCCAGGCCCAGGACACCCGCTCACCGATAGGCCTGGACGATGCTGATGTTTTTCTTCAGGCCAAGAAGATAGGATAGGTTCATGGATGGTGGCAAGTTCCC	120	56
chr2	128547205	UNC3943522	128547144	128547264	+	TCCTGAGCTGAGGCTGCCTTCTGCCTTTGGGGGAAACACTCTGCAGCAGAATTTGGCAGCGAGAGTGAGGAGCCTGAAAGGAGTTTACGTTCTTCCACCTGGCAGTGGCCCTCTCTGGAA	120	56
chr2	128765737	UNCHS006692	128765676	128765796	+	TCTGTAGGGAACATGTTTAACTCCTACATACTGTGAAAAAGACAGACACCTCCGTTTTCACCCAAGGAAACAAGCTTAGAGGTGTTGAGTGTCTCACCCAGGGTCAGAGAGCCCAGGCCT	120	48
chr2	129007206	UNC3948969	129007145	129007265	+	AATTTTAAATACAGGAAAATTATTTATTTATATAACTTAGAAAGAAGAAATGCCATTGCTGTAAGAATTTCCTAAAGATTAAGAAGACTGGGAACAGGAGAGAAAGATGATTCATAGAAA	120	27
chr2	129816891	JAX00100036	129816830	129816950	+	GTTCTTGAGGGACTTCGGAATAACTTATCATAGTTGAGATGTGAGGAGACCACTTGGGCATGTACTGAAGAGGCTACTCAGGACTACTCTGTCGAGAAGGGAAAGGTGCCATTCCCAAGT	120	48
chr2	131688014	UNCHS006795	131687953	131688073	+	AGCTGTAGTAATGCCAATTATCATCTGACAGCCATGTATCCAGAGGGCTAACTTGTACTACGGTCAACTGGAGGGATGGGACACTGAAAAGCCACTGGGAGACATTTTATTTATCTCCAG	120	45
chr2	132300458	UNCHS006813	132300397	132300517	+	CCACCTCCCCTGATTCCCTGCCATTTCCCATGTTTATTTTCTTCTCATCTTACACCTTAACGAATTATAAACACACCACGAGGTGCCTTGGCACTGAGTTATTGTTGACCCTCTGAGATC	120	45
chr2	133102755	UNCHS006841	133102694	133102814	+	TCCCTACATGGAAACTTGCAATAGCAGCTGGCACTGCCTGTATTTGAAAGATTGTACTCACGAAGGTGTAACACTGATGCATTTGTTTATAATGAGTATATTTATTGAGATACTGTTTCA	120	37
chr2	133118737	JAX00504193	133118676	133118796	+	TGCAGTGTCCGCACAATGTGTGGCGTTTTATTTGAGGAAGATGCGTGCACGCTTTATCACCGGACCACTGTGTGTGCGTATGAATGTAGAGTAGTGTCTGTGACCTTGGCAGAGTTCCAT	120	49
chr2	134139379	UNCHS006853	134139318	134139438	+	ATAAAATACTTACAAATATTATTGCAAGCTACTAATTTTTCTAAGGAAAAATGTCTTTCTTACATAAGTTTTAAGATTTAAGTGGTATCAACATAATTCAGTAAAATGTGTATTTTCCAA	120	22
chr2	134598383	UNCHS006861	134598322	134598442	+	CTATGATGGCTAAGTGCTACACCTCTCTTACGACACTGAGGCTTACTACCATGTAACCACGGGGCCAGAGATCATCTTCTAAAAGTGAACACTGCTCATTCAGAAAAACAAAACAAACAA	120	42
chr2	135333502	JAX00504601	135333441	135333561	+	AAAGTAAGACTTCCTGCAGAATAATCTCTAGTGTAGTGTATAAACGGGAAGTAGTCAGAATTTGGTAGGAGTGTTCTGTTCTGGACATCTTGGATATTTGCCTGGATTGCACATCTTAAT	120	38
chr2	135401314	UNC4030160	135401253	135401373	+	AAAAATGCACGACTTGAGCTTTATTTTCAAAGCAAATGCATAGGGACTATGCATGCTATGCTCTGCCCTAGTATTCCGTTCGGCTTTGGATGGCCTCATTTACAACTCCATTCCCTTCAG	120	43
chr2	136410833	UNCHS006908	136410772	136410892	+	ATCAGGTTTCCATACAATCCTTCAAATGGTCCTTTGTTTAGCTGTTCCACCCTGTATCACTTACTTACCTTCTTCATACCCCTCCTCATTTGATTCTCCCTTTTCAGTCATAAATCTATT	120	38
chr2	137934245	JAX00504982	137934184	137934304	+	ATTTTAGGCTCTGCATGAAAATCTGTGTGGGTTTCTTACACCCTGCAGCAAATAGAATCGATCACCTTGCAACATGTATTTGTGCAAAGAAATTTGGATGTACGTGGTTCAAAGTTTAAG	120	38
chr2	139040386	JAX00505133	139040325	139040445	+	TTTTTGAATGGGGCTAGAATCATTTTCTCGGTACTTTGAGGCATGTACTGAAAACATGGATTTCACAGAAAAGGAAGTAAAGGGTGGGGAGGTAAATTTCCATTACCCCATGTCTGTTGA	120	40
chr2	140668053	UNC4094001	140667992	140668112	+	CATCCCTGACACTTGATTTTAGGGTGGGAACGAGATTATGCATATGCAAAGCATGGAGACATGTTACTTATTGGCTAAATTGTATTTTAAGCCTTGTTCCTTAACATATACTCTGGATTT	120	37
chr2	141113682	JAX00505466	141113621	141113741	+	TTTGAAAACACCTTTCTTCTTTTCTATCTTTGGAAAGCCTAAAAGCAAGCATGAGATTGGGTTATATCTGTGATCACATGGACAATTCTACCAGGCAAATAAAAGTCACAAGGAGTTCCT	120	37
chr2	141546739	UNC4106307	141546678	141546798	+	TTAACCAGAAAATTATCAAGAGCTTATCTCATTTATGGAAGGTTTATTTATAAGAAAAATTATCTTCTCAGAAATACCTGTATCTTCAAATGCCATAGATTTCACTTAATTGCACCACAC	120	29
chr2	142909722	UNC4123656	142909661	142909781	+	GTGAGAAATATGTGAAAATTTGCCAAGGGCCATAGAGCTTCAAAACATCAAATCTCTAGTTTAAGCCAGTTGTCTGCATCTTGGAGGCTCAGACATTCTTCAGTGCCTTCTCCTCAGCAG	120	43
chr2	143609492	UNC4132690	143609431	143609551	+	ATGGTTCTTGAGGTGACTGTAGTTTGAGCTTCCTCCTACAGACAAAAGTAGACAGAAGATACCAGGAAAGCAGTAACATTTGGGCCAAACCTCTGAGGAAATGCTCAACTATGGGCACAT	120	44
chr2	143901766	UNC4137842	143901705	143901825	+	TGCGGCCTAGTGTGTCCTGGAACTCACAGTCCTCCTCTCCTACCTGTCCTGGCGAGGACATGGGTGTATGTCATGCCATTACGCCAGGTTCTAAGAAATGTATTATTTTATGTGTGTGGG	120	50
chr2	144732570	UNCHS007112	144732509	144732629	+	AGACGACTTTGTGAGAGGCCTGTGGTATTCTGTTAACATTTCCTTTGAGAAGTGGCTGGCAAGAGCCAACATTAGATTGTGGAGATTTTGGTTGCTACACCTCTGGTTTCTGTTGAGGTG	120	45
chr2	145877156	UNCHS007134	145877095	145877215	+	AACATTAGTGAGAACCTTTGCCATACTCTGGCCCATGCCTGTTTATGCTGATAATCTACACCACGTGTATGAGAAATCTGGAGTGCTTGGTGAAATGAGGCTGAAACGATGTGATCAGAA	120	43
chr2	146598968	UNC4169038	146598907	146599027	+	TCTGTGAGAAGGTCCTCTAGGAGAGGTGTCCCTCACTCAGGCGATTCTCCGGTCACATAACGTTGCTTGTTTTCACACAACGCTGCTTGTTTTAAATATGTAACATGACATGGTAATGAG	120	45
chr2	147240610	UNCHS007196	147240549	147240669	+	CCTTGTGTAGTGGCTAGCTGTTCACCTCACGTGACTGAGAAGTATAGAAGAAAGAAGGAATGAGAGTCCAGAGACAGCCCACAAAAGCACACCCACAATGAGCTAACTTCTTTGACTGGT	120	47
chr2	147286032	UNCHS007198	147285971	147286091	+	CAACTTAGACTCCTAGGGTTAAATGAGCTGTTGTTCTGATTCTAATACTTTAAAAGTTGTATTAGAGGTGGGGCAGTAGAGCCTGAAAGACATTGAGGGCACCAGAGACTTGGGTAAAAT	120	41
chr2	147604280	JAX00506621	147604219	147604339	+	GATGGTACTAGATTAAGGTTCTTATTGTTTCGCAGAAAAGTAACTAATTCACTCAAGTAGTGCACCATCTTGTAGACTTCCTAGGTACAGACTTATATTTTCCTATGTGTGTGGGGAAAG	120	38
chr2	148069782	UNC4188011	148069721	148069841	+	ATGGATACGCAACCCAACAGCAACATGACCAGCTATTGTTTTTATTATTAAATGGGTACAGATTAAAATTTGTCAGTGAGTGATGCTAGCCAACGTGAATCTAAAATTGTCACCTTGTAC	120	37
chr2	148696843	JAX00101452	148696782	148696902	+	AAAACAAAACCAAGGAAATCTACCTTGACATCCATCCAAACAAACAGGACCCCAGGACCTACCAGCTTCAAGTGATGTTAGCAGATCCTAGCTGTTGTCAGTGTTTGTCATGCACATGTG	120	44
chr2	151212656	UNC4231083	151212595	151212715	+	TAAAATTGTAACTTTATTCTTACTTAACCCTTACTGGCTAGCTATGTGAGATATGTAGATTTGGTTTAATTACAAATAAGAGGGGAATATATAAAAGGAATTTTTTGTTTAAAAAGATGG	120	27
chr2	153551799	JAX00507710	153551738	153551858	+	CCCATCAACACCATCTCTCCTCAGCACCAAGAGCCCTTGGTCAAATGAATCCCTGTTGAACAGGTCAACTACACAATGGAGGACAGAGTAGTGTCCCTGGCTTGTATACACTAGGCTCCA	120	50
chr2	153673832	UNC4256062	153673771	153673891	+	AGCCCTTCACAGTGTTGATATTTTGCTCCCTGACAAACGTCCTATTTTGTTGGTTTGAAGTAGTAACATTTACACTATAATACAGCATTGGACATAGAACAATGGCCTTGACACAGGGCG	120	41
chr2	154786904	JAX00508062	154786843	154786963	+	AAAAGCCATCAAGTGTGAAAGGTGTCAAAGTAGCAAAGTGTGCCGTTCTGTGGGTGTAACGGGGATACTGGGAGGAGTGCCAGGGCCAGACACTTTGGCTCGTACCAAGACGCCTGGCTT	120	53
chr2	154861442	JAX00508072	154861381	154861501	+	GGTGTCCTGGATTTCACTTGTTAAACCTTCTCAGGTGTTTTTAACCAGGTTCTCATGTTCTACCCTTACTGTACACACAGGTAGACCGTGAATAGCCATCCTCACTAAGTAGTTGGGAAA	120	43
chr2	154861894	UNCHS007408	154861833	154861953	+	TCACAGGCTGTTTGATTATCGAGGCCGCCTTTCTCCAGTGCCTGTGCCCAGGGCAGTTCCGGTGAAGCGACCCCGTGTTACAGTCCCTTTGGTTCGCCGTGTCAAAACTACGATACCTGT	120	56
chr2	155568601	UNCHS007433	155568540	155568660	+	GGATGAGGTCTGAAGGGTATGATTATAAGCTGAGCTTTATACACTGTGCTCCAGAGAAAATCCAACAGGTAAAAATCTAGTCAGCCATATACTCTTTAGCCTTTTATCAAGTAAAGTCCA	120	38
chr2	155968905	UNCHS007443	155968844	155968964	+	GCTATAACCCAGGCACTGGTAAGCCTTTCGTCTGTAACTGGACAGTGGTCGTCTTCCCCCACACCCCCCCCTTCTCTGAGTCCTCTCAGCCACCTTGAGTTGGACTGAGGGTCACATAAG	120	56
chr2	156224920	JAX00102012	156224859	156224979	+	CATGTATGGTGGTCATTTCCCTGTGTTTGCATGTGGAAGGCAGCATAAAATGGATTTCTCCGTATCACTCTACCATAATTTTTTATTTGTTTTGTATTTTTGTTTTTTGTTTTTCAAGAC	120	33
chr2	157431678	UNC4301631	157431617	157431737	+	GGAGTGATGGCAGCCTAACAATGCCAAGGAGGGTTCGGAAAGGAAAGTCACCCAGGTCTTCAAGGGTGAGCAAGAGATCCTGAGAAGGAGAAGCACCGGTGAGGGCATGCTAGACAGTGG	120	55
chr2	157886488	UNCHS007505	157886427	157886547	+	ACCACAGCTAGCCCTGCAGGAAGTCCTGCCCACTCTGCCTCCTGAAGCTGCCTTGAATCTATCTGCTCCTCTCCATCTGGATTCCTCCCAAGCACTTTATCACAGTCAGTAATTGTTTTT	120	50
chr2	157888989	UNCHS007506	157888928	157889048	+	CTCCCCACCCCCTCCCTCTCCCTCTCAACATAAACAGAACAGCTTGTATTCCATGTCTGTATGGTAAACCTGCTGTCTAAAGTTTGCTTTAATATTTATGCGTTCAGCACTGCTGCCTGG	120	47
chr2	158467098	UNCHS007526	158467037	158467157	+	TAAAACTAATGAACAAACCAAAAAAACAAGCTTATATTATTTGCCTTCAAGTCAGTGGATCCTGTGCTGCTGTTGTGGGTTCAAATTGGGCTCCAGAACAGTGTACCTGTGAAGGGGTTG	120	41
chr2	159663311	JAX00509157	159663250	159663370	+	TTCAACATTCTTCTTGATTTGAACCTGTCTCTTCTTTACAAAGTAATTAATTCTCCTTCTGCATAGTAGTGAATTTTCCCCTAGAACATTCTCATTTGCACACGGATATGGCTTCCATAA	120	35
chr2	160039204	UNCHS007565	160039143	160039263	+	CAGGTTGGGAAGTGTCTTTTCTGGGCAGTTCAGCTGGCCTTTGCCTCTTCCAGCTGTCTCGGCTTGTATGACAATCCTTAATACTTGTATGTACTTAGGGAAGGAGGAGCCAAGTGTATC	120	48
chr2	161085456	UNC4352402	161085395	161085515	+	TAGCTATATTTATCCACACTAAGATTTAGACAGTGCCCACTTATTAAAAGCCCTTCTACTGAAAGACCTTGGCTTCTAAGAATCTGAGGTTAGATTTGCCTTTCTAACATTTACTGTTAA	120	35
chr2	162226173	UNCJPD001057	162226112	162226232	+	AGGGTGGCTCAACGTGAAAAGATATCCAACTTTCAGGTTTAACTTGGACTGGATACACATGCTTGCACATGAAGCACTCCTGAGGAAATAGGTAGTCTTTTCTTAAAGGGGACTAAAGAG	120	42
chr2	163329376	JAX00102547r	163329315	163329435	+	GTATTGCCAAAGTTCCCTCCGTTATTAGCAAAGCCAGGTGCTTTCTCCCTGATGGATGCTTTTTTCTAACTTTTGCCTTTTTGATTCCCCCATCTCTGTTGTGGTCAGGCACACATCCCA	120	46
chr2	163588091	UNC4390659	163588030	163588150	+	AACCCAGGGCCTTGTGTGTGTTAGACAAGCATTCTCCCAACCGAGTCACATTCCTGTTGTATATATATTTTATATGACCAGCTTTCATGGGTAAAGGGTTTTATGGCCAAGAAAATATGA	120	40
chr2	164031125	UNC4397745	164031064	164031184	+	CCATCCCCAGCCTCTACACAATAGTCTTTTATGCTCATCTGTGAACATTCATGTACTGTCGTTACCCCCTGTCCTCTGTCTCTCCCTGAAGTCCCCACTGGGTGGTGTCTCTGTCCTTCC	120	52
chr2	164476917	UNC4404252	164476856	164476976	+	GAGCATGCCCCCTTTCTGTGTGCATCATAAGCCCATAGGCCAAGGGGAAAGGCACCACTCGAGTGTAGACTTCTCAAGAGTGGGAGTTTTTGTTTCATTCATTGGAAAGTTCTCCAGGAC	120	49
chr2	165482983	UNCHS007704	165482922	165483042	+	AAAACTAAATGTGACTTCAGGTGTCTGTTGTGCCGCCACACTCTTAAGGTCAGAGAGAGGCGTGCCTGTGATTTCCGGTAGCCATTAAAGGACTTGTGTCTCAAGAGTGCTGAAGAACTT	120	47
chr2	165685911	UNCHS007712	165685850	165685970	+	GTGTCAGGAGACCTCTTTCAACCTCAAGAATCAGAACCCCAACCCACATCTGGGGATAGAGCTGGCATCAGGTACGGCCGGAGCCAGGTGCTCTAGCGCCATCATGGGGGGTCTGGTGCG	120	59
chr2	166808618	UNC4439585	166808557	166808677	+	CATGTATAAAAACGAGGAAGGAATCAGGAAAAACGGCTGCAGTGAGGGAGTGGGTAAGAAATATAATGTGTTTATTTTTATTTTTTTTAAAGTAGAGGGTTTTTTTGTCTTGCTTCTTAA	120	32
chr2	166839716	UNCHS007736	166839655	166839775	+	GTGATGGCGCCTCTGCATGTTCAGTGCAATGCATTCTCCCCAAGCTTCCCAGGCTGCATTTGGTTGGATCTGTGAGTGCAGAGCCCATGGACATGGAGCCAAGTGGTGTTTAGTACAGGT	120	53
chr2	166853859	UNC4439856	166853798	166853918	+	AGGAATTGTATTTATGTGACGGGCAGCACTGGCCTGTCATCCAGCTCTCAGGACAGAGGAAGTTCATGACTTCCAAGCAGGCCTGGCCTGTGTACTGAGACCCTATGTAAGAAAGATTAG	120	49
chr2	166874133	UNC4440151	166874072	166874192	+	ATAACAGGGGTTTAACAACTTAACAACTATTTAAGATGCTTCTACAAGTGGACAGAAGCACTGACCATCTTAGACCAGTGTCAGCTAGTTCTGGGAGATCCCTTTCTGGGAAAAGGGAGA	120	42
chr2	167959674	UNC4450956	167959613	167959733	+	GTATTTTTAAGGGTTAGGTGTTTTGAGCAGCTGTACAAGCAGGAGGACTGTTAGCAGCACAGTGCTGAAGCCCTGGAGTCCACTCTGGGAGCCTCTCCGAAACTGCTGCTTCTCTGAAGC	120	52
chr2	168320377	UNCJPD008629	168320316	168320436	+	CCCAGGGTTTTATGACCCCTGCATCCTTAGCATATCCTCTAGTCTGGGAAAGTGCTGAGCGATTGGTTCATCTGGGTGCCAGCTCTGCTCCAAAGGCAGGGTCTTTTGGTGTCTGGTGGG	120	54
chr2	169064008	UNC4467472	169063947	169064067	+	CAACCAACCAATCAAAAAGCCCTAAGTCTTCCTTTGCAGATGGAAGGACTGAACAAAGGGGATCACATTCAGTGTGCTTACTCATGCCTGTGTGTGTGCAGGTGTGAGCATGTGTGCATG	120	48
chr2	169287101	UNC4471611	169287040	169287160	+	TTCCCGGAGCCTTGTATACAAGGTGCTATGTATGCTATGCTTAGGGCTGAGTATTCGCAATCACTCTTTTAAAAGCACTTTGACAGGTTACGAGTCTCTGCAACCGCTGCCCACTGTAGA	120	47
chr2	169711225	UNCHS007795	169711164	169711284	+	TATTAGCATTCACGCCATGTGTTAACGTTTTTTTGTCTGTGGCTGCTTATGTGTTACCGCAGGCCACTTAAGCCATTGTAAGAGAGATAACATGGCTGGTAAGGCCAAAACAATCGACTG	120	43
chr2	170373407	UNC4489308	170373346	170373466	+	TGTCCTAGACCACTTGAATTTATATTCTTTTTTTTTTTCTTTACATTGACCGTAGTTTTGTTTAGATCTATTCAGTCAACATGGTGTCAGCATCTCTGCTGCATCGACAGCAGCACACAT	120	37
chr2	171006822	JAX00103121	171006761	171006881	+	GGGGGAATTAGTGATTAATCCAGACCACACATGGGCATCCCAGGCTCCTGCATCTAAACTAGAAAAGCCTGGAATTTGAGAGGAAACATGCTCACTGGGCACAACAGGATAACATCACAT	120	47
chr2	171339622	UNC4507380	171339561	171339681	+	GGGAATATATTGGATGGAGCCACACCATGCATTCTAAAAGATTTTTCTTCCTCAGTTAAAGTGATTTGACGCTTCTGTCAAAACTGAGGTAATCATAGATGTTTGATTCAGTGTCTGCCT	120	38
chr2	171421492	JAX00511689	171421431	171421551	+	GCGCTTCTTGAATTTGCTGTCCTTGCTCTGGTTGATGGGAGAAAGTTGGGTTTTTCCTAGCGTCTGAGAGTGACTTAGAACCAACCTGCTCCAGAAAGGGAAGTGACAGGATTTACAGCG	120	48
chr2	173112328	UNC4536297	173112267	173112387	+	GGAGCACTTGAAGGGCTTCTCATAAGTGTGTTTGTAACGCCTGTGCCGGACGAGTTCTCCACTGGTGACAAACGCCATGTCGCAGTCCCTGCACTTGTGGGGCCTGGTTCCTGGAAAAAA	120	54
chr2	173708448	UNCHS007855	173708387	173708507	+	ACACGGATCCTCCTGTTTCCACCTCCCCAGCACTGAGATGACAAGCGCATTCTGCCACCCATAGCCTTTACGTGGGTGCTAGGAATCAAACTCATGCCTGACAAGCAGGCACAGCATGGC	120	55
chr2	173937045	JAX00103339	173936984	173937104	+	GCAGACGTGGACTTGAGCAGTTCAGCTCATTGTGGGGTATGGGGTAAGACACATGAGAACACTGACCTTGCAGCATGATGAGACTGCTAGAGACTTGGTATTGACTCCTTTGGACTCAGT	120	49
chr2	174237105	UNCHS007863	174237044	174237164	+	CAGCAGCTTTTAGTAGTACCACAGTCCAACCATGGCACTCCAATTCCCAGGCCAGGCCCTGAGAGGGTTCAGTGGGTACAGGAGTCTGCCACCAAGTCTGATAACCTGATTTTGATCCCC	120	53
chr2	174466714	UNC4554723	174466653	174466773	+	TTGCATTCAGCACCAGCCTTTAGCGGAGTGAAGCTGGGTGGTGAGGACTGGCATGGAGACCGGTGCACTTACTTTGCTAGCATTGGAAGATATGGTGCTTGCCATGAGTCCTTCCAGGTA	120	52
chr2	178126466	UNC4561710	178126405	178126525	+	TAGCCTGGCCCTTTCCCTCCCATCTCTCAGACCTCACTCAGCCTTAGCATCGCCTTCTCCTAGAGGCCTGTGTCAATCATCTGTCCTCCCCAGCAGCCCCTGCAGTTTAGGATCCTCAAG	120	57
chr2	178947787	UNCHS007891	178947726	178947846	+	TATTCCCATACTACCTGTCCATCCACAGTCCAGGAAAGAAGACAGTATTTTGTGCAAAGTGATATTAGGTCTGATTAAGACCTCAGCAACTCCCAGGGGCAGAAACACCCCAATTCCTAG	120	45
chr2	179082816	UNCHS007899	179082755	179082875	+	AGCTGTGAGCAGTGCCCACAAATGAGCAGATCCATTGCTGTCCTCTGGAATGATCTCAAGTCTTGGTGCAGTATAGCTCCAAGCCTTTACTTTCATCAGGCTTGATGCTAAGACCAGAGT	120	48
chr2	179085780	UNCHS007901	179085719	179085839	+	GCCTGTTCTCTGAGTTACACAGGGTGGGGTACACAGGACTTCATAAGGCTCCTAGAACATCAAGCAGGTGACCATGAATGCCACCCAGTATAAGAAGTGGTGCTCTGAGCTGTGGAACAT	120	50
chr2	179203006	UNC4578890	179202945	179203065	+	TCTGCCTCCTATGGCCTCTTCCTTCCTACAGAGAAGCTCTCTGTCTGATACCTGATTGGTTTTCAGCACCATGGCGAGTACCCAGTTGGTCCTCTGGGCTTCCTCTTGGTCATCTGGTAG	120	52
chr2	179439451	UNCHS007916	179439390	179439510	+	AAGATAATAATATTGGCTCAACCCTATGATCCTCACAGTAAGGAGGCTGAGGCAGGAGGACTGCTGTCAGTTTGAAGCCAACTTGGGCCTTAAAATAAGAAAAGAAAGGAGGAGAGGAGG	120	45
chr2	179512276	UNC4583874	179512215	179512335	+	AACAAAACAAAACACCCCAGTATCTTTCATCCAGATTTATTCATGAGATTGGCTGGGGCCAAAAACACAGAAAGAACAGTGTTGAGTTAGAATTTTTTTTTTTTTTAGTTAAGTGAGAAG	120	33
chr2	180422013	UNC4595885	180421952	180422072	+	ACTTCTAAGACTTTCCACTTCTAACCTCCTCCAGGTGAGACGCCAGCTCAGCAGACAGTATGAAGAACACTTTTTCTTTGCTGTTGTTGGTTTTGTTTTGCTTTTGTTTTTGTTCCTTGA	120	41
chr2	181749579	JAX00513698	181749518	181749638	+	CAGGCTTAGCCCAGGATGCCCTGCTGGGCTCTTCTGAATTTGGCTCTCTGGCCCCCAAGTTTTACAGCCCTGGGTATCCTTGCCTCACTTTCCCTGTACTACCTGTACTGTCCCCATTCC	120	56
chr2	181781459	UNC4608663	181781398	181781518	+	GAATTCTGGATAAAAACAGTTTTGGTAATGCATCCCACTAAAAATATAGGGTAGTGGTGGAGAAGATAATATTTATGATAATGTGTACTCAATCTGCCTTCTCCTAGGAGAAGAAAGCAG	120	36
chr3	3762397	JAX00513825	3762336	3762456	+	TCTGAAAGAGCAGGCAGTGCTCTGAACCAAGGAGTTATCTCTCCAGTCACTTCTTCAGGGACTTTTATCCACTAAAGACACTAATTATTAGGAATGTCAAAGAACAAGGAGGGAATTCTA	120	41
chr3	5399204	UNCHS008029	5399143	5399263	+	TAGATCAGGAAATGGAGAGAGAATATGAGGTGGACCATGAAGGGAAGGCAAGTCCTGTAGAGAGCGACAGCAGCTCTATCCCAGATGATCTGGGCTTGGAACCAAAGCGGACCTTACCTT	120	50
chr3	6007516	ICR1206	6007455	6007575	+	CAATTACTCAGTCAACCTAGATAGTGTGAGATGAGAAGCTAGCAGGTAACATACCTTTGTAATCCCTTTGTGATAGGCAAAGGAATTAATTACTTCTAGGAGACAGCACAGGATCCTGTG	120	41
chr3	7026024	UNC4648546	7025963	7026083	+	TTGCTGAGCTAATTGGCTTAACTAATGGCTTTATTCAAGTTTGAAGTTAATGAATTATGCACAACAAGGAAGTCTTCCTGAGAGTATATAGAGAGTTTAAAAATGCTATATGATATGAGC	120	32
chr3	8096689	ICR5227	8096628	8096748	+	TCTATAGGAAAACTTCACACAATAATCCATATGATAATTTACATTATTTTTGGATTTTTACTTTGCTTAAAAATTTTGATTCCTATAGTTTGATAAGATTTAAGCAACTGCTATATGGTA	120	24
chr3	8241121	UNC4666739	8241060	8241180	+	GAGAAGTCTCTTGATGATATTTATGTAGGGCATCAAAGTGCTGGACTGTGACTATGTAACCAACTGCTTTCCATAGAGAGATAGGACAACCTGACATATCCTCTTGTACCCAATATCAGG	120	42
chr3	9047360	UNC4678032	9047299	9047419	+	AACGATGCGTCCCTGAACTCATTGGTAATGTCTATCTACACTGGAGTAGCCTTCCATGTTTTCTGCTATGCTCTCAAGGTTAACACAGTCAACCAATTCCAGCTCTGGTAGACTTATTCT	120	43
chr3	9829303	UNC4688515	9829242	9829362	+	GTCAGGGTGGAGGGAAACACTGTACATAATGTTGCCATAAACAGCCAACACACAGTGAGCGCTCACTCCCAGCTGAATATTACGATAAGAGCTCTTATCAGAAAGCATGACCAGTAGCGA	120	47
chr3	11241582	JAX00515003	11241521	11241641	+	GAAAGACTGCATACAATGAGACATACCTAGGTGTACATTCCATAACTGGACTCTGTTTAGCATATGTATGTGTAATATTCAGCCAGCCTGCTATATTTAGATTTCACGTGTCAGGTTCCA	120	39
chr3	13457668	UNC4739367	13457607	13457727	+	GCATTGATGTTCTTTCCCTACTATTGATGGTCTGAATAATTTATTAATATAACCCAAGTTTCCAAATCCTGCAGCTTTCTTTTGCTTTACATAAACTGAATTTATATGAAGGGCAACAAC	120	32
chr3	14971898	JAX00515534	14971837	14971957	+	GATTTGGTCAACATTGGCACAGTGTAAAAGGTCACTCTGATACAGCAGAGATTTCATTACTGCCTAAGCTTGTAGTCATGAAATGCGATTCCACCCCACAGGGTTTCAGATGGACACATT	120	43
chr3	15201742	UNCJPD001153	15201681	15201801	+	AAGGGCATATAAACTGGAAAGAAGAAAATTGAATTGTCAATGTTCTAAGAAGATAGATCATCATCATATGGCCTGAGCGGGTCCAGTCTCTGGCTCAACATCTGTGAAAGTTTCAGAGAA	120	39
chr3	16226012	UNCHS008094	16225951	16226071	+	TCCCAGAGCCCTCTTGTGCTTTTGCTAAAAGGTGGTTGTAAATGTTGTCTTCAGGCACCCTGTTGGGAATACAGTTAAAGAATATAAAGTGGCTATTTAGATGTTTATGTTACCCTCTTT	120	39
chr3	17737001	JAX00515880	17736940	17737060	+	GATGTTAAGGAGTGTCTAAGCAGACGCAAAATGGACTCAGGAAAAGATAGCATTATCTCATTTGCTTCAGAGTAAAGATGTAACAATCACTGCTGTAGAATTTGGGCACTTGTGCTTGTT	120	39
chr3	18710518	UNCHS008128	18710457	18710577	+	TCCTCCAATTAAAACACACAAAGGATAACACATGGTAATGATGATGTGGGGAAAGAAGAACCCTTATTCACTGTGTTCGGAATGCAAACAAGCACTCCCATTACAGAAGCCAGTGTGGAA	120	42
chr3	18868279	JAX00104905	18868218	18868338	+	CAGTGCTGAAATTGAACATGTGAATTGTGTCACTGCATTGTCACCATGGAGAACTGAGGCCCCTCATATGAGCAAGGCTGATGTTACCCCAAGCACAGAACCAAGCTGTCAGGAAAAACT	120	47
chr3	20295705	UNCJPD001168	20295644	20295764	+	TTCTCAGTATTTAAGATAACCAAGAGGTCTGCGACACAAATATTATCAGTAATTATGCCATTGGTCACCAGGGATAAGGGTCTCAGGCTGTTAACTCAAATAGCCTTATCTTTATCTATG	120	38
chr3	21317669	UNCHS008162	21317608	21317728	+	ATAGGTTCTGGAAACCTCCCCCTGAGTTTGGAAAGCATTGATTTTATATACAGCGCAGTTGGGAATTCTTTGAACGCTTAGAGTGAAGGGGAGTGGAGGCGGGGTTAGGTGAGTTATAAC	120	46
chr3	21359371	UNC4841193	21359310	21359430	+	GGAAACTAGCTGGAACTAGCTAACTTTATCAAGGCAAATAGCATCTGGAGGAGAACCAGATCTTAAAAAGAAACAGCTGGGCTCAAAGCCAGGCCTTTTCCTTTCCTTTCCTTTCCTTTC	120	43
chr3	21751065	UNC4846769	21751004	21751124	+	CCCAAAACAAGAGGCATTAGTGTCAATCACCAAGTATTTGTCAGCATCCATGTTTTAGAAATCAAATTGGAAAGCGATGTTTCCAGGCTCAGAGTAATTCCAGAACTGACGTGTACTGGA	120	41
chr3	22578694	UNC4857267	22578633	22578753	+	CTCTTTGGGCATGCAGAAATGCAATTCAACTATAAAAGGCTACATTTCAATGTAATGCAGACTGGGGTTTTCTTTCCAAAACATTAAAAAGATCAGTTTTCTGTTTCTTAGTGGGGTTTT	120	35
chr3	23656877	ICR1271	23656816	23656936	+	TTGGCACTACTGGAGTGGATGTAGCACTGCAGGCCTATGAAGTTCATCATTACAGCATTATAGTCTTACATCTAGGGACAATGTTCATGATGATACAGCCAATTGTCTAACTGAATTACT	120	40
chr3	24899399	UNCHS008207	24899338	24899458	+	TTTTACAGTTTTAAGCACTGTGGCTTCATATAATACCACCACCTTCATTTCTGCAGGGTGATCTCTAAACTTTACAGCATCAGCTTTACTAGGGAACAGTGTGAACCCCAGATATCATAC	120	40
chr3	25942432	UNC4899819	25942371	25942491	+	TATTAAAACAGGGGCATAATATATGCTAATTAAATTGCATACATTTGTACCTACTTTTACTGCATTAGAAAATTTAACCACTATAAATTATGAGCTAAACTTAGAATACCAGTCTTTATC	120	27
chr3	27566188	UNC4918277	27566127	27566247	+	GACTCAAGTAGCCTAGCCTCAACCATCTCTCAGAGCTTGAAGTCAGGTACATACTTCCAGAAAATTTGGGAAGAGTAGAAAGGCTGGAAAGGCCTAGAGAGCTGAGCCAAGCTGACCAGC	120	49
chr3	28118663	UNC4925901	28118602	28118722	+	TAATAGTCCAGGCATGTCCAATCTTTTGATCTTGCCATCTACAAAATTCATACTTGAGAACTGTATAATTGAGTTACAAAAAATTGTGCCCCATCTCCCAACTGACAATGTTTTAAGGAC	120	36
chr3	28164046	UNC4926601	28163985	28164105	+	TCCTTTGCACAGTTGATGTACTATTTTGTTTAGCAATAAAAGTTACTTTTCCTTAGAAAGACAATTACTGTACAAGTATTTATAGTAATAAGGCATTAGAAGCAATCCAATGTTCATCTA	120	29
chr3	28701726	UNC4933659	28701665	28701785	+	TGTGATGATGGAGGAAGACCATCCTTAGCCAGGGAGCATGCTGGCCTCTGCAACCAAAGAGTCCTCGATTTACAGCCAGCCAGCTAAGAGTCCTACCACAGGAAGTGAAGTCTATGACCA	120	52
chr3	30351115	UNCJPD001198	30351054	30351174	+	TCTTTTATTTTCATCCAGAAATTATGTTCTACCATTGCAGCAAGAGGTTGGATCAGTTTCGGTTTCAAACTCAACCCGTCATTTCTCAGTGCTAATGATGAGAAAGTTCTTAGCCTCTTC	120	38
chr3	30411461	UNC4957168	30411400	30411520	+	TCAGAGCAAAACTTTTTTGACTTTCATGATGTGTATGTGAGCATTAATTTCAGTGCCGTACTGTGGTTTTTGGCTGAACAGACAGTATGTATGCATGTATGTATGTAAGCAAAACAAATG	120	36
chr3	31682727	UNCHS008329	31682666	31682786	+	CCTGTCTATGTTCCAAGAGCTGTGTGACTACTTCTGCGCCATCAATGACACCTAGCTTTATTTTCGTGTGTATAAAGGATAGCTAAGACAGTGTACTCTTAGTGTGAGGTCCTTTTCACA	120	42
chr3	32225255	JAX00518734	32225194	32225314	+	GAGGTGTGCAGTGGAGTACAGAAGAGAAGAGAGTGAGTGTAAGACACACTTGAAGCAGTCGTTGAACTAAGGATACATTCAAGAGTATCCAAGATTGGACCCAAGTTCCTCTATTTTTCC	120	43
chr3	32744657	UNC4990658	32744596	32744716	+	TGTCTTTACATTGGGTTAAAGCAAGGAGCTCTGCGGCTGTGCTTACCAGCATGTGTAAGGGCTGGGCTTCAGTGTGCTTACTGATAAAAATGAAATAAAAGCGGCAGCAGCAGCTATACC	120	47
chr3	33439901	UNC5000899	33439840	33439960	+	TCTTAGTTGAGGTTCCCTCTTCCTCAGTGTTGGAGTCTCCAATTTTACCAAGAAGAAAAGACCAACCAGCATAATGTGAATCAAATCTCTCTTTTAGGAAGTTTAGATTAAGACCCATTA	120	38
chr3	33617812	UNC5003064	33617751	33617871	+	TAAGAAGAAAATGAAGATTCTGGCCCCAGTAAGTTGATTTCTAAATGGAAGCTTAGAAGACTAGGACTGACCTCTGGGTATAGATGAAGATCCCCATCTAGCCTACTTTATCACTGTGGC	120	42
chr3	34891614	UNC5020938	34891553	34891673	+	AGTGTTACTTGAAAATCCACCTAATTTAAAATCGGCCACTAAATAATATTGAATGATAGTAGCCATATCTTCATGCATCTTCAGGCTCATTGCTGCCTACATCTTATAAGGGAAATAGCA	120	35
chr3	36413024	JAX00519714	36412963	36413083	+	TATGCATCATTTAGACAGACTAATAATATGCTAACTCTACAGAACAGCATCTCTCAAATGTGCATCCATCTTGTGTCTGTGCTGGCAGGATTAGCTGCAATGAGAAAAGAATTTACCATG	120	38
chr3	36861830	UNC5051034	36861769	36861889	+	TTCTCTATTGGTCTCAAACCCAGGCTTTTCCAATGTGCTGGGATGCTATGCATACTTTAGCTATGTCCAGCTAGAGAAGTTCACATTGTATTTGCTGGAGGCAGTTTTTTTTTCTTTTTC	120	40
chr3	37186642	UNC5054583	37186581	37186701	+	TCTTTACATGGAGAGCTATGGGAAGTGGGATGTGGCAAATACCAGAGGACAACCATCAGTGGAAGGGGATGTATATCAAAGACTGACAGCAACCCAAAAGCTACAAGAAGGCAGGAAGAA	120	46
chr3	37785479	UNC5062861	37785418	37785538	+	GCTGGTCAGAGAGTTTGTGTCTCCTGGTGTGGACTGGGCTGGGCAGATTGCTTGAAAGTTCAGCTTCTTTGCTGTCACTTGAAATAAACCCTGAGATATAATTGTGTTCTGGAGTTTTTT	120	44
chr3	38231978	UNC5069776	38231917	38232037	+	AAATAAAAGAGGGGGAAAAAGTTACATTTGTCAAAGATCAAGTTGTAGCTCTATTGCTCCCGTGTGGGGTTCTGGCTCACTGTCTCCGTGTAGAATCTGAATAGTAACAGTACCCACAGC	120	43
chr3	38906169	UNCHS008486	38906108	38906228	+	ATGGGCATGTCTGTGGGGAGGTATTTCCTTGATTGCTAAAGAGCAAAGAAGGGTGAGCCCGCTGTGGGCAGTGCTACCCACTCCCTCCTCCAGCCAGTGATTTTGGCTTGTACAAGAAAA	120	52
chr3	39978193	JAX00520619	39978132	39978252	+	AATGCACAGAACACAGTACTCTGAACTAAAAGAGAATCAAAGAAACCAGAAAGAGACCATAAAAGTCACAACAGTGAGTGGAAATACAACAGTGGGCAAGAGACATAGATAGCAGTCTAC	120	39
chr3	41168481	UNC5112667	41168420	41168540	+	AGACATTCATGCAGGCAAAACACATATACACCTGACATAAAAATAAATAAAAATAATAACGAAAAGAGTTCTAAAGAAAAAAGAACTTAAGAGGCAGAAATACCCAAAGCTTCTTTTGCT	120	30
chr3	41176186	UNCHS008519	41176125	41176245	+	TCGAAGACAGACGCAATGAGTCACTTCAAAGTCCCTAAACATAGAAAGGCTAAGGATATCCAAGAGGGGAAACATGCCTCTGTAAAAAGACAGGACAGACAAACATACCAAAGGACAGAC	120	43
chr3	42790745	UNCHS008550	42790684	42790804	+	TGACAGATTCAAAACCCTGAGCTGACATAAACCCTCTTGGTCCTGAATTGCTTTCTGTGGATATTTATCACAGCAACAGGAAATAAATGTAGGATACTCCATAAATAATTGTTAAGTTGG	120	37
chr3	43844627	JAX00106764	43844566	43844686	+	TCCCCCTAATTCCCAAGGATGGTATGTATCAATTCAAGGAAAATAAATAGATATGTTTATGAGAAATCAGGGTGGTCAGGAATAAGAGAAAATCATAGTAGATTCTCTTACTTCTGGTAA	120	34
chr3	45573940	ICR5309	45573879	45573999	+	GACATGTCATATCCCATGGTATGGATCAGAAATCAGGTCCTTTAAATTCTTCAAGTGAGCTCGTTACTGACTGAGCTTTCTCTCCAGCATCACCGGTTCTATTTTGAAATGTTGTAGTAA	120	40
chr3	45576390	UNC5165298	45576329	45576449	+	ATATAACAGAATTGGAATAATTTTCCTATATGTGTGTGCATATATGTGACTTTTTACATGTAACCTCAAAATACTCCTTAGTCTAAAAATTGCTATAATGGGAACATAATAAATCCCTGT	120	28
chr3	46190971	UNC5173903	46190910	46191030	+	CAAGAACAGTAAATAATATCATTCCTCTCCTTTTGTTTCAATTTTGTTTTGGTAAGTGGACATTTTCGAAAAGTACATGTATTGCCTTTAGGGCAGGATATTTTATTTCCTCAAAAAATA	120	30
chr3	46624948	UNCHS008581	46624887	46625007	+	TGGGGCTAGCCTCTGGCCCTAGGGGAATTTTATTAAAATGATTTCAATATGGTTTTAGAATATGTGATGAGAACAGTATATAAGAACACTGGCACTGCTGATCATCATCACTTGCCATGA	120	39
chr3	47062489	UNCHS008586	47062428	47062548	+	TATGCAAATATACACTCACATATCTTCTGAAAGAAGCATTTTGTCATTCATTCATTATGAGAGATATGCTTTTGACCAGGAATTGACCTACATCTCTCTTTTTCATTCTTGTAGAGTTAT	120	32
chr3	48076839	JAX00522091	48076778	48076898	+	ATTAAAGACAAGCCTCTTCGCTGTATCTGGTACTGTATGAAAGAATCTAGTTGCATCATAGTTCTGTGTAATGAGAAAAGTATAATCAATTATCATTGAGTACCAATAGCACATAGACAT	120	33
chr3	48504229	UNC5207167	48504168	48504288	+	AGATGAATCAAACCCCACATCAAGGGAAAAAGAAGTCTCCAGAATGGCAGACTGCCACAGCGTATCTCCGTTGTTTCTCAGCTATTATTGTCATTTTGAAGCCAAGACTAATAATATTTG	120	40
chr3	48576459	JAX00522162	48576398	48576518	+	AGTATTGAACAGAAGGCAAAATTTCTGAAAGTTCTGCGTGAATCTTCAGGAGTTGTGAGCGTTAGGGCAGATAAGACCCTGGACCTTTCACATAATTACAAATGTTCTATCCCAGAGCTA	120	41
chr3	50309834	UNCHS008624	50309773	50309893	+	CAGAGAATGGATGGAGGTGTAATGTCTAGGTTTGGGAACAAGGGCAGAAGACCTAACATGGAGTCAAAGTCTCCTATAAAACTGACTTCAGCAGGAGATAACAAGTTGCTTTCAAAATTC	120	42
chr3	51191210	UNCHS008636	51191149	51191269	+	ACCTCAGTTCCAGGATATCTTCTGACCTCCACAGGCACCAGGCATGCACTCAGTGCACAGGCCAACACGCAGGCAAAACAAATGTCCTGGAAGGATTGATCAGGGAAATTAGTTCAAATG	120	49
chr3	51706943	UNC5254401	51706882	51707002	+	TCTCCTAGGACCACTCGGGTCCTGGGGACTAAATTCAAGTTGTTAGGGTTGGCAGCATTGTCTTACTGAGCACGAATGTTCTAGACTTTTACAGAGACGTTACTTTTTCATTGTTTGTGT	120	43
chr3	51738271	UNC5255018	51738210	51738330	+	TGAGTTCTCAGAGGCCAGAGGACAGGAGACACCAGACAAATGAAGGGCTAGGGCAGGAGAATCCTAGGCTGAGGGAGCAGCCGGCCCAAAGATGGAACACAGCAGACTCACTTCTGAACT	120	55
chr3	52764478	JAX00523012	52764417	52764537	+	AAGCCATGCCTCCCAAGGCCTTATTTTCTCAAATTATTTGTCCTGTTATAGGCAGGTCCTTATGTCACCAGAGAGTCATCCTCCCAAACTCTCAGAAGTCCATTGGGTGCACCAGAGCCT	120	48
chr3	52879041	UNC5272085	52878980	52879100	+	TGAGTCCTGGTTCAGCATTTAACCAGCGCTGTGATTTTTCTTTTTCTTGAAGTTTCCGGTGTTAGCGTTCTCATGGGACAACATTAAATTAGGTTGCCTTCTGGGTACCTGCCTGTTGTG	120	44
chr3	53851628	UNCJPD008273	53851567	53851687	+	ATTTAAATCTTCTATACAATATGGAAGCCAAGTAAAACAATGGAAGGTGTGTGAGACTATCTTGAATCAGAACAAACATTAGAGTTATGGTTTACAAAGAAAGTGGGTAGGAACTGGAGA	120	34
chr3	54249886	UNCHS008687	54249825	54249945	+	CAGGATAGACAAGAACTCACTACATATCCTAAGCTAACCTTGAACTTTTGAGTCTCCTGCTTCTTCCTCCAAGGACTGGAATTATAGTGCATCACGGTTTTTTGTTTGTTTGTTCCTTTG	120	40
chr3	54349938	UNC5294563	54349877	54349997	+	ATAAGGAACCTTTAGGGGCACCCTGTAGACCAGACTGTTGGGTCCTTGATCTTTTTAGGTGAGGAGTATGTCTAAGTCTCATGGTAGCCAAACCAAACCAAAATATCAAAAATAAATAAA	120	39
chr3	55337593	UNC5309136	55337532	55337652	+	CAGGCATTAAGAAGTACTGATGGACAAGAGAGAACATGAGATCGGCTCTTTAACTCTTTCTATCATCAGAATGAAATCAACCCTTGAAATCAGAGCTAAGCTTGATTGGTTCACACAGGA	120	40
chr3	57313213	UNC5333981	57313152	57313272	+	TTTTTATGCTTTTAATGTAGCAATAGGACCCCAAAGATAACAAGATAACTCCCAGTTCTGTTCCTGCTACAATGTTCTATTCAGAAGAGAATGGATTTTACTGGGTTTTTTTTTAAAGTT	120	32
chr3	58471334	UNC5348508	58471273	58471393	+	TGAGAAGGGATTACAGGTTGAGGCCAGGCTGGTCTATCTAGTAAATCTATGCCAGCCTGGACTACAAAATGAGACCCAAAAAAGGAAAAGACTATTAAAATATTTTTTAACAAGTAGTGC	120	38
chr3	58630781	UNC5350425	58630720	58630840	+	CTGAACTCTTTCATACAAACTTGGATACATGTCTCTGAAATTTAAATCAACATGTTAGAGTGTAATTACATGATTGTTAGCAAGTCTACTCTACATAGTATATTTTTAGTTGAATAACAT	120	28
chr3	59275246	UNCHS008821	59275185	59275305	+	GTGTGTACACATACACACAAGAAAGTATTATATGTAATTTTAGGTAAAGATTATAAGCTAACATGATTCTTTGAGACTTTATCAAACAGCCTCAGTGCTATTTGACCCTCCTTCATCTTC	120	33
chr3	60202089	UNCHS008828	60202028	60202148	+	TTTTTCACATAAGAACATGGTTTTTGGCTGTAGTGTTACTAGTCATTTGGCGGATTTCCCGTTTATCTCTACCCATATAGAAGTTGTAGGTAGACAATGAGAAGCTTTTCACAAGCTAGT	120	38
chr3	60253406	UNCJPD001288	60253345	60253465	+	TTTTGTTATTTTTCTGAAAACAACTCTACTTTGAAAGGCTGAAGCAAAACAGCACCTCAGGTCGAATTGTGTTTTATTTGTAATTACCTGTTCTTGAAGCCTATTCATCGTAGATTTTTA	120	32
chr3	60257390	JAX00524438	60257329	60257449	+	CCAGGTGGTTCTCAGAGAACTAAGTTAATTTCTGATCAGGCTGATACAACACTGAAGCAATTGTTTTTTTATCTTGATGCAGCCCCATTTGTACCCATTGCTACTGAGGCATGAGGAAAC	120	42
chr3	60587293	UNCHS008832	60587232	60587352	+	TTCAGCTACACAGTTGGTCTGTCAGGAAGAAACACTGGTGAAGTAGCCCTGAACACTGTCACCTCACCTTTCCTTCTGTCTCTGTCAATGTCATCTGCACAAAGCAGTAGCATTTCATGC	120	47
chr3	61344842	UNCHS008845	61344781	61344901	+	AGTTTAGGGGGTTGATTACTTATCTTAGTGTTTAAAAGTTTACAAATCTAGAAGACGCCATAGACTTTATGGAGCACAGAGTTTTCAAACTTATAAAAATCTCAGATTTTTAGAATGCAA	120	31
chr3	61668330	UNCHS008853	61668269	61668389	+	GGGGATATCAGGAAGACAATGTTCTCAGGAAGAAAAAGATAGCTGTATCAAAGCTAATGAGTTGAGGTGTAACATGGAGGCCAGTGTAGCTGAAACAGAGTGAGTAAAATATAGAAAACC	120	40
chr3	62587810	ICR1319	62587749	62587869	+	AGGTGTATGAGTGGGTGGTTGTTACTAGGGGAAGGATTTAATATGGTTGAGCATTAGTAGTCCCCCGTGCTGTGTGATATGAGAAGGTTTTGAACTATATCATAGGTTTTCAAACTCTAA	120	40
chr3	62718584	UNCHS008862	62718523	62718643	+	GCCATGGTATGTATAAGGCTATTTAAAATTAAAGAATCTAGGCTTTTAGAAGAGATGGTGAATTCGGCCTATGAGAGACCGCCTGTGGAAGGTGGGCTTTATGCTAACAAGGTGAAGATG	120	42
chr3	65119712	JAX00220318	65119651	65119771	+	AGAAAGGACCCCTTTCACTTCTTGGTCTGTGAATCCTTCCTCCACCTTCAAGCAAAGCATCCCAAGTTCTGCTTCTGTCTTTACATCTTTTCCTAACTTTGACCCTTTTCTTCACTCTTT	120	42
chr3	65793147	UNC5418718	65793086	65793206	+	GGTTCCCTAGTATGAGGCCTGCTCCACCTGAAGCAGACCGTGGCAGCAGTGGGTGAAAACGGATAATGTAGGGAGCTGGCAAGGGCTGAGATGAGGTTGGAATTGAGGCTCCAAGACGCT	120	56
chr3	66196891	UNC030606194	66196830	66196950	+	TGTGACAGGCATGTCTTTCCTTACAGGGCTTTAGTTCAGACCAGGTGAACCAGTACCAATCCTTCAACACACAACAAAATATAATCAACTTAAATGTTCTGAAAAACAAGAAAGGATGAA	120	38
chr3	67133133	JAX00108502	67133072	67133192	+	TTGCCCACCTCAAGGGAAATTATTAATTTATAGCTATTTAGTTATCAACTTAACTGGAAAGATATATACTACCAAAACCTATTAGGCAAGTGTATTGTTGGGTGTAGCTTTGGAAAGCTA	120	33
chr3	67610574	JAX00525670	67610513	67610633	+	GAGACAGCTCATGTGTAGAGTTCTTCCTATTATATTGCTGGCAAGAGTGCTGACACCAGGGACTGCTTCAACTTACCTACAAGCTGGTTGGCTTGGGGGGGGGGAGGCATGCTGGAGTGT	120	52
chr3	67710085	UNCJPD001310	67710024	67710144	+	TCCTGTTTTCACATTGGTCTGTAGTAGTTTATGAGGTGTTTCATCATGTTTGCTCAATTGCCACCTTTTTCTGAAGCCCCGTCAGGGGAAGCAGCTTAGAGCTAGTGGGTTTAGAATGTT	120	43
chr3	68688835	UNCHS008970	68688774	68688894	+	ACTGCCACTTGATGTTTATTTTTATTTATTTATTTATTTATTTATTGTACTTTCACTCGCTTTAAACTTAATAAACTCACCCACTCAAAACTGAAACTATGGCTGTCATAAGTAACCCTC	120	29
chr3	69062671	UNC5461330	69062610	69062730	+	TACATTTATAATTACTGACATGCAAAAGAGATCAGTAGAAGGCTAAGTAGATGGTGTAAATGTGGAAGTCTCTAAGAATGCTGGAGGTAGAGGGTGGGAGGCAGGGATGTTGTGCAGAGT	120	42
chr3	70450404	JAX00108750	70450343	70450463	+	GTTACAATGCAGCAAGCACACAACTCTAAAGGACACAGAACATGGAGTTGAAGTTGCATAATTGTGTTTCATTCTGAATAAGCGTATATAATAGACCGTAAATAAAGCAACATAATCACT	120	35
chr3	71472174	UNCHS009020	71472113	71472233	+	TACACAGTATTATAAAAGAATATGTTTAAGATGCAGTTGTTCTTTAAATATTTAGTCTTCTGGGAAATGCAGACATAGAATTGTTTGCAAATGAGCAAAATAACCGATTCAGAACTTTCA	120	29
chr3	73338566	UNCHS009034	73338505	73338625	+	TCTTTGGAAGCCTGAATCCTTAATTTGTGCTGTTGCCATAAGTATTGGAGTTGTTAAGAGAATTTATACTCCTTATTAGAGAGAACATTAATACTGATTATACTGTATAGAATGCTTTTT	120	31
chr3	74251843	UNC5533997	74251782	74251902	+	AATATATGCACAAAATTCTGAGAAACATACATAAATACTATCATTGTCTGTGAAAGCTATCGGTATTATGTACATAAGTATTTAGATGCATTGTTGAGGTAAAAAGGCACATTTAAAGTA	120	28
chr3	76725942	UNC5569296	76725881	76726001	+	ATAAGCCTCAAAAGCTACCCTTGCAGAGGGGCTAGAATTCAATTTGGACTGACTATAGAAAAATTTACCCCCAAGGGTACTGTTACAATGCCAAAAGGAGCCAGCAATCAGTGTAGCTTA	120	42
chr3	77835002	UNCHS009105	77834941	77835061	+	AGGTCTCTTAGTAATGGGGAATGTGGAGCACAAGTCAGCTGTCTTCTGAATCCAGGAAAGAGTCTTAGAAGTTCCTGGCACTGCTGGCATGCTCAGGAACCAAAGGGCTGGACAACCCAG	120	51
chr3	79491283	UNCHS009131	79491222	79491342	+	ACAGCAGCAGTCTATCATCGTAAGAGTGTAGGGGTGAGAAAGACACATGAGAGGGGTTATCAAGAGAGTACATGGGAGGGGACAAAGTGATAGCATTCTATTTCAATTAAAAACATATCT	120	41
chr3	80031468	JAX00109467	80031407	80031527	+	TACTGTATTGTTCCCTGATGTTGTTTTAAAAACCTTGGACAGTGAAGCGTAGGGGTTTGGAAATGTTTGAGTATGTGGGCTAGAGAAGACCTGGAATGCTGTTGGCACAGAGTAGTGGGT	120	44
chr3	80043761	UNCJPD008775	80043700	80043820	+	GAGACACATGGACTCAGTCAGGGAACTGAGAAATATAGTTAACAAAGGAGAAAAGAAGAAGGTGAGTGTTAAGTAGTTAACAGGAGCTCTCCAGGTAGAATCTTAGGTGCCTTTAATGGA	120	41
chr3	81126828	JAX00109549	81126767	81126887	+	ACGATGGTCAGTGGAAACAATGCCATAAATGAACGATGAGACATTTAAGGGTGCCTGCTTCGTGAAATGGGGAACCAAACAATGGGGATTAGGAAGTGCAGAAGGAGCAGAGCTCATAAA	120	45
chr3	82005274	JAX00109616	82005213	82005333	+	TTTTATTGAACCATAGTATTTAAAAGAATAAAACAGCTTAACACAATAGAATACCTTGAAATTTTCCTTATCCTTCAACAACGTATTTGAAGGAAGCACTTCTGTCCATCTTAAGCAGGT	120	31
chr3	82034163	UNC5647509	82034102	82034222	+	GACCTTACAGCACTTTCTAAAGCAGATCTTGTTCTAACTGGCTCATCAGTGTGACAGTGATGTCTCATTTTACTGAGTTCCTTTCTGCAAGCAAGAACTCTTTTCATTCCAAGTGCATTT	120	40
chr3	83077124	UNCHS009193	83077063	83077183	+	GTGGGTTTGTCATAATTTCTGGGAATGCCTATGGGGAATTCAATGCCTTGTTTTCTTAGCTGGTGTACTTAGGACCACCCCTCCTTCTGTCTTCCTGGACATTTCTTCATTGTTTCCACT	120	44
chr3	84187671	UNC5677538	84187610	84187730	+	ACATTTTTTTTCAAAGAAGTAGAAAAAGCAATGCTAAAATTCATGTCTAACCACAGAAACCTCCAAAAAAGCTAAAGCAATTCTGAGGGAAAAGAGCAAAGCTAGAGACATTATATTCTC	120	32
chr3	85423948	UNCHS009246	85423887	85424007	+	GTTCTGCTGCTATAGATGCACAGTCCTCATATGTCTGTCCCCTCAGTTCTTGCTGCTTCTCTCCTGAATCCTCCCAGGAGCTCCGTCAGCTGTGCAGACAGGCTAACCCCCAAAGCGAAG	120	54
chr3	86676100	UNCHS009277	86676039	86676159	+	TCTTAAGTCTGTATTGATAAAATGCTTTTCTCTAATATGCTCCCCATATATCAGTTTTGTAAACTGAGCAAATAAAACCTTTATAGAATTCTTGCCCTCAATATAGGATGCAGTGTAACT	120	32
chr3	87998335	JAX00110066	87998274	87998394	+	CACAGTGGCTGGTGGTACTGCGTAATCAGCTCTCTGTGCACGTGTATTCAAAATCTATGCATCCAAACCAGCTACTCGTCAAACATGCAGGAAAAAAAAAAGAGTCTGTTCTGAACACAT	120	43
chr3	88653561	UNC5730900	88653500	88653620	+	GAGTGCAGAGAGCTCTCTGAGAAAAGGAGAGGTGTGAGGAGAGGTTAGGGAAGGAATATGGCATTAGAAAACCAGACTGGGAGTCAGAAAAAGAGAGAGGAACACACATCACTCAGAGTC	120	48
chr3	89537778	JAX00529707	89537717	89537837	+	CTGCTCACTAGCCAAACTGCTATGTCCAAAGCCCGTTGACTCTCCAGGGCTCTCAAGGACCACAAAGCCATGCCACTATAACTGTTTCCTTTCTAAGTGTGGAAAGAGCAGGGATGGCTT	120	50
chr3	90741939	JAX00529891	90741878	90741998	+	GATACTCTTTCTCCAAGGGGTCCAGCCAACCACAGATCCTCCATGTTGGATATTGAGGACGGGTTCATGTGTTTCGATCTCTACTCTGCTCTGTTTAAGGAGGCAAGTAACCAAAAGGAG	120	48
chr3	90865984	UNC5751143	90865923	90866043	+	CATCCTCCTTTTTGTGGTGGCTAGAGGACTGATTTCAAAATGATTTACACTGAAATTTATTTCACTAATTGATTTGAAATATTAAGGATTCTAGTTTTACTTATAGAGATTTACACTTGA	120	29
chr3	92171132	UNCHS009387	92171071	92171191	+	TTACTTTAAAATTACTGTTAAGTGAAAAATACAAGTGTTTGCTAAGATATTTCATAAGTTTGAATGTGAGATGAATTGAATAAGGAGGAATTGAACTATGGCTGTTAATGGTTATCTCAG	120	28
chr3	93231986	UNC5767096	93231925	93232045	+	AAGAAGAAATCCATTTTGTCATTCCCCACATCGCAGAGTGCCTACCTCATTGTAGTGTCTCGGTGGGAGCTTGGATGTTTACTGTTGACACAGAAAACCTACTCAATGAAATTGTACCAG	120	43
chr3	94396036	UNCHS009423	94395975	94396095	+	GTGGGGTACAACTGGATATACTTAATACAAACAAACACAGCTGTACTGTCGTCCATACTCCCTTAGCCTTATGGGACCACTGAAGTTTGAGGTTCATAATTCCCCGAAAAGTTGTTAGGC	120	43
chr3	96174247	UNCHS009473	96174186	96174306	+	GACAGGAGTGAGGCGTGCTGGTGGAAGGGATGAAGTTGGCGGATGAAGTTGGCAGATGGAGTGAAGCTGAAGGGAAGCCTGCAGGGGGGAGGCTGGAGCTCTGCAAGACATTAACTGTCT	120	57
chr3	96884075	UNC5794857	96884014	96884134	+	CTGCGATGCACTTTTACAACACACTCAAACACACACACACAAGGGCAGGAGCCACTTTCACCTTCAATTTCCCCATTGCTTCTTCCTAAGATCATCTTGTAACAAGAAAAGAGCTATGTG	120	43
chr3	97214110	UNC5798579	97214049	97214169	+	ACTCATTATGCATCACTCCTCCGCCCTCCCCTGTCTACAGCACACACATTAGCATGAACGTCCCTCCTTTCCGAAACCTTTTAGACACGACAGGATACCCCTGGTAATCAAACTCATAGC	120	49
chr3	101048892	JAX00531888	101048831	101048951	+	GCTTCCAGAGGTCTACACACAGAAACACATGAGAACTCACAGAATTTGGCTAGCTTTGTGTATGACTTTGCTAGGAATGGGGTGGGGTTGGGCAGTGTCAGGGTCACAGTGGGTGGTGGA	120	51
chr3	101245057	backupUNC030500343	101244996	101245116	+	GATGATTTTACCTGTTTGGTAATACATACACATGCAGAACTTCCTTATGTCACCTACCTTACCAGCCTTTCCAGGTCTGGTCTGGTAAATATCTGCACAGACATAGATAGATCTACCTAT	120	40
chr3	102511097	JAX00532310	102511036	102511156	+	TCTATAAGAAGGACCGTAAGGTAGTCTATAAATGAGCTGGGTTCTATTTCCACATATTTACCAAGAGTATGAGAGCCATTGGATGTCTTTTTAAGTAATTATGAGAACAATTAGGGATTT	120	34
chr3	103721586	UNC5883020	103721525	103721645	+	ACACCCCCAGGATTAGGAGAAACACTCCTAAAAGTAACAAAGCAATTGGGTACATGGCTGACTCAAGCAAACATAACCTACTTATCTTTCCTTCCTTTGTTTTTATTTCTTCTTCTTCCT	120	38
chr3	104787884	UNC5891181	104787823	104787943	+	GCCTGGAATTTGTGGTAACTCTGCCCCCTCGGGAGTGCTGAGATGACAGGCATGAACCACCCGGCCAGCTGCACCTGCAGTAGACTCCATATGACATACATTTATTCTGGGAAATACTTG	120	52
chr3	104996650	UNCHS009688	104996589	104996709	+	AGTTCAGCATCACACCAGGTGGCTCACCATAACTTGTATCTCCAGCTCCAGGGGATTCAATGGCCTCTATGGGCACTCCATAGCTGTGGCATACACATCAAACACAAATTTTTAAAAAAA	120	44
chr3	105923970	JAX00533058	105923909	105924029	+	CCAACAAAGTAGGCAAGGATTTGAAGTTCTTTCCACGTGTCCTGACTCAAGGGAATGGCTTGAACTGAACATGTGTGACTGAAGATTTCTTTCACTTAGCTCCTAAATAAAGTGATGTCA	120	41
chr3	106984857	backuprs50251226	106984796	106984916	+	TGGAGAAGACTTCTCTTTCAGATACCACTAGATACCTCCTAGTCAAAGTTGAAGACTCAGGCATAATGGTCTGTGTTTATCAGAAAATAACACTCACACACACTATAGATACAAGTATAT	120	37
chr3	107121451	UNC5914242	107121390	107121510	+	CTTCCATCGACTTTGTAAGGAATGATAGTCCAGGAGATAACACCATCAGAGGTACTACTCATGTGAACTCGACTTGGCCTTCTGGTGGGTAATGAGTGAGAAATTCAGAAAAAGAAAGGA	120	42
chr3	107202852	UNCHS009745	107202791	107202911	+	GGCATCCACCATAACTGCCAGTGTTATGCAGGGCTGGAGATCCAACCCAGAACCTCCTACATTTTAGGCAAGCATTCAACACACTAAACTACATCTCTAGGCAAACCCAGAAAGCTTGAT	120	47
chr3	107210784	JAX00533282	107210723	107210843	+	GCCCTTTCAGGAAGAATGTGTAAGGCTGAAGGTGGAGACCCTCCATCTACTTGACACCCAGTCCTCAATGGGAACTTGGCTGCTGGCACCTGACCTCAACTACCAGCCTCAAGGCCGACC	120	56
chr3	107220759	UNCHS009747	107220698	107220818	+	CATCTCACAGTCCCTAAAACTTCTAGCAATCATATCGTTTTCTCTAAGAGCTAGTTGAAAAGACAACTTGAGATTACAGAAGTATAGGTGCCATATAGCGGCTTCAGGAACCTCTTCTTC	120	40
chr3	108225079	JAX00221237	108225018	108225138	+	ACATCGTGCTAAGTCCTATCTCCTGTGAATTCAAAGATCTTTAGAACTTGGTTCTCTTGGATATTAAGGGTAAATTGGTCCCTAGCTGAATCCAGTGCTTGAGGGTACAGTAATAACTTC	120	40
chr3	108512263	UNC5928802	108512202	108512322	+	CTCCAAGAGTTGCCACGCCAGGCTTCCCCACTCGGTGCAAGGGATCTAATGCAGGTCCTTCCATTTGAGCAGCATGCACCATAGCCACTGAGCCATCCCTCTAACCCTGATCTTTACCAA	120	54
chr3	108850718	UNCHS009795	108850657	108850777	+	AGAGATTCAAACTGGTCACCCAGTGGAAATGGTTAGTAAGTACTTTTTCCAACAATGTCTCGTACTGACTGAGTGCTTGGTGTGCCCTACGCACCAGAAAGTGAATTATCTCTTTTATTC	120	42
chr3	109282844	UNC5939524	109282783	109282903	+	TAAGTGATGAGCAAGATAGTAGTCAACTCACATTCTATGTGCCTGGAAAACTTTTCCTCACGTCTATTAAGCTCACAACCTTATTCCAAGCCATTTCCCAAATCTCATCTGTTGTTCATT	120	38
chr3	111377024	UNCHS009840	111376963	111377083	+	TCAAAAGAATTTAATTATGTAATATATTTAATGTTAATAATGAATCACATACAAAGTAATAACCTAGAAAAGAAGAAACAGCATCTTTTTGGTTCCATTTATAAATGTGTGTAATTATAT	120	21
chr3	112057625	UNCHS009847	112057564	112057684	+	CTTGGCTCACCTTACCACAAAAGAGGTGGGGGAAGGGAAAGGGGAGGGGAAGGGTTGGGGGAGAGGGAAAGGGAGAGAGGAATATAGCCTAAATTAAAAATACATCCAGTATGCAAAGTT	120	48
chr3	112488501	UNC5981062	112488440	112488560	+	TGTTTAAAGTATTTGGTAATGAGCAAAGTGCTGACCTTCTAAGGCTCGGTCTTAACATGGTTCCATTTCTTGTTTTCATATGGGGAGTAGAGCTCCACAATCTTCCCAGTTCCTCTCAAA	120	41
chr3	113872734	JAX00111948	113872673	113872793	+	CTTTACCCACAGACTAATCTCCTCAGCCTTAGCGTTGGTGTCTTTATAAGACAACACACCGTAAGCCTCATGCCTCCTTCTCTCTAAACACAGAGGGAAGGCCATGTAAGGACACATCCC	120	48
chr3	114971820	UNCHS009868	114971759	114971879	+	TTCTATTACTATTGTTCTGTACATGAGAAGACTTAAATCACCAAAGGTCAAATTCTAGAACGTGGCAAGACCAGGATAAAAATATCACCTATCTATTTTTTTCATTCAGTCAAGCAGACT	120	33
chr3	115624166	UNC6018406	115624105	115624225	+	CTTTGCAGTAATGAACCTGCTCCCCATAATTAACTGTTCATGGGGAGCCCACACTACCCCGCCAGGAAGTTATAACTAATAGGAAGTGTTTGAATGGTCCCCATGTGGGGGCCAGGATGC	120	50
chr3	116128765	UNCHS009884	116128704	116128824	+	CAATGGTGACTCGCAGCCCGTAGTGCTGCAAGTGAGGGCCATGGAGTCACCGATTTGAGCAATCGTTTTGTATTCAGGGGAGATCTCGATTTTAAAAGCTTGAGCTGAAAAGAGAGAGAG	120	48
chr3	116673129	UNC6034485	116673068	116673188	+	AATCGTATGGAATTAAACAAGTAAAACTTGTCAATCCTTTCCTTAGGAATCCTCTGTATAGATATAAAACCCTGGATACATGAAAATGGTTTTAAATTATATTTGTTTGTTCACAGCTTG	120	30
chr3	117370606	UNCHS009904	117370545	117370665	+	GAACAGCCATTGGTTAACTTAGGGTATCATAATTTTTTATTCTCCTAGGATAAATACCACTACCTCTCATTCTTCATGAGCATTTTCAACTCTCACAAGAAGTGTTAAGAGAGCTGGACA	120	37
chr3	119943246	JAX00535536	119943185	119943305	+	AATTAAGCATTCTACTGTATAGTGGAAGGGGACAAGCACACATATTCTTCAGTAGTTGTTTGGTCCACAAGAGGATGTAATGAAGAGCCATATGCAAGTTCTATAGGATACTAGGAAAAT	120	38
chr3	121070247	UNC6093840	121070186	121070306	+	AAATTTTAGCAATCAGTGAACATGCCCTCCACATTCCCTTCTGCTACTAAATAAATGGTGACTGCCTAGTGAAACTAGCCAGCTGCCTTTTTCAAATCCCATTGAGTTGCCTCGATTCTG	120	42
chr3	122341254	UNC6113826	122341193	122341313	+	TAGTGAATGTGCTCTTGATCATGATAGTCTGTCTTATTTGAACTATTTCCCTGATGGCATCTTAGCCTATCTGGACTCTCTTTCTGGCCTTCAAACAAGTCAGCTCCATTCCATCCCCTA	120	42
chr3	123442543	JAX00112667	123442482	123442602	+	TTCAAATCTCCCAGAACCCCAAGGCAGGCCCTGATATTGATTTTTTTTTTTCCTCTTTTTCAGTAGTATGGATGAGTAATTCCCACTGGTTTTCTGCACTTGGGACTGTAAAAGTCAACA	120	40
chr3	125167490	UNC6160899	125167429	125167549	+	AGCCTAATTGAATGCACAAGGAGTCTAATGGCTTTGCTCTCTCTGGTAATGGATTACACTTGGTTCTTGTACAATAAGCCAGACATAGGATCAATAGTATTTTATGCTTAGAAAAACTAT	120	36
chr3	125704119	UNC6169404	125704058	125704178	+	AAATGGTAAGGAAGATAGAAATAGGAAAGGAAGAAACCACAATAGCCTTATTTTTAGATATGGCTTTCAACAGAAAGGGCCTAAACACTCCACTAGAAGACCACAGTTTTTAAATATATT	120	33
chr3	126575453	UNC6182065	126575392	126575512	+	ATCACCCTCTTTAGTTTTGATAACAGGCAAAAGCAGATTATTTTTAAATGACTATCTATAGATAATTGCAGTACTTCTATGTAATTGATTTAAGAGCATTATAATATTTGCAATAAAAAC	120	26
chr3	126587771	UNC6182471	126587710	126587830	+	CTCTGAAGTCTTTGCCCAGACTGGCAGCCACTTTTCCATCCTCAATGGGTTTCTTATAAGACTACCCTTGGGTTTCCCACCCCAGTGATTGAGAATCTGTCAGGAACAGCAAAACCATGA	120	48
chr3	128368250	UNCHS010079	128368189	128368309	+	ATAGACTGTAACCTGCAGGCTGGCATTTTCTCCTCTCCTACGAGGTATTAGCTTTGGCGTCGCTACAGGGACAGAATGGTGTTGTGTTCTTCACAACGCAACTGCAGCTACAGATAGATG	120	48
chr3	128371749	UNCHS010080	128371688	128371808	+	AAAATGCCTATCTGAGGACTGCAAAACCAAAACAAAAGAGTTGAATAAGATGTGCAATAAAAATCTTCTAAGCCTATAGAAGTTTTACTCTAAGAGACAAGAGTTATCTATCCCTAGATA	120	32
chr3	128662483	UNC6215737	128662422	128662542	+	AGAAGAGCTGAAATATTACAATAGGGCTTTAACTGAGAGCATATCATGATAGATAACACTTTTAGGTAAAACAAACTGAGACAAACCTTGCTGTTAGTTGGCTCTGCTATATTTGTAGTA	120	34
chr3	129084673	UNC6220460	129084612	129084732	+	TTGATATGACAACTAGCCAGCACACATAGCAACCCCTCTTAGCAGTGCTCTCCTTTATTGGTTAATTAGCCCAGATACAAGTCTTATTGTAAACATTCACTTGGAGGACAGAGAGATGGC	120	42
chr3	129304886	UNC6223504	129304825	129304945	+	GGGTTCATCCATCATAACAGTAGCTTTTCAGTAACTTAATACAATGGCTGAATTGTGAGTGACAAAGACAGGAAGCTACACAGATTTAAATTATGTTAGCACAAGTATGGAACACATGTG	120	37
chr3	129382324	UNC6224734	129382263	129382383	+	CAAAAGTTACCATACAGTGATCATACCAGATTTCTGAAGGCAACCTGAAACGTAGCAACATTGTATTTTGTTTCCTTCAGTCTAGAAATCCTACTAAAGATGACTTATTCTAAAAACAAA	120	33
chr3	129654723	UNC6228789	129654662	129654782	+	TAAAACAAGCTGCTCATACCCAGATAAGATGATGAGTTTTAAATGTCAACTTGCCACAACCTAGACTAGTCACCTAGAAAGAGAGCATCAATTGAGCAATTGTCTTTGTCTTGTTCTTCT	120	38
chr3	129837466	UNC6232010	129837405	129837525	+	GTAGTGTAACTGACCGTCACAGTGTAGCCTACTCCCAGTTAATCATGCTCAAATAACTCAGTAAAATCACTCAATAAAGGCCCATTTTTAATGAAGTTATGAATTATAATTATATAATGT	120	32
chr3	130423947	UNC6241758	130423886	130424006	+	GTAAGTAGATAGCCCTTTCATACTAAGGCCATCTCTCCTGCATATTGTTTCTTGGAGTCTTAGAGCCCTCCTCATAACTCTTCCTTGGAGTTGCATGTGAACATAAAGTAGCAGTAATTC	120	42
chr3	132369747	JAX00538081	132369686	132369806	+	CTAAGCTGAGAGGTGTTGAAACCTTAGCCTACTGTCTCTGTCACCACTAGCTCTGCAAGATCTGTCTACTGGCCCAGGCATTGAGAACAGAAGAGGTATTGTTTTCTCTGTCAACATTTT	120	45
chr3	132433618	UNC6270942	132433557	132433677	+	AACAAACCATTTTTCATGTAGCCAATAGGAGAACCCCAGTCTTAGAATTGTCAGATCCTCACCTACTGCTTTCCTTACTGCTAAGGACAAAGCTGCGCTGCATTTTCTACACTTCTTGTG	120	42
chr3	133540430	UNC6286119	133540369	133540489	+	ATTTTCCTGCTGCTGGCTTTGGTCTGTTGCTGCTCCTAGGAATTGCTATTCAATGGCAGCGTCTTCTTTGAGAAAGCATAATTTTAATGAATCAATAGTATCCCATTCAAGAAACAATTA	120	38
chr3	136100450	UNC6320026	136100389	136100509	+	GTCAAACCCAGGGATGAAAACATACAGATCGTCATACTGGTTCTCGGAGCTTTCCCTTTCACCCTCTGACAGGCTGCGTCTTGCCTCAGCACCTGCTTCTTCCTCCTTCATCTCCACAGA	120	52
chr3	137536950	UNC6339958	137536889	137537009	+	CTACCTGGTGCAGTCACACCAGCAGCAACAGCAGCAGCCACACCCACCAGCAGTACAGCCTTCTACTTTATCAACTTCTTACTAATATCAATGCCCCCAAGATCCTTTCCACTATCACTG	120	49
chr3	138193354	UNCHS010205	138193293	138193413	+	CTTGATTTACCCCGGTGTTTCATCTTCTTTCCTGCTGTGCACACACCTGGTATAAACTCAACAATTGCTGTTAAATGGGCTAGCAATTTTTCCCCACAAGATAAATGTCTCTATGAATAG	120	40
chr3	138494477	UNCHS010211	138494416	138494536	+	GGGGGTGCGGGGTTTGAGGGGGGGGGGGAAGACAGCCACGCCATTGGCGAGTGAGGCTTCGTGTCTACTGGCAAAAGGATAAAGGGCATGGGAGAACTAGTGACAAAACTCTGAGAGCCA	120	58
chr3	138587052	UNC6356127	138586991	138587111	+	ATAATTTTCATAATCTTTAACCCAGGATGTCAACTTCTAAAACATAAAAAAAAGAAAAAGAAAAAGGTTACACACAGAGTCATCCTTTGGTGTCTAAAAACATGGAGCAAAATCCATACT	120	30
chr3	138667029	UNC6357699	138666968	138667088	+	GTGCCTGGGAGTGTCAGGATGGGGTGAGTGGCCTGGGTCTTGGCACTCACCGGCTAGGCTAGCTTACAGGGTGTGCAACTGAGGCTGGGCCTGTGGTTTGAGACCAACGTGGGCCAGCAA	120	62
chr3	140053501	JAX00539530	140053440	140053560	+	TTATTCTCTTTCATTTCTATCGCTTTGAATTTCCTAGGAAGAAAAGAATTTGGTTCAGGTAGAAACTTTAGCAGCGACCACCTACTTTGCTTTGCTTGGTTGTGCTTGCTTTCACTTCAT	120	38
chr3	140775355	UNC6390885	140775294	140775414	+	CTTCCCTTTGTTTCAGCCTTTCACCTTGCTTCTGCCTCCATACTTGGGCAGTGATAAAAACAATATCAGGGAACTTACGAAGTGTCAGGATTTTGTACAAATGCAACAAAGGGAAAACAT	120	41
chr3	142284436	JAX00114074	142284375	142284495	+	GGAAATTAATGAAGTTCTACCCTCCAATGGTTAAAAAAATAATAATAAATATGAAAGAACCATCAATGTCGTGCAGGTCCTTCTCTATCATCTAAGAACATGTCTGTCTGCAGCATGAGC	120	36
chr3	142565683	UNC6419919	142565622	142565742	+	ACATGTCATGACAAATGATTTTAAACCCATTAATATCACAAGAAATCAAAATAAAACCAAATAGGGGAGGATTACAATCAATGTGATCAATTCCTAAGCCTTATGTACTTGTAACCTATT	120	30
chr3	143523604	JAX00540446	143523543	143523663	+	CTTCTCTTGTCTTCTCTCTTTTGCTTCCCTTTTCCATCTGTCTTTCTTGCTCTCTGTAATCGCCTCTTAAGCAAAGTCACTCCTGTTCATTCTTGCTTTCTTATCTTGTCACTTCAGTCT	120	41
chr3	143561536	UNC6433453	143561475	143561595	+	CAGAGTCTGTTGTGTGCATTAAAGCATACATAACTTCTCTCAACTCTGTTTTTGCTCGTTGGCCACTGGAAAAAGTGGTGAAGCACAATGAGCTCTGGCTGGACATCTTGGAAAACTTTG	120	43
chr3	143573533	JAX00540471	143573472	143573592	+	GAGTGTTAGCATCTTGTCCTCTTTGTTGCCTTGGTTTAACCAGCAAGTACCCAGGCTTAGCTAACTAGAAAAATGAAAGAAACTACTAAAAATCATATCATTTCATTCATACCTTTTCTG	120	36
chr3	143612296	UNC6433979	143612235	143612355	+	TGCAGTTGGGATGCCATGAAACTGCAGTTGGGATGCCATGAAGAAGAGGAGAATAAAAAGAGAGTCAAGAGCTGATGAGAGAGAGTGGTCACGAGTTCATGGTCAAAGACACTGGTGAGC	120	48
chr3	144056960	UNC6440308	144056899	144057019	+	TGATAACTATTGGGAGCCAGTGCCCTGCTTCTGAAGTGGCAAAAAATGTTGATGATATTGACCGTGGCAATCTAGATAGTAGAAAATACAACCAATAAGCTTTAGAAGATTTGACAGGAG	120	39
chr3	144488283	UNC6446591	144488222	144488342	+	AGTCACTAGACCTGTGTGGCTGACACAGGCACTCACTGAAATTAGAGCATCATCTTCTTAAAGACAGCAAGAACAAATGCTTGGGTAACAAATACACCCCATCTTAACCAAGAAGATGCA	120	42
chr3	144608836	UNC6448505	144608775	144608895	+	AGAGAGAGAGAGAGAGAGAGAGAGAGAACTGAGAATTGAGTGAAAAATATCCCCTCCTTATCATTTAGCTATCCCCTACCCCCACATTGATTATAGAAGGTTCTGTCTATTTGATCTCAG	120	41
chr3	144662621	UNCHS010329	144662560	144662680	+	TGTTTGAGGAGATGGTCTGCTTCTTGGGAGCTGCCTATACTTGCTCCAGCAGGCAACTTCATCATCGTGAATAATTAACACCATCTGAGGAGGGAGTCTGCTTTACTGGGCAGTGCCCCA	120	50
chr3	145695224	UNC6464130	145695163	145695283	+	CCAGATCTGCCAACCAACTATCATCTTGGAGCAATTAGAGGTTTTCAGGTTTCCCCCTCTGGAATCTTATTTCCAGTTGACAGATTTTGATGATTCCCCAAGGATAATCATTTGTAGATG	120	41
chr3	147331131	UNCHS010363	147331070	147331190	+	CCTTTTCTATTGCCAACTTGACCCCTCCCTCCACCCCTCCACGCTAATCCACTGAGGTACATGGGATTCAGCTCTACTGTCCTCTTTCTTCAGTCACTGCTTTCATCCACTCAACTCTTC	120	50
chr3	148844332	UNC6510559	148844271	148844391	+	CAAAATTAGCTCAACATAAAAGAAGCATGATTCAAAGAGGGATGCGAGTCAAAGGCTAGGGGCCAAGCTCACTGGCAGGAAGCAGTGGGTTCCTGGGGCGGAGATGGGAGGGACTGCCTA	120	52
chr3	149090027	UNCHS010390	149089966	149090086	+	TCTTCTTGGTACTCGGATCCACGATGTCCTTTATCTTCCTACCAACCTGGGAAGCCGGAGATCTCCTCTCCAGCAAGGACAACACAGACCCACACGGCCAGTCCAACCTTCGCATCCCTC	120	55
chr3	149172874	UNC6514245	149172813	149172933	+	TCCTTGTATTTTCTAACACACTAAGGAACAGAATTGACAATTCATAACAAAACTTATAGATGCACTGGAAAAGCTACACTTCATTACAATAGATGCTAGTGATCCACAATAAATAAAATA	120	30
chr3	149810271	UNCHS010398	149810210	149810330	+	AGATACAGGGTTTGGTGCTGATTGCTTCCTCAGTCTTTAAGACGCTGATACCATTAATTGTAATGAGAAGGTAAATATTATGTGGGATGACAAAAGAAGGAAGGAAATTAATCTCTCAAA	120	36
chr3	150010815	UNC6523838	150010754	150010874	+	GTTATTTTTAGTAATAAAGGTTTAAGGCTGAAATCTAAATTAATTTCCATTCATGTTTTATGTATACTCACATTTTAAATACTTAAATTTCTACTTACATTTTATTATAAGGTTCCATAA	120	21
chr3	151503045	UNC6542663	151502984	151503104	+	ATTAAAATCTCAGAAAGATGCTGACTGATTGTATGGTAGCTTTGTTATGTTTAATGATGGCACACAGAAATGGACAGTTGAAGGGGGTAATATCAGATCTCAATAAGGCAGACGGAGAAA	120	38
chr3	152520761	UNC6554103	152520700	152520820	+	GATGGGGCTATAGCAGCTTCCCTATGATGGGAGGAGCCTGAAAAGTACAACTCTCCTTTATATGACTGCAAATATCTTCATATGGCTGAAGCAGTCACAGGGATGAGTTTGTAGAGCCGT	120	46
chr3	153847388	JAX00542663	153847327	153847447	+	TAGCAGCATGTGAGGCTCCTCACAACGTGGCTTGCTGTCTCCCCTGGCCTCAGCTTTATCCTTTGATCAACACTGACGCCCTTACTCTTCCTTCCAGGAACCCACACAGTGATATAGTTA	120	51
chr3	154033638	UNC6579921	154033577	154033697	+	TACTTTGATGTCTCCATTTTCATCTCTGATTTTATTAATTAGGGTGTCCATCCCCCTTCTGTTTGGTTAGCCTGTCTGCAGTTTTGCCAGATGTTCAGAACTGTAATATCCTCTTGATGG	120	40
chr3	156315798	UNC6606342	156315737	156315857	+	CTGAATTAAAAAAAAGACAAAGTATCTTCATAGTCCTATTAACTCAAAATTTACATTATCGGAACAATCTAGTCCTCTTGTCTTTTTGATAACATGGCCAAAAACACATTTAGGAGAGGT	120	31
chr3	156372189	UNC6606748	156372128	156372248	+	TGTGTATGCATCTACCTTTAAAGATAATAACACTACACCCCATACCTCAGTATCAACATTTGGCTGCCACATTTTCTGTTCTTGAAACCACACATCACTTAAATCGTATTTTCATAAGAT	120	35
chr3	156416491	UNCHS010487	156416430	156416550	+	TTTGTTTGGTTGTGATTTGGATCAGTTTGTTTTTGTTTTCGTTTTATTTTGTTTGGATCATGCTTTCAGAGGAGTAAGTCCATGGTGGCTGGTCCCTGGTAACTTTAGGACTATGGTCAG	120	39
chr3	156419553	UNCHS010488	156419492	156419612	+	TAGAATAAGGAAATGCCTTCCTCATAGGGAAGGAGTATTCATGTAAATGATGCCCTATGTATCAGTATTTCACTCAAAAAATAATTCTTTCCCCTTCAGGTGGCAAGTCACATCTGCATT	120	38
chr3	157348890	UNCHS010510	157348829	157348949	+	TTCAAGAACCCCCCACCCACCCATACAAACACAATCAGAAAATCAAAATAGAGAAAACTGCTAAGAAACGAACAACAGATACAAACGTAATCAATCTTATCCATGAACAGGATAAAAATA	120	35
chr3	157400659	JAX00543275	157400598	157400718	+	CTCTGTGTAATGTCTCTTAAGCTTGTCTAAATTTTCAAAAATGTGTAGAACTCTAAATTTTAACCTAATAAGTAGACCACACAGATTCTGCCAGCCACTGATCTACAGTTAGACTCATAT	120	34
chr3	157451337	UNCHS010511	157451276	157451396	+	ACAAACGCTTAATAAAAACATGAGCAAGGGGCTCAAAGGCAACATATAAGTGGCCTGTAGTTACAGGAGCAGATGCTCACCATTGATGGTTATAGAAGGAATGAAAACCAAAGCCACAGC	120	42
chr3	158015310	UNCHS010532	158015249	158015369	+	ATGCTCTCAAATGATAAATGATTGAAGGGTAGGGAAAGCAGACACTATTATTTTTAGTTACTCAAAACTAGACTGTTGACTTAAAAGAATTTCTCTCTGAATGAAAAGATGGGTTCTTTT	120	32
chr3	158056482	UNCHS010537	158056421	158056541	+	TTCCACCCTAGTACTTCCTGCCTTAGCTATTGGCTGTTGTATATTTCTTACAACCAGTTAGCAGCAAGACAACCTCAGATACGTCACTAGATTGCCTTTAGGCAGGTGAAGGATGAATAT	120	42
chr3	158891303	UNCHS010554	158891242	158891362	+	GATTTAATGAGAGAATAAATGAATTACTGACTGATTGAATTTATTACTGACTGATTGACAGAATTACTGAATTAATAAATTACTGACTAAATGACTTCTTGTATTTTATCTTACATTTAA	120	23
chr3	158892364	UNCHS010555	158892303	158892423	+	TAGCATCTCTCTTGTTATATAGTGTGCATATTCATGATTTGTGTAACTAGCACTATGTCGTGAACTCTTCCACTCTCTGCACAGGACTTTAAAACTTTGAGATCTTTTGTGATATCCAGA	120	37
chr3	159195722	JAX00115326	159195661	159195781	+	TAATCAGACTTTCTACTTAATTCTTTAGATGAATATTTAGTTATGCTGTTATTCCTGTGTCAAATGCTAAGTTCAGCTGCATGCTTGGAATGAAGCCTGGCCTCACCTTTTTGTTTATTG	120	35
chr4	4038216	UNCHS010588	4038155	4038275	+	TTATAACAGATGAGGAAGAAAGTTGGAGAGAAAGACCTGATACAGCAGTTATGGAACTCTAATTCAGCAGCAGCCATGGAAGAAATGTAACCATAACCTGGGTGACATCATTAAGAACAT	120	39
chr4	6702224	UNCHS010621	6702163	6702283	+	CTTGAGGGAAGTCACCTGGAACTGACTGAAGGTCCCTCTGCATGGAAGAGCTTCCAGAGTGAGGGAGAGCTCGTTTCCTCATGGGTAATTAAGGGCAGACCATTCTCTATCAGACATTTA	120	49
chr4	7209932	UNC6678659	7209871	7209991	+	ACATTTTACATGCATGCAACAAATATTTAAAAATAAAATTCAGTGATGAGAGAAGAATTCAGGAAAGTGGTATATGCATAGAATCCTAGTGCTCTTGGGAGGCCAAGGCAGGAGGATCTT	120	37
chr4	8095914	UNC6689484	8095853	8095973	+	AATAGTATCACTTTAATATTCTGATTTTCTTCCCCAAATTACAACCCTAGTAAAGCCATACAAGAAACATCTGACAGACCCACTCTGACAGCATTCCACCCGATGGTTATTCTTAGCCTT	120	38
chr4	8237772	UNCHS010636	8237711	8237831	+	CCAGGCACAGTTTTGGAAGAACAGCCAGCTGAGATAATCATCACTTCACCCTCTTAGCCCCTGAGAACTCTATTAGAAAATAATTCCCAGAAAAATGCAACTTATAAGGACCATGAAAAT	120	40
chr4	8430442	JAX00115774	8430381	8430501	+	GCAACAACCAGCTGGTATGGTTGGCAGTGGGCAGAAAGGTTGCCATATGCCCAAGACTGCCGCTCTAGCCAAGTGCTTCTTCATATACAGCCAGTGCGTGGTAAATTGAATTGTCATAAG	120	49
chr4	8935966	UNC6701385	8935905	8936025	+	CATTTTTTTTTCCTTGAGTAAACTTTGAAGAAATAGGTTTTCTGAGTCACGTGGTAGAGCATGGTTAATTTCCTAACAGTTTTTCAACCTGGCTGTTGTTCTGTGAGGCATTCTCATGAA	120	37
chr4	9282490	UNCHS010651	9282429	9282549	+	CTTGATAAATGTCCTTTTTAGAGCCCCAGACTCTACATACCCATGTATCTGTCTTCATCTCTCTACCTAGTCCCTCATGCCAAAATATGGGATCATCTTTGGCATTGGTCCCATTATCTG	120	42
chr4	9418983	UNC6709591	9418922	9419042	+	ATTAATGGTGTAGAACATGTCTCTTGTGCTTATTTGACATCTGTATGTTTTCTTTAGTGGGGTGTTCCTTCAAGTCTTTTATACATGTACTAATTGGGTTATATATTTGTGTTTTTCTAG	120	32
chr4	10060911	JAX00115898	10060850	10060970	+	CTAACTAATGATGAGTTCATTCAATAAGAACTGGTTGTCTACTTTGGTTCTGGAGCCACACAATCCAATGAGGCATGTGAAGATATGTAAGTCTTTCAAGCAGTGAGATTTTTATTATTT	120	35
chr4	10768166	UNCHS010672	10768105	10768225	+	CGTCTCATAAATTTAGAATCAGGTCTATAGTTCATTTATTAGCAAAATAATGTGATATCATGGACAGACTTTCTTAATGTAATATACATACATCCCTTTGTTATTCATAAAACCAGAAAC	120	28
chr4	11148226	JAX00115977	11148165	11148285	+	GAATTCTGATCAGTCCCTCTCAAAGGGAGGATTAAAATGTAGTTTGGTGGCTCTCAACGGCTGCAGGATGAGAATTCCTGGGGTCAAGCACAGGCCCCAGTGACTCACAGGTTATGTGAC	120	50
chr4	11503919	UNC6737276	11503858	11503978	+	TGTGACCCTTCACAGTAATGTGTGGAGTAATGATTAAGTTATAAAAACGTAAGCTGTTGTATCTGTTTAGTTTATAAGGAGATAATGAGGACTAATGGTCTTGGTAATCTTTGATCTTTT	120	32
chr4	12459054	UNC6749135	12458993	12459113	+	GCAAGGCCTTGTTTCCTTGGCTCATTATTATTTTAACATGACAGATGTGTGACACAAGTTGTTCTAATTTTAGCTCTCGTTCCTGGAAGTAAATTGATATTATGTGTACACACACACACA	120	37
chr4	12685670	UNC6751498	12685609	12685729	+	TGGAATAAAAGATCCCATGCTTGCCTCAGCCAGCTTTCTAGGGACTTAGAGTCACTCAGTAAAGTGTTGCCCATGAGGCTGTGTGAATTTTATGAACCTTGAGAGTTTATTATTGTTTAG	120	41
chr4	13704261	UNC6764369	13704200	13704320	+	TTCACCATGGGGAAAGCCGAGCAGGTATTTGAATAAATGGGTCTGGAATAAGACAGTGCAGTCTGCAATGAAGCAAGGATGAGAGAAGGCCTTGGGAATGACTTACAGGAAAGGTCCAGA	120	47
chr4	15110938	JAX00116272	15110877	15110997	+	TGAAGATCACCATGTGTCAACTCTTCAACTCTGTTCTGTACCTCCCCTTACTTGTAGTTTCCAGGTAGCAGAAATTTTCAGTTTATAACTGCAGTAATTTCATTTTAACATACCAATACA	120	36
chr4	16302261	UNC6799604	16302200	16302320	+	TAAAAAGTAAACCTTACCCATATACTTAGTTATTCTTCTAATTCTTCATTGAGTCCCTGAGGGTTAGACTATTAAGTTTGAACTACTTATTTTTACTGGCTTTCCAAATAGTCAGCTGTT	120	32
chr4	17854255	UNCJPD009233	17854194	17854314	+	GCATCATGTGCCTGGGTATTGTTCCTGCAATATTTCTCCTTGTGGTCTGTGTCTAACAAAGGGAGGTAAAAATCAAAGAATCCAAGGAGAGTATGGGAATACTTGATATGCTTAATAACA	120	39
chr4	19019734	UNCJPD009430	19019673	19019793	+	CACTTACTAGTAGATTCATTCCTTGTTCTTTCCCTGCTTTGGGAACTGGCTTTCAACTGAGTCAGACCTCTCAGGTGGTGTATCAGGAAAGGATCTCCCTCCACACTCCTGTGCATTCCA	120	48
chr4	19481406	UNCHS010783	19481345	19481465	+	GGTGTTACAATATAGTATAAGTACTTCAAAGTCTCCCATTTCCTGGATCATACCTCAGCAACAGGGGCATAAGACAGGTTTGACTTTAACGGCTGATACTCCAGCTCTCTTGCTACACAA	120	42
chr4	20052373	UNC6848245	20052312	20052432	+	ATATTTCCTTCAGTGAGCTTGTAAAAAAATTTCATTGAAAAAGTTTTAAGATAATATGTGTAAAATTCTTATCCGCAGTAGTTTCTGAAAGTCTAGAATTATAAATATTATATATGTATA	120	22
chr4	20057184	UNCHS010793	20057123	20057243	+	AGCAGTTACAAGGTTGTGTCCCACACCTAGCACAGGGATTTATAGGAGCAGTATTACCTAATCATGTAGAGTACCTCTTTTTAAAGTATATATCCATATACACAAACATACATGCTTGTG	120	38
chr4	21632744	UNC6868952	21632683	21632803	+	ATCAAATGAGCCTCAGGAATTTTGAGACCATATGATCAAAGCCACACTTAAATTGAAAATGTTTTCTCACATGGATTGTGCATACTCTCGCACGTGTACAAAAACAAAATATAAAATAGT	120	33
chr4	22392643	UNCHS010823	22392582	22392702	+	GATGTCTAAGTTAACCCTTTGTTCTATGGAGAAGAAAAACATGAAGATAAACACGTTGCTTACTTTCATAAAAAGTGACAGGTGGCAGCTTGTGAGACAATGGTGGTGAGGTCTGACTTT	120	39
chr4	22793084	UNCHS010829	22793023	22793143	+	TTGTATAACACCAGAGCTGCAAAGGCCTAGACAGGAAAAATCCAGAAGAGAAATCCTTTCCTATGCAGCATCTTCTCATAATCATTTAATTTTCCACGGTATTCAAGAAGGATTATTCTG	120	38
chr4	22965960	UNC6886276	22965899	22966019	+	AGATTAAAGTAAAGAAGAAGTCTCTATGCAAATGTTCAAAGTAAGGTTATGATTCTCCTTTATAGTAATCCTACCCTGTTACAGATTTATCACAATTATTTCTTTTAGAGTAATCATGTT	120	28
chr4	22990403	UNC6886649	22990342	22990462	+	CTGTACAGAAACTTCTAGTGTACTAGTTTTCCATACTAACATACAAGTGGTGCTTAATAACCCCTCCATAAAGCCCATTATACTTTCTTTTCTCTACTTCATACATCCGTTCTAGTCCCC	120	38
chr4	23295512	UNCHS010841	23295451	23295571	+	CATGTTTATAAAAGAATGAGAAAAGGAATCATTTAGGGACAACTTAAATAAGTTGTTGTCGTATTCACACTTTCATGCTTCAATCCAATTTATTAGTTAGGTTTTTTTTATTTCAAGTAC	120	28
chr4	24634741	UNCHS010850	24634680	24634800	+	TTTAAGCTAACTTAGATTAAGCAATGACTACCAATACTATTAGATACATAAAGAGATGGGCACGTGTCCAGGCCAATCATTTTCCTAAACTCTGGTAAGGAGACTGAATCCGCCAAGTAA	120	38
chr4	25646014	JAX00547041	25645953	25646073	+	GTTTGATGAATTCCCCTACTTGGTCCATAGACAAATGTTTCAGCTCAAAGGAAATAGTTCCACAATGCCACATGAAAACTATACACAAAGAAGTCAATACAGCAGCCTGCTAGTGTACTT	120	39
chr4	27427265	UNC6946501	27427204	27427324	+	TAGTAGATGTATGAATATTTTCTCCTAGTGTCTAATTTTTTTTCTAATATATGTTTGCTCGATCCCATACATTCTAATCCCACAGTAGTTTTGTTTTCTTTTTGAGATCTTATAAAATAT	120	27
chr4	28714066	JAX00547361	28714005	28714125	+	GTGCTGTGGAACCACATGGTACATGAGTATTACAGGTCCAAACTCAGCACTGGATTTCTCACTTCCCATCAGTGGCATTTCCCCTTTAAACTCAACCATGAGGATGAAAGTCCCTTACTG	120	46
chr4	29724409	JAX00547505	29724348	29724468	+	AGGAAGAAAGCATGGAAAAATCCGCCTCTGCTCTGGCGCTTCACCCGAGATGATGCTCCTGGAAACATTCGCCACAATCTGTACCAGATGTTGGTATCAGTTGTGATCACTAATGGTAAA	120	47
chr4	29916788	UNCHS010898	29916727	29916847	+	TAATCTTGGAAATATCTTCTAATTTAAAAACATTGGATACAATATTAGGGTTCAGGTCTCGTCATTTTAAATTAACATTAGCAAATATTATTATCCTAACTTTGATTTTTCTGAAGATGA	120	25
chr4	29920153	UNC6983408	29920092	29920212	+	TACTAAGGCAATCATCAGGCTTCTCTCTTTCCTCTCATTCATTTACATTAATAATGGAATTTTAGCTGCTATGCTCAGCGTGAAACATCCTTCCAGGAACAGTTTATGGAACCAGCATCT	120	39
chr4	31440260	UNCHS010920	31440199	31440319	+	TGGCACTTATATTATGGGAGTAACCACAGTTGTCTAGTTGGACTTAAGATCCACAGGACAAGATGGTATTAAATCATGGCATTATAACTACTCAAGACTAGCGAGGTCATGGACCCTAGA	120	41
chr4	32684002	UNC7019058	32683941	32684061	+	GCTGTTTGATAGCATAGTTGTCTTTGCTTTGCTTCCTTGCCTATGAAATGGTAATAATATGAGCTCCATCAAAGGTCTTCTAAGGGGAAATACATTACATTGTGTGTACATGTGAGCTAA	120	38
chr4	32860466	UNCHS010944	32860405	32860525	+	TTCTGAAAGCGCAGCGACCGCATCCTGCTGGCTCATGAATTAGGAGAGAAAGGGGCTCCCAGGAAAGCAAGCGGTGGGTCAGTTTCCTCAGCTCCACATGCAGCCTCGGGTGGGGCTGGA	120	59
chr4	33198647	UNCJPD001677	33198586	33198706	+	TCTTGATCGTAAGTTATAGGTCAAAGAGCAGTGGATAAATGGGAAAACAGGTAAAGAAACGTATGCTAATTCTAATTACATAAAGAGAAGGGGACATATGTACCCACAAAGATATTAATC	120	34
chr4	35034741	UNC7046659	35034680	35034800	+	GACAGCAGAGAGGTGACAATGGAGTCCAAGGTGCACACCAGGGCTTTTCACCAGTTAAGTACTCTCTACTGTATGTATGCTCAGGGTATCCTGAGGGCAAACCACTGAGGTGAGAAAATA	120	48
chr4	35084645	UNC7047273	35084584	35084704	+	AGAAAAGATGCTGCCCTCTTGTTCTTTGCTGGCTCGTCTCTGTGTGCCCTATGCTGAGGTGGTAGCATAGAGGTTAGTGATTCAACCCTATTGCATATCTACTCCTTTGGGGAGCTAATG	120	48
chr4	35213183	UNC7048955	35213122	35213242	+	CTTAATAAGTGTGCCGAAGTCTAGAGCCAGCACGAGCCAGCCCTCTCACGAGCATCAAGGTGATCTATAAAGTGATGCTGTCTATGCACTTTTCAGAAGAACAAAGGGGAATTGGCCAGG	120	48
chr4	36620148	UNC7062461	36620087	36620207	+	TTTCTCAAGTAGTTTCTGACCCCATTGTGAAGATAACAGTAACCCTGTTAGACATGTGAATTGCTCTGTTTATATGGAAACACCTACATATGACAGAGGGATAAGTGACTTATTCCTGGG	120	39
chr4	38121579	UNC7079746	38121518	38121638	+	CCCAGACTATTATGATGTTCAATTCCTTAAATTACAAACATTTATTTACCTGTCATGTTGTGTCTTTCCACTCTGTGCCTCTGGAGGAAAGAAAATGAATGTAAGTCAAGTTTTTATAAT	120	32
chr4	38729257	JAX00548615	38729196	38729316	+	GTCAATGTAGCATGCCAGTGTAGAAGAGAAAAAAAAATGTTGCATCCAGTTCTGCAGTAAATGGCAGCTAATGCTTCCTCGTGTCTTAGCTCTTATTTACTTAACCAAAACATCTTGAGG	120	39
chr4	40046071	UNCHS011044	40046010	40046130	+	GCTGGTGTTCTAGGGAGTGAAACAGGGCTTACTCAACTGAGGGCACGCTAAATGGCCAGCGCAACTTTAGGAGCTCAGGTAATTCATCATGGCTGCAGCAGACTGAGATAGAAAGACCAG	120	51
chr4	40051397	UNC7104976	40051336	40051456	+	CAAATCTTCCTGCTGGCACCCTTAACTCTCATAAATATTATTGGAATTGTACGCGTACATTGGGGAGAGGTTTTTAACCCCGGAGCACATGAAAGGAACCCCGGCAGTCGCATTCTGAAC	120	47
chr4	40644697	UNC7113522	40644636	40644756	+	TAGTGCAAAAAGAGATCCTCAGGGCTAGAGAGATGACTCTGTCCATAATGGATGTGCTGCGCATGCATGAGGACCTGAGCTCTAGCCTCAGCACCCACACTAAAATCCAGATGTCAAGGT	120	49
chr4	41077578	UNCHS011067	41077517	41077637	+	GCTTGAACTTTGTCAGGATTGTCTGTGCCGAATCATTTAAACACTCTTGAAGACTCAAAGCTTAAGAAAAGACGCAGGACGAAACAAGGCAGACTGGGAGATGTTAAGCACTTAGCACAG	120	43
chr4	42957959	UNCHS011085	42957898	42958018	+	AACACTTTTCCTCTCCCTTCCCTTTGGCTTCCTCCTGTTTCTGGAGAAAGAGGATAGAAAGGACACCGCTTCCCACCCCACCCCGGGTGGGTCTGTAGTGTCCGAGGCCACTGCACAAGT	120	56
chr4	44253102	UNCHS011111	44253041	44253161	+	ACCTTCCCCACCCCCACCCTCACCAGCAGCACCACCCCCTCCCCCTGCAGTGGCTGCGGGACAGGAATTCAGAGACTTCTAAGAGGAAGAGCCCTTTGGGTTGTTTGCTCTGTCGCCTAA	120	60
chr4	44388167	UNCHS011113	44388106	44388226	+	CCTCGCCCGTGTCTAACGAGCTGGCTCTTTTAAACCATCCACTCCTTTACCACACAGCCATCTTGGGGAACATGGAGTCACTTTGGTTATATAAGGCACACGGAATGACTGCACCTCACT	120	50
chr4	44521176	UNC7150699	44521115	44521235	+	GAATGACACAGGTCCAGGCTAACCATCTCTTTTGGTCCATACTCATATTAGCTCTGACTTCCAGAGGGCAGGGCCAAGGTAAGCAGTCTGGGGTCTTCGGCCAACACACCTTTCTGTGTT	120	51
chr4	45647339	UNC7165860	45647278	45647398	+	CACGCACTCATTCCAGCTGTAGACATGGGGAGAAAAGGAGTTAGCAGCCCAGTTAAATAATATGCCAACTCTATGTATTCCCATGGCTACAGGTGTATCTATGACGGTCCAACTTCAAAA	120	44
chr4	46897285	UNCHS011188	46897224	46897344	+	CGCTCTACAGACTCAGAGATACAAGGTCTAGAGCTTATATCACATTCAGCATCGTGAAGATAGCTGAAGAGGAGCGGACTTGGAGCGGGTATCCACGTACTCACTCAGATTCCCTGGGAG	120	50
chr4	47033156	UNC7185176	47033095	47033215	+	AGTGGCCTGTGGCTGCTTACCTGAGCGGCTATGCAGCTCACCACCCAGCCTGCTCATGCCACCAATGCCACTGGCACCCCCTGAGGAGTGAGGCGAGTGGTTAAAGCTCCCAGAGCTGGC	120	62
chr4	47541325	UNC7192975	47541264	47541384	+	GGGGTGGGGCGTGTCAATGCTGTTTGTTTTCTGCTGTGTCAGAGAAAGGTCTTTGCTGAAAGCTCTGGGAGGCAGTGGGCTTGGTGGGTAAAGCAAACAGCTGTAGTTTGAAACCCTTTG	120	51
chr4	48403783	UNC7201827	48403722	48403842	+	AAGAATCCCCTAAATTAGTGATTTCTTTTAAAGAACTTCTAGGCCAAAAGGATGGCTCTGCGGATAAAAGCACTTACTGCACAAGGCCTGAGCTCTGTCCCCAGAGCCTGCAGTAGGAGA	120	46
chr4	49531214	UNCHS011248	49531153	49531273	+	TGAAAGTCCAGATATTTTCAAAGTTGCCAAACAGTGTTTAAAACTGTTCAAGAAATTTGTATGGAAAATTAGTTGGTGAAAGTTTGGAGCTCCAGTACTTCCCAGGTTAATAAAGGCGTG	120	36
chr4	50868496	UNC7230318	50868435	50868555	+	TACTATTGAAAGCAGCTCACGTTTTGGTTCAGGATATGTAGAAATCAATTTCATACTGTACAGTAAGCTTATTTCCTGTTGACTAGTTTTCATAGTACCTGAAGGTGCTATGGACAATGT	120	36
chr4	50938852	UNCHS011276	50938791	50938911	+	AGCATATGCCTATTAGATTTTCTTTGGTCTAAATGTCATTTAGGCCTAATCAAACTATTCTTATAGGAATATTGAGTCCATGGTCGCATTAACACCTGAACCTCTGCTGTGTCTTCAGAA	120	37
chr4	51945472	UNCHS011285	51945411	51945531	+	TTGTGCTCAGCTACAAAGCAAAAGAGAACCTTTTAACTTTATATTAAAATGATAAGAAACATTTGCAAACTGCTGTATTTAGAACTTACCATTTGTGGAGGAAGTATGGTTTGAACAGAA	120	32
chr4	52155564	UNCHS011290	52155503	52155623	+	GTGCTGTCAGGTGAAAGGCATGTCTATAGGTATCTTCTGCCACCCACACTGTGTGGAATGATGGAATGCAGAACTCTGTCTGCCTTCCTTCTCCTATGTTGTGCTGCTTGAGTTTGATTT	120	47
chr4	53455484	JAX00119046	53455423	53455543	+	AGGGAAAATTTGTTATTGTTAACTACTCTGGTTGCCTTTGCTGCTTTTATCCATTTGACCGAATCACAGATCTCTGTCTTGTCACTACCAAGAGCTCAACTGCTCATGTCATGGTCCCTA	120	42
chr4	53651885	UNC7267001	53651824	53651944	+	TGCAGCTCAGACTGGCCTGGGACTTCGCTCTGTAAACCAGGGCGGCCTAAAGCTCACAGAAATTCGCTTGCCTCTGCTTCTTACATGGCAAGGTTAGTATTTTTGCCTAAAGGAAAAAGA	120	48
chr4	53658293	UNCHS011327	53658232	53658352	+	CTGACTGTTTATCAGTACAGTCGAGCTCTTATTCCATGAGAACTAACAGCTTGTGCTGTATATATGGAGTGTGCAGTGCATATTTGGTTTCTAAAGCATCCAGACATGTAAGCTGCCTTC	120	42
chr4	54517480	UNCHS011344	54517419	54517539	+	TCGAATTCAGATTGTCACACACTGAAGCTGAAAGACTATGGGGATACCCACTCAGGACCTCGTATTCTTTGTCTCTAATTAGTGATAATGACCCTTTCATGTGTTGAATGGGAGTAATAT	120	40
chr4	54990334	JAX00119164	54990273	54990393	+	TCTTAACTCTCTTTCTTAACCCTTCATAGACACTGCCTTGATGTTGGCCATTGCTAAATCCCTCTGTGAAAAACACAAAGGCCACTTAGCGTTTTCCCTATATGTCCCAATGTTATTAGC	120	41
chr4	56417986	UNCHS011365	56417925	56418045	+	GGCAAAGGAATTTTCATTGTAAAATTGTACCTTTAAACCTCATTTTGAAATGTCATTTGGATGCACAGTATTTAGCACAAAAACAAGTAATTGTAGTCTTAATATTAGTTATATATTCAA	120	27
chr4	56434428	UNCHS011368	56434367	56434487	+	CCTGAATATAACCTGAAGAACACCTATGGTCATACTCTTGCCTCCTGATGCACATGCATACTCACATGCACACACACACAGAAAGAGAGAGGGGGAACTTAATTTCAACAAATTTATCAG	120	42
chr4	57756547	UNC7322324	57756486	57756606	+	ATTCTGGACTTAGCTCAAATTACTTGGATTATTTTCCTTATTAAAAAAAGAGATTGCACTATTGTACCTAATAATGGCAGAGTGTCTGTCTGGAATGTCTTTTACCATTCCACATCTGAG	120	34
chr4	58327175	UNCHS011410	58327114	58327234	+	ATACTGCCTGACTACAAGTCGTAATTTGGAATCTTGTGCCATGGGATCGTTTGCTTGCTAAGAAAGGTCAGCACTTTCCCTTCGTGGCATTTGTTTCTTATTGGATTGTGCACAATGGCT	120	43
chr4	58377282	UNCHS011411	58377221	58377341	+	ATCTTTGTTGCTAGATATCGTGAGCATTTTTCTTAAGTAATTTCTTTAGATATCACTCCTAGAAGTGGAATTTCTAGATTAAAGGGTACTTGTACTTTAATGATTTTGAACATATTACAC	120	29
chr4	59465204	UNCHS011438	59465143	59465263	+	TAACATTGGATGTTTGATTATTTCTTTAACCATGCATTGTTTCATTCTTTGAACATACACATTGGCTTCTATAAAATGCTTATCCAATAAATCTGACACTTAGTGTCTCTAATTAATACA	120	28
chr4	59811571	UNC7350173	59811510	59811630	+	TGAGCCATTTTGTTAGCCCCTAGTTAAGATTCTTTTAAAAGAGCATAAAACAAAACAAAAAAGCAAGCTGGCCTTAGGAAAGTGTACAAGCTTTGCTATTGAAGGGACCCAGATACTTTT	120	37
chr4	62692342	JAX00119636	62692281	62692401	+	ACTCTGCAGGAAGTTGGTTAGGCCTTCCAAACTGGGAACTGCTTTGGGTCTGGACACAAGAACTAAATCCCCAGGGCTTGCTCGTAGCTGTCCTTCCTTATCTGTAAACTCCCAGGGTAT	120	50
chr4	62975580	UNCHS011495	62975519	62975639	+	ATATTTTGGCTGACCAAGCAGAATGGAGCCTTGTATGAGCTAGAGAGAATAGGTGGAGTCAGGTGATGCCAGACTCCCACTGGGCTGTGGACCACACAGGAACATATCTGTGTAGTGTTT	120	48
chr4	63028263	JAX00119661	63028202	63028322	+	CTATCCCAAGGGGCCATGCAACTCAGACTGTTCCTTTTCAAAAACTTATTTAGATGTAATCGAGGCTTATAGAAGAGTTGAAGAGTCTCATTCACTTTGCCCAGAGTTCCCACACAGCTG	120	43
chr4	63036765	UNCHS011499	63036704	63036824	+	CCCCCACTTAGGTGGCACTCCAGTCATGGCAGTACTTGCTTACAGTGTCCTTGTGGCTCATGTTACCTTGTTGACCCTTCTGGGCAGGGAGTTTCTTGAGGTGTTCATCTTATTAAGTCC	120	50
chr4	63699046	UNCHS011510	63698985	63699105	+	TCTCCCATATTAGAAGCAGCCTACAGGTCTCTCTAACTCTAACCTTGCTCCTGAGTGTAGTCACAGTAATCTTTTCAAATTGGAAAGCATACAGAGTTCTTCTCTTTTGTGAATGTTTAT	120	38
chr4	64724296	UNCHS011525	64724235	64724355	+	AAATTGTGTTGCTAATGCATTGATCTCTTTCACCCTGTCTTCAGATGCAGGGGAGCTTAGGGATGCTGTTGTGTTCATTAACATCTGGTGTTTCAATCTGGGACACACTTTCAAACTCAG	120	42
chr4	65221199	UNC7392555	65221138	65221258	+	CCTATGGATATTAAAGATTAACTTGTATTATAAATTGATAATTTTATATTAAACTGTTTACTTCAATATACTAAAAGATAGATGTAAAGATGTTTACTTCCCAGTGTTATGATCAGAGAC	120	24
chr4	66206643	UNCHS011548	66206582	66206702	+	TTTGATCCTAATATATCCAATGTTTCCTAGCATCTTCAAATCTAGGCATTAAACATAGCATCCAAAGCACAAAGATGAATGAAAATGATTCCTTTTCTTGGGGGGGGGGGTGCCTATGTG	120	39
chr4	67354323	JAX00553452	67354262	67354382	+	GACAGATCTTAGAAAATAGTTTCTGCAATCCACTGCGCTCTCAAATGCTCATTAGAAGTCATGGTTTTTCTTTGGAGAAGGATGCTGGCTGAATGCTTAAAACATGTTCTCTCAGGATTT	120	39
chr4	68488448	JAX00553605	68488387	68488507	+	ACCAGTGAGAAATTAATATTATGTTGTCTTTTGATAAAGATACAGCTGTTTTATAAGATGCTCATCCAATTCAGTGATAGAAAACCTTGTTTAAATTCCTCCGTGGAGCCTGAACTTCAC	120	34
chr4	68612478	JAX00553625	68612417	68612537	+	GGTGGGGCAATAAAGAGTGACAGCTTTATAAGTACATATGTGCTGAGCGATACAGACCAGAAGTTCTCCAGCTGCTCACGAGGGACATTTAAAGGCCATTACATCAACTCTTGTAATATT	120	42
chr4	69536076	UNCHS011586	69536015	69536135	+	AGGCAAAGACCCAGAGTGTGGCATATTAAGTCAAGATATGATGGTGCTGGAGAGCCCTGGTTCATTGCTGCATCCCAAATCTCTGAAAAAAAAATGATGAAAGTGTGCTTTACTTTTGAT	120	41
chr4	70448379	UNC7457206	70448318	70448438	+	CATTACTTATAGCAGATCACTTTTAAATGTCCACCAATTCAGGAAAGAATAAATAAAATGCAGCTTCTATGCAATTTACAAAAAAAGTATGCATTACTGATACCTTTTTCAATATGATGA	120	28
chr4	71225781	JAX00120272	71225720	71225840	+	TGGAGGCAATGGGAACATTTTCCTGTGTTTACCCCACTATTTGTAGACTAGACTGGCTAGTGTCCACCCAGTGGCATTTCTAAGACCTTCCGGAGCAAGACTTACCAGGGCTACAGAACA	120	48
chr4	72108571	UNC7479389	72108510	72108630	+	AGTGTTGCCATGTTCATGGTGTTCTTTACAGCAACAAGAAACCGCAGAGAGACTGAGTGGAGCTTCAAACTTTTACTTTTCAAATTGAGTCCATCAGGTATTTTGTTAAAGTAATGAAAA	120	37
chr4	72515350	UNC7484318	72515289	72515409	+	AGAGATAAACCACAGTAAGCAGTGAAGCTGTCACTGTAGCTGCTGGACCCATGATCATCCTAGCCACACCAAGGATCAGTTTTATGTCCGTCAGAAAAATGATTATAGAAGTGGCACTAG	120	44
chr4	73835175	UNCHS011643	73835114	73835234	+	AGATTCAAAATTTCATGATTTAGGGTTCAGAACATCTCAATCACACCACTAAGTTCCTTTTTGTTCATTGGTTGTTTTCTGCTTCTTCTTTTAACCTTATGCAAATTTGAACCCTTAATA	120	32
chr4	75113634	UNCHS011657	75113573	75113693	+	GAAGATTACCAGTAAATGAATAGATGTAGATAGATCATACTAATTGAGGTATCCCAAACCCAGAGAAAAAATTTCATGTTCTCGTTCATCTACAGCTCATACCTCTTTTTTTTTAGATAT	120	32
chr4	75787766	JAX00120610	75787705	75787825	+	CTTTAAAGACTGAAAGGAACAGCCGAAGGCTAAAACAGAGACACTCAAAATCTGGTGCAAATATCAGCTCCTGTGGCAATGAGGGCTCCTGTTGAATTTGGGATTAGACACCTTGACTCT	120	44
chr4	76857319	UNC7535993	76857258	76857378	+	CCTTAACAATTTGATTTAGAGAGAGCATTTAGATCCACTGAGATAAAATGTCTTGGTAAGCATATGTACCTGAGACACACCCACGTTTTCCAGCAGCTACCTTCCACTGTCTGCTTCTTA	120	41
chr4	77711809	UNC7550055	77711748	77711868	+	ACATCTTTGGTACTAATATTCTGTCTTATTTATTTTATAATTGTAATAAAATAACTCACAAAAACATTGTAAGAAAGAAAGGGATTTATTTTAGAGCATGATTTCAGTGTTGAGCATGTG	120	26
chr4	77835198	UNC7551931	77835137	77835257	+	TTTTGTATTTTTATTCTTTTAAAATGCAATATTTTATTAATGGTATGATAAAATATTTGACATTTTGTTATGATTTGAAATATGCATGCAATGTAATTTGATCATATTCAGCCCCATCTC	120	22
chr4	79492213	JAX00120888	79492152	79492272	+	TCTATTCTCGGTTTTCAATGCAGTTGGCAATTGCTGGAAATAAGTGTGAAATCACACAGGCTAAGAAGTACTGGTACAGCATTCCAAAAGGAGTAGCATTGCTGGTAATTCTATCAAACA	120	39
chr4	81482801	UNCJPD008096	81482740	81482860	+	TTATATTGGGCTGTCTGTGATATCTGCATGGATTTTCTTTTACTTCCCATCAGTTAATTCCATCAGAGAAAAGTCTGGAGTGGATACGAGTAATGTAATTGAATGTCTTTATGAGCAATT	120	35
chr4	81759048	JAX00555682	81758987	81759107	+	CTGCTGCATCTTCAGAGAAAAACAAGCCATCATCACTGCTGGAAAGCTCCCACCACTGCATATACTCAACAGCCCCTGAATAATGGTTAATCATCTCAGCCTTCACTAGTTCTCTGAGGG	120	47
chr4	82175018	JAX00555748	82174957	82175077	+	CCATGGGAATGCCATTGCTGGAATTAGTTTCATCATCCTTCTCCTGTCTCAAAAGTTTCAGGGTGGTACTTCCTAGAAGGTAAATGGCCCTCATGGGAAGTGAGAACTGCCGGGGCAGAG	120	49
chr4	82767654	UNCHS011779	82767593	82767713	+	AGAGAGCTGAAGACAAGTTCTAGAGACACGGTCTTTAGTACCTGAACTTGAAAGTTCACCGTGTGAATTGCCTGCAGAATTGACCCACACTGGAAACCCAGAACCCATTTGAAAGGAAAG	120	45
chr4	82809837	UNC7619011	82809776	82809896	+	GCAAATAAACCATTATTTTAGAAATGTGAAAGTCCCACATATACTGAATGCTGCGATAATGAGTTCTGAGAAATGTTTATGGCTGGAATGATCTAATGATCAAAATATCTAACACTTCAA	120	32
chr4	83679136	UNC7630998	83679075	83679195	+	GGTCTTGATAGTTCCATTCTGTGAGTTACCTCACATTTCCAGTCCCTTCATTAGAAAATGTATTTCTAAGATTCAATGTTTCCTTTACTGAAAGGAGGGTACACAATACATTAAGTCTTT	120	35
chr4	83917074	JAX00121217	83917013	83917133	+	AGTTCAAACATGTACTCTACTGTAGTGGTGATGGTTTCAGTGAGTTTAGATTAAGAACTCGAACAACACAGCATGGTTGGTTGACATATTAAGGAACAGAAGGTCTGATTGGCCCTGCTT	120	41
chr4	84087216	UNC7636559	84087155	84087275	+	CATGTCTGAAGTAGAGTTGCTTTGTGATATTTGATCCTTTAAGTGTATCTATACATCAGAATTTTATTTCTGTGACAATGTTGGGTGCTTCGGCGATTGCATAGTATTGAGACGACCAAG	120	38
chr4	85272603	UNCHS011876	85272542	85272662	+	ACAGGACAGCAAAGGCCAGTGCTCATATGACATGTAGCTCATGGCAACTTAATTTTAAGACAAAGCCGGGGAGATGAGAACAGTTACATTTTAGTGGTTGAACCAAGCCATTTTTGTACA	120	42
chr4	85470898	UNCJPD001833	85470837	85470957	+	TACTTTATATCAATGACACTGAAGGTGATTATTGATCTGATTGATTAAATTCATGTCAGCTAGCTTCTTGCTCGTTTATAATTTATCAAAACCACCCTTCCTTCCTTTTCCATATTTTTT	120	31
chr4	86983187	UNCHS011903	86983126	86983246	+	TTGGAGTCAATTGTTTTATTATTATTACTTTTACACTGAGGAGACTTAGTTACATAAAGTGTATTCAGTAAGTTATCAGCAGTATAAGCACAAGGATGCAGACAGTGGAACATGGAAGGA	120	34
chr4	88807538	UNC7695634	88807477	88807597	+	ATCAAGATGGAAGCCTTTTGTCCTAGGTTCCATACAAGCTGCTAACTATAGTGTTTGTTTCAAAAGTTCCTTCTCTCTAAAAGTCCCTTCTTTTTTACGTATTATCAGCAGAGCGTCCTA	120	38
chr4	90212428	UNC7713083	90212367	90212487	+	GGCAGAAAAGAAAATAACAATATAGAATGTAAAAGGAAATATGAAGAGTACCATGCCAAACGACACTTAGGATAATTAGTAATAATGTAAACATTTTGTAATTTTTCAGAATATGTGAAT	120	27
chr4	93728931	JAX00558065	93728870	93728990	+	TGTATCAAATGGAACTATGACACCAGAACAAAGTGTTGAATAGGTTTCATCTGCTTGGATATGGTGACTACTTCATCTGGAGTGTCTGTTCATGGATCAACATCTATGCACATTTCTGGT	120	39
chr4	95110592	JAX00122057	95110531	95110651	+	CTCCCCCGCACCCCATTTAGGCTCTCATGGAGTGGCCCTAGAGGTGAAGCACTTCCAGTATAGAGCTTGGTTTGTTCTGGCACACTTCTTTCCCCTGAAATCTCAAATGTAGGCTGTCAA	120	51
chr4	95639116	UNCHS012067	95639055	95639175	+	TAATCCACTATTCCCTTTCCTAATGAGTTTCCACATATAATATTCTAGTCCTAAGAATCCCGAAATTTCCTTTAGAAAGTAGTGTGAAGACATCATCTGTGGAAAGGAGAAAGTGGGCTC	120	38
chr4	95870574	UNCHS012078	95870513	95870633	+	GTTCAGGTGCCATTCACTGACCTCAGCTTTGATAAAGAAAAAATTTCGGATACAGAACCCTTCCTTGGTTCTGTGGAGCCGAGCATCTTTTTAAGGCTGGCTACTTGAGCTACTGCTCCG	120	47
chr4	96202815	UNC7785778	96202754	96202874	+	TGTACTATCTGGTTTGTAGGGGGTTGAACTCAGGAGTTCAGGATTGCAGCCCTCTTACAAACTGAACCATCTTACTAACCTGTATGACATCTCTTTCAAAGTCACTAATGCAGTTCACAA	120	42
chr4	97467122	UNCHS012097	97467061	97467181	+	CATGGCAAGTGCAATATGCCAGACTGAAAATATAACTTGAAACCTTTATATAAAATAAGGGGTAGGAAGATTTGCAATTCCCTCCTAACTTTATCATCCTGTGTTAAGAAAAAGAAAGAA	120	33
chr4	98020154	UNC7805563	98020093	98020213	+	GAAAAGAGATACATTGTGGGAGTTCCTAGGTCATAGCTCTGCAGAAAACCAGTTTCCATTTACACAAATGAAATAAAATGTCATGTTGCTCATCTCTGTGTAGAAGGACATAAAAGTCCC	120	38
chr4	98685834	JAX00559195	98685773	98685893	+	ATGTAGGCCTTTACCTCAAGAGTAGTGCTTATGTCTCCTGCCTCTGCTGTTTTGTTTTCCGTTGCTGGGATCCACCCAGGAGCCTGGTAGAGGCCATGCATATCAATAAAAAACAGTGTT	120	47
chr4	98841367	UNC7816939	98841306	98841426	+	AGGTGGGCAAGACTTTCTGGTAATTGTGGGATACTCCCCTTCTTCCATAGGATTTCCATTGCCTGAGTTGCTTCTAAAAATACTGCCTGCTACTGGGATGCCTGCATGTGTTAATTTAGA	120	44
chr4	98924253	UNC7818325	98924192	98924312	+	GGCTGGTCTCCCCGGCGGCGGCGCCGCGGACTCGCGAAGGGCCATGACCGGGTAAGGAGCGCCCGGGGTTCAGGGCCCGGGGCTGCGCGGCAGGTGCTGACGGTGGGGAGGGCCCCTTAG	120	78
chr4	98983523	UNC7819020	98983462	98983582	+	TAAAACTGTGTTCTCCTATGGCTCAGAAGTTGTCTGTCTCCAGTGTCAGCATCAAACTCCCGCTAAATCAGCCCTGTTGATTCAAATGGCAAGTTGGCAAGTTTGTTTGTGACATTCTGC	120	44
chr4	99877864	UNC7830398	99877803	99877923	+	CAAATGCAAGTCTATGTGTCTTGTAAAAAAAAAAAAATCACCTCTCCTGGTGTACCATTCATTTTGACTCAGAGTGTGACCTCACTGATTGATGGCTACGTTTCACTAGGTCACTTGGGG	120	41
chr4	101160003	UNCHS012175	101159942	101160062	+	AAGGTTACTTACAAGTGTAAGACGACCAAGCTCACAGGCCCATGAGCATCTGAGATCTTGTCCACCTCAGTCTGGAAACAAGTGCTCACCTCAATGAGGGTCTTGTCTTTGAGAGGAATC	120	48
chr4	102070069	UNC7859499	102070008	102070128	+	TACGTCCAGAATTTCAAATCCAGAGACATATAATAAAACTAATTCTTCCTTGTATCAGGTAAAGGAATGATAGGATCCACTAGTTAGTATGAATTTCCTTTAGAAGGAATAAGAAGGGTT	120	32
chr4	102139971	UNCHS012203	102139910	102140030	+	GCTTTCTGTTGAGGATTGGTTTGTTGCTATGTACTGTAATGCTAAAGTCTGTACCCTGAGGGTCTAGGCCTAGGAGTGACTTAGGATGTTTACATGCACTTGTTGGGCAAATTTTTTCCT	120	42
chr4	102740969	UNC7868928	102740908	102741028	+	AGGGGAAAACCTATGGAATACAAAGAAAACGACTCAAGAAATGAAAATCGGTAGAAAAAAAGATTCTAAAATGTTAACATGGTCTTTAGAATGGTCTGTGTGGGCCAGAGAAGCGTTGGT	120	38
chr4	103866771	UNCHS012238	103866710	103866830	+	AATGAAGACCCTTACCAACCAAGGCAATCTGGACATCACTTTTTTAAAAAATAAACATAACAATAGTGACAGAGAAAGCTACTTTTCCCCTGGGACTCTGATGCTGACTAGGTATCATAT	120	38
chr4	104777499	UNC7896740	104777438	104777558	+	TTGACTCATTTTAAGTTTTTCTTTTCTTCTTTCTTTTTCCTTTCTTCTTTCCTTTCTTTTCTCTTGGGGGGCAGGGGTCAACAAATGGTTTCTCTCTGCATATCCCTGGCTATCCTGGAA	120	39
chr4	105120231	UNC7901977	105120170	105120290	+	AGCCATCTCCCCAGCTCCACATATTTGAATTCAACTATGAAGACAGTAGCAATAGCAAATAAATAAGTGGAGACAAAGAGAGTTCTTGTTTGATTTTGTTTTTTTAAGATGAAGAAAACT	120	33
chr4	105245023	UNCHS012272	105244962	105245082	+	AGTTTCTGAAGTTCTGGTCTAATTGATTGCATCCATGTCTGCAATCAAACAAGAACAAGATGAGCAACGGCGGAGAAGAGGGTTTTGGAGGTTGAGAACAAGGACCATGGAACACAGTAG	120	44
chr4	106436676	UNCHS012293	106436615	106436735	+	GTCAGTGGGGTTTGGCAGGGCAAGGGGTTATAAGGTGCTTTGTTGCTGAGGTGCCACCAGGGGTCAGTAAAGAGTAGTTGCTGCTCAGAAAAAACCCTAACTTGTCTTCTTGTGTTTGAA	120	48
chr4	106563953	UNC7922368	106563892	106564012	+	TCGGGCTCGGCTTGTTCAGTCCTGGTTATGAATTCGGGTCTTTCCAGTCATGGGGTGTACAACCTCATACAAACTATCTTGCCTGGGTTTCCTCATCTGCAAAGGGGGGGTGTGTCACCC	120	52
chr4	107851109	UNCHS012348	107851048	107851168	+	TAAGACCTAGCTGCCTCTAGTCTAGTGGTGGATGGAGCCCTGGCCTAGGAGGACAAGGACTTGTGTTTTCTTTGTTCCACTGGCCCTGTCTAACCAGGGAGCCTGCCCTCTGATCCTCCT	120	55
chr4	109399221	UNCJPD001905	109399160	109399280	+	ATTTCTCTCTCACAATTCTGGAAGTTGGGAAGCCCAGACAGGCAGATTCCACATCTGAAAGCCTCACTCCAGCTCAGAAGGACCCCTGCCTGCGCTCTCCCCTCCCTGGGCAGATATGAG	120	55
chr4	109980967	UNC7962711	109980906	109981026	+	TTCTCTGCGTTCCCCTCGCTCTGGCTCCGTTTCTCTCTCAGGCACGCCGGGTTTCTCATAGTTGGCACTTTTTTTGCTCTTTCTCGGGTCCCTTTCCCTTGCTCTGTCTACTCTACTTTT	120	52
chr4	111084203	UNC7973261	111084142	111084262	+	TGTTTCCCATTCTACTGTTATTGCAAAGACCAAGATTCAGAGGCATTAGAATCAGCACGAATATCTTCTGTATCCTCATGCCTTCTCCAGCTTTATTTATGAAATAAACTTATTAAACAT	120	34
chr4	111881664	ICR1484	111881603	111881723	+	GACTAGATCATGATTGTGCCTCTGAGGGTCTTCTTCAATAAAACTCTTCCACTGACCCAGCAGTCTTGTCACATGCAGAGCCAGGTGTCACCTGCCTGCTTCTGCAGACCTACTTTGCGA	120	50
chr4	114634093	UNCHS012450	114634032	114634152	+	TGCGGGGAGCATACATTTCCCTCTACTCAAAATGGAGGGAAAGAAGTCAGATACAACACTCCGAGTTTGTATAAAATTCTCAAGCAGGCAAACTAACAGATCTATCTAGCAAGACGCCCC	120	44
chr4	114936776	JAX00562611	114936715	114936835	+	GGAGGTGCTTAGCTCTGTGCTACAGTATTTATATATCCTCAATCTGGAGTCACAATTAGTATATAGCCCATTCGAAAATGGCTTGATTCAGAGATGGATAGATAGCCAGCAGTTAGGAGC	120	42
chr4	115658736	UNC8037473	115658675	115658795	+	GCATAGCATCATCGGGTAAGTGAGATACCACTGTTAAAGACTCAGGTCAATATCAGGTCTAGCAGGAGCGCTCCACACAGGAAGAGACTGAGGAAATACTTAGAGCCTTAAAAGGCTAAT	120	45
chr4	116895743	UNCHS012507	116895682	116895802	+	TTTAGAAGAGTTAAGGTCAATGGGTAAGTTACTGCAGCTGCTATCCTAAAACTGATAATGTACAGATTCTTGGGCAGAGTCTCTGCGGGACTAAGTGGTTTACCTCAGGGGTGAGGGGAA	120	45
chr4	117502969	UNCHS012524	117502908	117503028	+	TCATTTATCTTGTAGCTGCAACCACCGCTGGACTGTGTTCTTCCCTGAGATCAGAACCCAGCCTCTTTATGCTTCTAAGATGGACTAGATATCTCTCCAGGAATCCTCTAGCTCCTTGGC	120	48
chr4	117780278	UNC8060098	117780217	117780337	+	ATGAGGAGGACATTACCCTGGTTGTGCACCACTTCCAGTCTCTCCCCTAAGCCACATTACAGAATCCCAGAGAATCGGTGGAATGGGGAAGCTTTGGACATTAACTCTCCCCACAGATGA	120	50
chr4	117902943	UNC8061614	117902882	117903002	+	GGATAATGTCCGTGTGTACCGGGGGGTGGAGCAAATAAACCTCAATGACATCACCCCGTCAGGATGAGGACAGAGAAGACATTATCCGTGGGATAAGCGATGCAATGACGTGGCCACATA	120	51
chr4	119521904	UNC8085113	119521843	119521963	+	AATGTCTACAACCTGATAGACACATTCAGTTCCAGTATGTAAATAACCACAATAGAAAACTGAGCAAGACAGAATTTAACAACATAGACTAGCTACCATAGATCCCAGAGTGAAAATGTA	120	35
chr4	120076735	UNCHS012608	120076674	120076794	+	GTAAGGCTCCTCACCGAGACCCATATCGACAGGCTCCAAGCTGCTGGCCTTTGGTGCCCCGTCTCCTCACCAGGTAACCAGATCGTTAGGTTCTTTTCTCTATGGTCTCAGACCCCAGAG	120	56
chr4	122854729	JAX00564209r	122854668	122854788	+	TTCTGTGGAGGAAGGGCTTATGGGCCTGCCTTGATTCAGAATGACCAATCTTTCCAGCTTCGTCACCTCTATTTTAGTACTTGGAATGTCTTAAGCCTCTCTCACATGCCTTGTCTTTTG	120	45
chr4	123158750	UNC8121148	123158689	123158809	+	CCTCCCACCTCTGACAAGAGTCATGTATACTAGGCAAATTCAATATGTAGCAGAAGATAACCTTGAACTTCTGATCCTCCGGATTCTACCTCCAAATCCCAAAGAAGGTTTGGGTTACAG	120	43
chr4	123922333	UNCHS012688	123922272	123922392	+	AATCTGTTCTTTTTTATTTTGCTGCAATTTTTAAACATGCTTCCTTGTGCTAGGGAGGAATCATTATGATTTTCTATATTCCCTGTTTGTTGAGCACTTCAGGACATTTCATGGTTTTCC	120	34
chr4	124106618	UNC8131551	124106557	124106677	+	AAAGCAGTAACCCATGAACTCATTAATTTGCATGAATGGATAAGCATATTCATGAGGGCAGATCCCTAATCACCGGGTCCCACCTCCCAGTATCTCCTAAGGTGTGTGCAGGAGGTGAAA	120	46
chr4	124260434	UNCHS012691	124260373	124260493	+	GGGAGGTATGGCCTACGGTTGAGGCTCAGTTCTGTGCCTTGCTCTGCCTTTGCTTCTGGCCTGGCCTTGGGCAAGACATCTGAACGAGATAGATCTCTGGAGGAGGACACACTGGATGGT	120	56
chr4	124450251	JAX00124179	124450190	124450310	+	CCCAACTTCAAGAAAAGGAAGCGAACAAAATCAATAAAGCCTGGTTTTGGAAAGACGGCTCTCAGTTCATTTCAAGTCCAAGCAGCCAACACAAGTTGGTTTCATGAGAAACACGGGGAA	120	43
chr4	125311291	UNC8149025	125311230	125311350	+	GGATGGATCTGGGAGTGTCTGGTGGGGCTCTAACCAGCTGTGTGGGCGGGGCTCCGGTTGACTGTGGGGACACACTGGCATCCTTGAAGAAGATGGTGAATTACAGAAGGTGCAGATTCA	120	56
chr4	125863284	UNCHS012750	125863223	125863343	+	GAAGTGGAATGGAGCTAAGCCCTGTGTTCAAGGAGATAAACAGATTTTCTTTTTAAAGACCGATATAAAATGGCCTAGAAAGACCATTTTGTGAAGCTGTAAAGATGAAGCCTGGATTGC	120	39
chr4	126043006	UNC8160403	126042945	126043065	+	CAGTAGCCTGAGCTCCTGGTTGCCCACCATCATGACAGAGGTAATCATGAGGCAGAGAGGTGTATAAACTGTGACTGGCAGACAAGGCAGCGTCATTAAAGGAACACACACCTGAGCCCC	120	52
chr4	126242040	UNC8162748	126241979	126242099	+	ACCACAGGGTCTGACATTGATGACAGAGGTCACACACCTTGCTTGGCAGGAGGGCTGTCAGAGGCTGGCACTGTGGTGGGGGATGGTTGGCTGCTTCTTCGAGAAGGCTTGGCCTCCCGT	120	59
chr4	127160127	UNCHS012794	127160066	127160186	+	TGGACCACTGCTACCTCACCTTATAAGCCAATGTCATAAATTCCATTCTAAAACATGTACGCATTACTAATTTTAACAATATGTATGTATTACTAATACAAGGCCCATTGTGAATTAAGT	120	32
chr4	127429157	UNCJPD008946	127429096	127429216	+	CCAAGTGAGGAGACCCATCCACTGTGGGAGGTACCATTCCCTAGTCGGAGGATGCTGGGCGGGGTAATAGTGGAGAACATGAATTGAACACTAGCATGCCTGCATTTATTGTTCTCTGAG	120	51
chr4	128162157	UNC8188859	128162096	128162216	+	GAAAGGCAGGGTAAGCAAACAGCAGGAGGAATCTCCTCTGCTAGTGGGGACCTCAGTTTCGGGTACCATGTGAGATTTGTGCAGGCCCACACAACACACAGGCAGCTCCTAGAGGCTGCT	120	55
chr4	128384405	UNC8192636	128384344	128384464	+	ACTCCAGAGTCCCAGGCCAGAGCAATTTCTATGAAGATTTCACTACATGGTGACAGCGGAGCTTAGCTTCGTCTAGATTTTCTCACCAATAAGAAAACTTGCAGGAGCTGCACACCTGTC	120	47
chr4	128724035	UNCHS012823	128723974	128724094	+	GATAGCAGAGGTGTCAGAGGGACTGAGATTTAATTATGGCCAGAGGACTGAAGAGTCTCCAAGAGAGAAGGAAATGCCTGAGAGGAAAGCAGGCAGGGGCCTCAGCGTGAGCTCTGCTTG	120	52
chr4	128969987	UNCHS012834	128969926	128970046	+	GATCTCGATGTGTTTATTTACTCTGTTAGGCTACACCCAAACGTGGAAAGCTAATACAGCATGATGATTAAGGACTTCACACGCTTTCCCTCATGCCAGGCCTTCTAACAAATGTGAGGA	120	43
chr4	129270642	UNC8206652	129270581	129270701	+	ATAAACAAATAAATTTAAAAATAAATATTTTCCAGAAAGGAGTAGAGTGAATGAGCAGCCTGGAATGGCAGCTCACACCTGTAATTTCAGCACTCCCATGGCCAGGCGTGGTGGTGCACG	120	42
chr4	130096408	UNCHS012861	130096347	130096467	+	TGACCCTGGACCTGCAGGACAGAAGGGCCAAGCAGGAGAAAAGGGAAGATCTGGCATGCCAGGGGGTCCTGGCAAGAGCGGCTCCATGGGACCTATCGGACCACCGGGGCCTGCAGGAGA	120	63
chr4	130246848	UNCHS012864	130246787	130246907	+	AGCCTCTGCAGCCTCTGCCTTCATGTCACCAGCAGGCCTGTAATACTGAAAGCAGGCAATTCCAGAGTTTACTGCTCCAGTGTTACAAGACCAGGAAAGCAGCTCCTCACCAGGTAAGCC	120	52
chr4	130702652	UNCHS012865	130702591	130702711	+	GGGTAGCAGGAAGCTGAGAGATCACACCTTTTATCTCAGTAAAGAAACACATTTCAAGTGAGGGAGGGAGGAGGCTTTAATTAACCTCTCAGAGCCGCCTCATGGACATACTTTCTCTTC	120	46
chr4	131960125	JAX00566758	131960064	131960184	+	CCTGAGAAAATATATTTTTCAATAAAACAGCTAGCTTCTGAGGGAAGCTTTCTCCATCCTTCTTAGCTGTTTTATTGGAAACCTGTGGGGGCATAGAATAAAATTAAGATCTCAAAGGGA	120	37
chr4	132016869	UNC8240857	132016808	132016928	+	AATATTTTTCATGTAGCTTATCCTCTGGCAACAAAGATGGTTGACAGAGTAAAGAGAAGAATATCTCCTTAAACAGCAGCGACACTCGACTCCCCAAGGATGTGCTTCTGGGTCATCTGC	120	43
chr4	132242316	JAX00566832	132242255	132242375	+	CAGAAGCTGATCTGGTGAGGGAGACACAGGGAAGGCACTGAAATCAGACCTCAAGACAGGAGAAATTACCTTGACACACTTCACGTTTATTCCTGGACACACGAACTTCTTCCAGAGGAG	120	48
chr4	132833156	UNCHS012914	132833095	132833215	+	TGACCCAAGAAAGTGCCATGTGCTGCAAAGGCAAGTCTTAAGTGTAAGGGGAGAGACCAGCGCAGAGGCAGCCAGTGCTCCCTTGCAGGATGTCAGGCAGCTCCCACAGTTCATCAAGTT	120	54
chr4	133879499	JAX00124869	133879438	133879558	+	GTAGTTCCAGCGTGTGCCAGGAGGTTACCATGTCAGGTCCTTCACTTCAGTCCTAGGTTACTCCCCAACTTTCAGATGAGGACAGAAACGGAAAAGCTCTTGGGTGGGGCGGGGTACCTG	120	54
chr4	135183897	UNCHS012963	135183836	135183956	+	ACCCTTCACCACCTTCAGCACTCAGCCCCTGACCCCCTGACCCCTGACCCCACTCAATGCGATGATAGTTTTCGTTTCCTAGAACGTCACATACTTCTGACACCTCACATTATTTAGCCT	120	51
chr4	136067146	JAX00125033	136067085	136067205	+	GATAGATAACAGAGACAGATACAACAAGTGTCCTCACTAATCCCCAGGGGAACAGAACACCAAGACATTTTCACCTATTAGTCTGAAAACCTTTCTTTTCATTTTTCAGATTTATTTATT	120	35
chr4	136426260	UNCHS012985	136426199	136426319	+	GTTGGTTGGCAGAAAGTGGGCTTTATTCAAGAGACCAGGACTCCATTGGAAGCTGGAGTCCAGGCCAGTAGGTATAAGTGGCAGGGTCTAGGGCCCCCACTCTTCTCTATCCGATGACAG	120	53
chr4	137576863	UNCHS013028	137576802	137576922	+	CACACACATGCACACGCATGTGCACGCACACACAGACGATTCTAGGGCAGACAAAGGTAGTTGAACCTGCCTGAAGGGCCAAGTGGCTAATAGCCAAGAGCCAGCCCACCATCTAATCCT	120	53
chr4	138272458	JAX00568384	138272397	138272517	+	CTGCTTCGTGGGTGACAGGCAGATGGTTTCCATGTAAGAGTGGGAGGAGAATAATCCTCTCGTCTTCTGTGATTCAGGCACCTTTGCATAACCCAAGGAGAACCCAAGAGGCTTCACAGC	120	51
chr4	138295704	JAX00568401	138295643	138295763	+	CTGTCCTTCTCTGAGCCTGACAAAGAACCCATTCAATTCTGATGAATCTCAGAGTAAAGTCAGATTTTCTGTGGATCGTTTTCCAGCTAAACATAACTATGGTCATTTCAGAGGTAGGGG	120	42
chr4	138648862	JAX00568463	138648801	138648921	+	GCCAGAGGAGGAGAAAAAGCAGCCTCCTCGCAGCGAGGAAAGCATATGCAAAGGTCCTACAGTCTGAGCATGGATGGGCGGAATGGCTGGAGCAGAAGAGCAGGAAACAGCATGGAGCAC	120	56
chr4	138653916	UNC8330840	138653855	138653975	+	GTAGCACATCTGCTCACCCTGCAGCATTAAAGCAAGTCTGGGAAAGGCATTCTCCCACATAAAGGAAGCCATAGCAATGGTCAGGCAGAAGGAAGAACCTAAGGCCAAAACTACCACCTC	120	49
chr4	139506373	JAX00125292	139506312	139506432	+	TGTCTCAGAAAAGATAGAGGTCCAAAACCAAAAGTGAGTGTAGTTTCTAGCAAGTCCATATGCAGCACACACCCGTTGACATGGTTGTGGTGGCGCTACGGAGCTCACTGTATTGGCTGG	120	48
chr4	140050224	JAX00125333	140050163	140050283	+	ATCACACATTCTCAACTGCTTCCACTACTGACTCTCTCTTGGATCCATGTAAGAGCTGAGCGAAGCCTTTTTCTACAAGGTGCCCAGCTGCTACCCAGTAGTCAGAGCTTGGCTGAAGCC	120	50
chr4	140996029	UNC8366533	140995968	140996088	+	AATCACAGTCCCAGCCTTCTGCAAACCACAGCCTGACTCTGGCGCTGTGTGGTTTTAGGCGAGTGACCTCCGGTGCCCAGTCTTCAGCCTGGGTGGTGGCTCCAGCTTATGAAACTGTCC	120	57
chr4	141049162	JAX00568946	141049101	141049221	+	GGTTATGTGGCGATGCTGTGACTGTCCACCCAGGTGTTACTGTGCCAGGACAGGACTGTGTGTGCTCTGGCTACATATAGTCTGAATGTCTGAGGATGTCTAAGCCCTGGCTGTTCTGGA	120	52
chr4	141772568	UNC8377509	141772507	141772627	+	TAGTGATCTCACTATGTTAGTTAAGAATGTCCTTGAATTTCCTTCTTCTTGCATCTGCATACCGAGTGCTGGGACCACAGGCCTGCACTGACTGGCTTCTCCAATGCTTTGCCTCAAGCC	120	48
chr4	141836823	UNCHS013140	141836762	141836882	+	TTGTGCTGGCTAGTTGGTGCCAACGTGACACAGGTATAGTCATCGGAGAGGAGGAACCCTCATTTAGAAAATTGCCTCTGGCCGGACAGTGGTGGCGCACGCTTTTAATCCCAGCACTTG	120	52
chr4	141990741	UNC8380593	141990680	141990800	+	ATGCAAACCCAGAACTTCATGCACACTAGGCCAACACTCTACTGACCTACATCCCCCATTTTCCCTCTTTAAGCAACCTGTTTTTTAAAAATGCTTCATTTACTTTTAACTCTGTGTGCA	120	40
chr4	142333090	UNCHS013154	142333029	142333149	+	TTGGGGCAGAGGATGCTAAGGCAATTCCTTCAGGGAATGCCCATGACGTAGTTTCCATGATGTCACAACTCAGGAAGGATGGACGATCATTCCCTAAGACACGCTCACGTGTCTAACAGA	120	49
chr4	143033957	UNC8392967	143033896	143034016	+	CACGCAGCCAAGAAGCTGCTGGAAAACCCTATCTGCATCCAGCAGACCTCAAAGTAGCAGCGATCCTGCAGGCCTGCAGGAATCTGGGTTAAGACACTACCCTTTGATCACAGCAACCAG	120	53
chr4	144667934	UNC8406228	144667873	144667993	+	TTGTATATTTTTGGCATATTTGACAAAAACATATGGCTGTAGTTATATGTGTTCATGCTTAGGTTGTATAGTTTGTTCTATTATCTGTTTTATTTAATAAAAAATTGTGTGTCACTGGCA	120	28
chr4	148103947	JAX00570086	148103886	148104006	+	ACACATGATGTCACCTAATTAAGTGTGAACCTGCTGACACCAGTGGGTAGGTATCTTGCCCGTGGCTCTGTTTATCGGGGCTTTAGTCTACCTGAGATGTGAGTAGATATTTTTTTTTTT	120	42
chr4	149117262	UNC8431505	149117201	149117321	+	GGAGGCTTAACTTTGTTCTTTGACGCCGGTTTTCACCCTAGAATTTTGGAAACATCAAACGTTTTTCTCTTTAAAGTAACTTGAGGAAAAGATGAACTGATTCTGAAATGGGTGTGCTGG	120	39
chr4	149154081	UNC8432035	149154020	149154140	+	GAGCTGTGGTTGGTGGAGTAGCCACACCCATGTCCCAGTTTCATTCGCACCTCAGAGACGTGAGAGAGGGTGACAGAACGGGAAAGGCTGGAATTGGAGGACCTCTACAGACCCCACCAC	120	57
chr4	149811973	UNC8439997	149811912	149812032	+	TCTCTTCCCCACCCCGTGAAGTAAAGGCATGTCTGTGTTTCTGACCAGCCTCATGTAGTTATCAGACAGCTGTGTGTCTTACCCTTTGTGTATTTGCCGTCACTAGGAAGCTGACGCCAA	120	49
chr4	149946021	UNCHS013304	149945960	149946080	+	GGCTTTGTCTACAGGTCTCATCCAGAAACCGTCTGAAGGCTGTCTCAGGCCAAATGCCTCATCCCTCACAAAGCCCGCTATTCTCTGACTCCTGTGCTTAATTTGGGGACTGCCAGCTTC	120	52
chr4	149995056	JAX00125984	149994995	149995115	+	CCAGGCCAATAAACCCTTAGCAAAGCTGGTCCTGGTCTTGAGACTATAACCGTGACAAATGCAAAGGACTGGATGGGAAGCAAAATACCTGTCCAGGCAGTCGCCTCCCTGCCCAGTACG	120	52
chr4	150901376	UNC8455959	150901315	150901435	+	AGACAAAACAAAGAGTTTACCAGAAGTATTCTTCTAAAGCAAACACCCGAGTCTGAACAGTCACGGCTCTAAATCCCACTGCTTAAACACAACAGAGGCGCATCCTCCCGCCATGAGCCC	120	48
chr4	151790996	JAX00571116	151790935	151791055	+	AAATGTACTAAGCTGTTAGCTTTAGAGAAAAATCTAATTTATTTAATCACAGTGACAGTGAAAACATTTCACTTCTGCATCTACTAATGTGTCCTCGCTCCTACTAGATTTATGAATAAA	120	31
chr4	152633378	UNC8483001	152633317	152633437	+	TGTCATCATGGATGTGTATATCCTCAGCCCTCTCTTGAGATGCCATTCTGTGTGGCCCAGCAGTGGGGCCAGGACCAAAGGCTGCACCTAGGGGCCCAGTATCTCTGTCTACCATGGATG	120	55
chr4	153317089	UNC8494364	153317028	153317148	+	CTGGAGGCCCTGTGCTGCGGAGGGCGTGAGGTTTGGATCTGGGAAGGACGGGTCAGCGAGCGGCGCTGGAGGACGAGGAGCTGGCAGTGGCTGAATGGCAGCACTGCTGATTGTCAGAAC	120	64
chr4	154074539	UNCHS013373	154074478	154074598	+	TGAGGGGGTCATAGAAGTCTTAGAAGTGAGTTCCAGTTTGGTTTTGTCTTCTCAAGACCCGACACCTCCATCTTTGGTCTTTCATTTCCATCAGACTTACCAGGTCAGAGACCAGAGATC	120	46
chr4	154286979	UNC8510983	154286918	154287038	+	CTCTGGGAGCTGGCTCCAGGTGAGCTGAGCAGGCCGATAGCTCTTGACCACGATGGTGGTGTCCGCTCTCTGAGTTCCCACTGGGCCGGAGGGCTCATCAAGAATGTCATCATCGGACTC	120	60
chr4	154459960	UNC8513073	154459899	154460019	+	AGCCCCCACGGTGGTAGCCAGTGGGGCCCTGAAGGCCAAGGAGAAGACCAAACCTCCTGTTGAGTGGAACAGGTTTCTGAAGCAGACACTAGTAACGGAGAGCAGGTTTCCTTCAGCCCT	120	57
chr4	154629719	UNCHS013389	154629658	154629778	+	TAAAAGAAGCAAGAACCTCACAAGCCCCCCACACTCATCCACTTACTCCCTCCTAGACCCCCTGATTCTGCTCCGATGCAGAATAGGGAACCAGGGTCATCCATAGCTCCTCCCAGCAAC	120	53
chr4	155184127	JAX00126375	155184066	155184186	+	AGGTTGCCTGGGGTGGCCCCGCTGTCTTAAGCACTTGGTCCTTCTAATATTTCACATCTCAGAAATAAGCTCTGACTACTGAACTCTGGGAGTGGGGTGCTTCTGGGGTGGCCTGGTTGT	120	52
chr4	155818864	UNC8532723	155818803	155818923	+	AAACTGCTGTACCTGTGCAATAAAGATGCAATACCTTTCTTTTTTGTTTTAAAAAAAATTGTATAGAAAGATATAAAAACTGAAGTGACAAAATTGGCATGGTGGAAATTCAGGCTGGTA	120	31
chr4	156059951	UNC8536472	156059890	156060010	+	CAATCTCTGCTCCTGGCCCCCAAACAGGTGTGTCCCTCGGGGCTCTGATAGGCTAAGAGGAAGGTAGCTCTGGTGACGCAGGCAAGGGGGCGGGAGGCCCACACATTCCTGCCCCCACCT	120	63
chr4	156175416	UNC8538317	156175355	156175475	+	CTGGGTGAAATCAAGATACCATATATAAAGACACACAGTAAACACAGAACCCCAAACCCATTAATCATACAAAGCCACATACACAGGTAGGGACATACGTCCACATGCACACATTATCAG	120	41
chr4	156226556	UNC8539215	156226495	156226615	+	CTGAATGTCCTAAAATTCAGCTTTTGCTTTTCACTTAGTACTGGTTTAGACTGGCTTCTCTTGTTTTGTCTTGACTATCTTTGACATAGTAATGGAAGAAGGTGACAACAGAAGTCTTAT	120	36
chr5	3819402	JAX00572303	3819341	3819461	+	AAATGTTTGTGAAGAAAACAAACAAAATAACTGGGAAGAAGCTGCAAAATTGTTGAAAGACGCCATTAACAAGCCAGTAAGTATTACCCGAATAGTTATAGCCAAATATCTTATCGAAAT	120	32
chr5	5192546	ICR5539	5192485	5192605	+	TGGTGCTATCCTCCTGCACCTCAGGTGCCCCAGCCATGTATTTTATACTGTGCATCTTCCGATATATTGAGCCAAATACATCTCTGTTCTAAATTTAACACAATAAAACTCAAAACCTTA	120	39
chr5	5742033	UNC8570153	5741972	5742092	+	CCGCTGGTGTTCCGTTTCCGTTTCCGTTCTCAGAGCTCCAAGTGTGCTGAGAAGAAGCTCCGATGCTGGGCTCTCCTCATCTCACACAGAGCGAAACCACACAGTACTCCACAGTGGCCA	120	56
chr5	6364772	ICR5551	6364711	6364831	+	AGAAAATACTAATAATAATATAACTGTAAACAAAAATAATGTTTCCTCATCTTTTAACTCTTTAAAGAAGCTTCAAAGATATAATCTATATAACCTAAGATTGAAAATAGATTCAGTTTC	120	22
chr5	6935526	JAX00126745	6935465	6935585	+	ACATGCTATATGTAAATATAATGTAATTAGTGACTATTAAGGAATAAATTTAAGTGCTCTGTAAAACCTGCAAACCAATTTTGACTGCAGATACATGAGATGTTTTGCACTAGATCAACG	120	31
chr5	7823539	UNCHS013475	7823478	7823598	+	TGGAAAAGTAAGGAGATGGAGCCTCCTTATCACAAGACCTATGTCACCAGGGCAGACCACGGGAAGACACTTTCTCCACTGCTTTTGTTCTTTTATTTTCTGCCTGCTGGGTGGTACATG	120	48
chr5	9897840	UNCHS013500	9897779	9897899	+	TTTCCAAGGTCTTCCCACCACTTTTTACCGTGCATTCCAAAGCAGCTAATCTGAGCTTCGACACATTTTGGAGATGGGCTGTAGCACATGCTTGTCTCGATTTTGTTGAATCTGCTCTGC	120	46
chr5	12116353	UNC8639736	12116292	12116412	+	ACTAATCTGCTAAGATGGGCAATAGAATATAAAGAGAGAAAGAAATGAGTAGGTAGATGGGATTTGAAATGTATTCTCCGTGGCACCAGGACACATCACAATTACCTCGTTTATCCACCA	120	39
chr5	12950890	UNC8653387	12950829	12950949	+	GCTTAAATAGTATTCTGAAACTGATTGGCTGACTTATTCAAATCAATTCAATGTAAAAGTTTGAGATCACTGTGACAGGCTATATTTTGATGATCACTTACGTCCTCAAAAGCATGACTG	120	34
chr5	13383351	UNC8660506	13383290	13383410	+	AAGTGTAATATTACAGAATGAGAAAAATAATAAAAGAAAAGAAAATAGGGAGTACAGTTCCCAGCTAGAAAAGAGACAGTAGTTTCTACACACAAGGATTAGATTTCATTTTAAATTTCC	120	29
chr5	14810613	UNC8683083	14810552	14810672	+	ACCAGGTAAGCTGAAAGACACCAGTGAACAGTCAGAGACTGTAAATCCCAAGAAAGAAGAGCTGGGAGTTTGCCAATTAAGAGCACTGGAGGAAGGTTACAAACAACTGGGATCCTGTAT	120	45
chr5	16051911	UNCJPD009293	16051850	16051970	+	ATCCTCTTCTAAAAAGTGAGTTCACTCATAAATGAGCAAAAGAAACATGTTTTTCACTATTCATTCCAACCTTGTGAAAATAGTTGGCAATATTTAGATCGACAGAGAAAAACAGAAGTC	120	32
chr5	17262106	UNC8707963	17262045	17262165	+	AGAAGTATGTGTATCACTTTGATCAAATTCTAAATTCCATTTATTCATGAACTGTGAATGAAAATGCCAGTCTGGGGATTCCTATCTAAAAAGTTAAGTTTCTGTGCCTTTGATTTCTCA	120	32
chr5	18115859	UNC8720705	18115798	18115918	+	ATCCTACTAGAATTTAGTATCATTGCTTCTTTGCTGCAGTATAAAAAGCAATTGCTCATGCCTTAGAAATGTTTTATTATGGAATGAGTGAATATATTTTTAGAACATAATGCTGCATTT	120	29
chr5	18972040	JAX00575130	18971979	18972099	+	TCTTAAAGATCTTGTACAAATGTGTAAACGTTTAACTTGTCCTGAACAAAATTATCACCTTTCCCATGTTTCACCCCACTGGTACTTTCATGCACACAATAAAAGTTCTTGTCTGTATTT	120	34
chr5	21382670	UNC8766986	21382609	21382729	+	ACGGGTGCAGGGAACTGTGCCCACCTCCTCTGGAAGAGCAGGCAGTGTTCTTACTTGATGGGCCACAGCTCCAGACATTCGGACAATTTTTAAAACCCTGTTCATCCAACTATTAGAAAC	120	49
chr5	21467522	UNC8768411	21467461	21467581	+	AAGGTCAAATTGCAGAAGAAAGAGGCCTTTCTTGCTCACTGCACAGACAGGGTCAGCAGAATCCTCTGACAGAGATGCAGAGGGACTCCTAGGCGCCTGAGCCCCGGGTAATCTGGTGCT	120	54
chr5	21584059	UNC8770893	21583998	21584118	+	TGTATCTCCCACAGGCTCTCAGGTGATGCTGATGCTATTGATCTCAGGACCACACTCAGCGAATAAGATGGTTTAAAGTAACAAGTCTCTTAATTTCCCTGTGAGTTTTCTAGTGTGGCA	120	43
chr5	22057849	ICR1573	22057788	22057908	+	CATCAAGGAACAGTATGTGAATGGTTTTCAAAAGTGCTCTAAACTGTGAGCAGAACCTCTGTTTTTATGTGGTATTCTAGAAATCCTGGTCTTAACATGTCTAAGGCCAAATCTTCTGCA	120	38
chr5	22174725	JAX00575895	22174664	22174784	+	CACAAGAGAAGCAGCAGGAAGTGCTTGGGGCACTCACTGGTCCATCCTGGGCTGAGCATGCTCTCATCAGCTAATGTCTTTCAAGGAAGTGGCTCAGTAATTAAAGACTGCCTTGAGTAC	120	50
chr5	22583824	UNCJPD007772	22583763	22583883	+	AACTGGGTGACTACATTTGTTTTGTGTCATTACTGAGATTTATAGTATCCAGAAGTGTCATATTTCTTGTGTCAGAACATAAATATAAATTAGAGATGTGAGACAAATGATAATACAAGG	120	31
chr5	22661961	UNC8786801	22661900	22662020	+	CCCAGAAAAACCTTGTCCTTACTGTCACCTAGGGTCTCATTGTTCTAAAATCTCTTGAATTAACTGTTTTCTGAATTTTCTACACTCCTCATGGTAGTTTGCACTGCCTCAATCCATCCT	120	40
chr5	23775871	JAX00576269	23775810	23775930	+	AACACGTCCTGTCCAGGATCATTAGGAAGAGTGACTACATACAGAAGAGAGCTTGATCTAGAGACATTTTTACCTCTTCATCCACCGGAACAGATAAGTCATCCAAATGGCTGATCCGTC	120	44
chr5	24841651	UNC8816858	24841590	24841710	+	CCTGGTTCCAAGTGCCTGGCCTTGTTTCTCCTCAAAGGGGAAAAGAAAAATAGGACACATTAGAGACGTCTTTCTCCTCTTCCCTGTGCTGGCTGCCAGATGCTACCTAGCTGGCCTGTG	120	52
chr5	25369451	UNC8825065	25369390	25369510	+	TCAGTTATGCATCATCCTTTAGACCCCAGCTTTGAAGAATAAGAACTTAACATACAGCACTGAGAAGAGGTGAGCTGCCACTGACAGATACATGCTTGCCTTCTGCATTATGTTCTGCCT	120	43
chr5	27541879	UNC8854703	27541818	27541938	+	ACCATTCTTATTTCACAAACAGAAGGGACTAGACTCCTCTCTGTCTCTGTTCTGTTGCACATCTCTGCCCCACGTCATTAGCTTGTGTGTTTAGGACTATGTTGGTAGAGCCAGAAAGAA	120	44
chr5	28097222	JAX00128223	28097161	28097281	+	TCCCCATGTCCCAGCCAGCTGTGTAACTAGATCACCCAGGCTGCTGCTGGCATGGCTGGCTGATCAGACTGCTGCAGACACAACTCTAAGCCATACTCCTTTCCTTGCTGTGAGCAAACA	120	54
chr5	29026674	UNC8874273	29026613	29026733	+	CGGCCTCTGCACTTGCACCCTGTAGTTCTCTACCAGACATCCAGAAGCCTACACATTTGCTCCAGACCAACAGAATGCACACATATTTCTCAGATGTTGCTCAGTATTACTTGAGCCAAC	120	48
chr5	29226418	UNC8876306	29226357	29226477	+	TCTCTACACAATGTAAGAAGTATTTACAATTCTTTTTTTTTAGTTTTCTTTTGTTGGTTTCAAATGTATGCATTGATATATAATTTATGGATTAGTATGTACATGTTGTACTCAAATTTT	120	23
chr5	30008967	JAX00128367	30008906	30009026	+	GGATATCAACTCGATGTCTTATCACCAACCAGCTCGGAGAGGCCATCTTATCGACACTTAGGGATCAGAGCACTCTCATTAAGATAAGACAGAAATGTGTAGCAGGTCCTTAGGCAGGGA	120	47
chr5	30185999	UNC8886310	30185938	30186058	+	TTGGGGAAAATGGCATGAACCAAAAGCACTCCCTTGGGCTTTCCGCTGGCTCAGCAGGTAAAGGTGCTTGCCACCAAGCCTGCCAAAGTTGTCCTTTAACCTCTCTACACATGAGTCACA	120	51
chr5	31613942	UNCHS013861	31613881	31614001	+	CGAACTTCAGGGGAGGGCGTGGCTTCTGTCCACTTCCTGAGCCTTCTACCGGAACCCGCGCATGCCCCGGAAGTAGTCGTTGAGCTCTTTAGGCGGGTCTCGGTGAGAATCGGTGGACCA	120	61
chr5	32111389	UNCHS013888	32111328	32111448	+	TGAGTTCATGCAGAGCCCCCTCAGGAGCTATTTTATCATATCTGGTTTCTAAATGGTCATACAGCACTGGCTTTCTTACCTCAGGCATATCATGCCCTTCCTAAGGGACGAGGAGTCATT	120	46
chr5	32319918	JAX00128535	32319857	32319977	+	ATTAGGGAAGGGCCTGCCATGACTATGTCTTAGATTCATGTGGAAATCTAAAACCGGGCTTTAAGTGGCCTGTATGTGAGCCAGTGCCTGTCTGGTTGGGCACTCAGGCCACCGCTGACT	120	52
chr5	32969598	JAX00128585	32969537	32969657	+	TGTCTTGTCCATACTGCGCTCTGCAGGATAGTTGTTGAACAGCTATCTTTTCATCACTGCGTGGTAAATTTAATAACTAATTTGAATAAGAATACCGTTGTTTCGCTCTTTGAAGGTTTT	120	37
chr5	33825612	JAX00128648	33825551	33825671	+	AAGAGGAGAGCCAAGGACTGGTGGGAGAGGTCAGTGAGGAAGCCTGCAGATCAGGACTAGGATAGAGTAGTAGATATGATAAGAGGTGGGGATAGGAAGAAAGGACAGATGCCAGAGGAA	120	50
chr5	34275649	UNCHS013947	34275588	34275708	+	AGAGCTGGGAAAGAAACCTGCACAGAGAAGACCAACTGTCAGAATCGCATCAGCCTTGGAAAGTGTAGCTATTCCTGATGCCTGCTCACAATGCTGAGACAGTTCTCAAGACCACAAAAT	120	47
chr5	35565136	UNCHS013994	35565075	35565195	+	TGCTGGGTGTCTGCCCAGCACTTGCCAGGCACCATGCATACCATACAACTGCAACACCGGATCAGAGACCGTATGAGCTTCCTGGTTATTAGTGACAAGCAGTAAAACTTCGGCTGTGAA	120	51
chr5	36603601	UNC8962165	36603540	36603660	+	TGCACAGCCATGGGAGCACGGATCCCACAGCCAGACTGTTGGGGTACGCAGCCCTATGCTCCATCTCCACATACCTCCATTTTGTACTCTGCAAATAGATGAGTGTGCCAAGAATGAGTG	120	52
chr5	36707101	JAX00128860	36707040	36707160	+	CTTCGGAACTGTCTCATTCTGGCATCTGCTAGGGAGGCTTCTCAGAAGCCCCAGGACCGGTTGAAGAACTTCTCCTGGATGGAACTGTGGTCTTCCTTTGCAGGCTTTAGCAGAGATATC	120	52
chr5	37460258	UNCHS014061	37460197	37460317	+	GCTACAGAGGGACTGGCAAGGTGTCTCAGTGGTTAAGAGCACTAGCTGGCTGTGCATAAGACCCCAGATTTGGGTCCCAGGACTCACATTTTAGCTCAAAAACGTCTACAGGCATTAGGC	120	51
chr5	38172086	UNC8986686	38172025	38172145	+	CCCAGTGGTGACATTAGGTAGGCCAGCTCAATGTGGGTCAGAACCTGGCACTCAACATGCTCAGAGCAAAGATTTATAAGGGTCAGCATTTGGGAGTTCAGAGGCAGGAGACACTACATT	120	49
chr5	38550032	JAX00579497	38549971	38550091	+	GTGGAAATGTGATCCCCCCCACAAGCTTCCTGCAATCTGCCAGCAAACCAGGGCTGTTAAAAGAACATCAAAACCATACCAATGTCCCCTTTTCATGGACTGTCCTTTGTTGAATCCATA	120	46
chr5	39426803	JAX00226014	39426742	39426862	+	TCCTTTCTTAAATTGCTTCTTGTCAGGTATTTGGTCCCAGCAAATGAGAAAAGCAACCAGTGCAATACTGCTTCAGCAGAGGGCTAGTTTGCACAGAGGCCATTTCTAAGTGGAATTCAC	120	43
chr5	39443332	UNCHS014115	39443271	39443391	+	TGCGTGAGACTCTATTCTTGATCTCCTGGCTTACAGCCTCTTGTGTTCTCAATTCTACAGCTAGCCTCTGCTCTTCCTACAGTCACCAGAAACTCTTAAGCTCTCAAAACCATTCATATG	120	44
chr5	40585474	JAX00129149	40585413	40585533	+	ATGCACTTGTAGTATAGTGATGAGCACAGCTGGCTTTGATTTTTGATTAGAGAGATAAGTTGTTTAGTATTTCAATATTTCCTCAAGTAAATAATATCAATTCCACATAATTGATTTTCT	120	29
chr5	42250250	UNCHS014170	42250189	42250309	+	TGTGCCCTCTGTGTAGTTGTTTTTAGTGTCTGAAAATTAAAACCATTTGGAGAATCCCCCCCTACCCCAGTTCCCATACACTTCTAAATACATTTTATAAGGAATTCTTTTTTGTTGTTG	120	37
chr5	43635767	UNC9059302	43635706	43635826	+	GTAGTAGAAGTGGGAAGGACAGAAAGGATAGAGAAGGAAGCCTGGATTATGCTGTAACCCATTCCCAGTGTTAAAGAAGATGTGAATTAGGTGAGTGCTCAGATACTACGGTCATATCAG	120	43
chr5	44501733	UNC9073077	44501672	44501792	+	TCTGGTTGTTTTTCCCTCATCCAGCAATTGTAGTCACCATATTTTGCAGAAGATGGAGGAGGGGGAGTAAACTCAAGTTTAACAGTCCAAGACAGGAAATAAAATAAATCTTCACTGGTT	120	39
chr5	45379306	UNC9084885	45379245	45379365	+	ATCCTTAGAATGTTCAAGTCCCTCTTTGGCCAGCCTGCTACCTTTATTATTGCTACTTTGCATGAAATGAAGTTCTCAGAGGTGGAAAAGCATCATCTGTATGAAAAAAGTCTGCAAGAC	120	40
chr5	47165684	UNC9109357	47165623	47165743	+	ATTTTAAACCCAGATTTTTTTTTAAAGGAAATTCAATCCTTATGCTTCCCATTCCTTTCTACTCAACTCATCAAAAAGTTGTTCATCCTTAGGTATTTGACATTCAGCATAAATCTTCTT	120	30
chr5	47955482	CEAJAX00129703	47955421	47955541	+	GAGTCACTGAAGGCAGGGAGTGGGAAGCAGGGAACGGGGTCCTGGAAAGTTGATGGTTCATAGTTGATAAGCAATCATTTCCATGTTGGCTATGCCAGAAGTACGAGAGTCCTTAACATC	120	48
chr5	48233785	UNCJPD002181	48233724	48233844	+	ACATGTGCATAGTTCAACAAGTTATGAAATGTCCTGAGACATCAGACATCAGGCAAAGCTGGCTCTATTCATGTGCTGGAATTTTTTTCAAAAGAGAAGTTTTTTTCAATTCCCTCAAGG	120	38
chr5	48330379	UNCJPD008013	48330318	48330438	+	TCACTGGGTAGCATATCTGGTCTTGTCCACCCCTTTGATGTTTCTGTTTCACACTAGCAAAGTTAGGGTTATATGTGTGCAACACCAAACCCAATCCTCAAGTTTTCTCTTCCTCTTCCT	120	43
chr5	49347807	UNCHS014290	49347746	49347866	+	AGAGGGTATGTTTTATTTATGGCACTTCTCAATGAGAGTCAGCTGCATTTCAAGTGCTCATTAGCCACATGTGACCTGTGACTACCCTATTGGGGAAAGGTGAAGAATGGATTATTATAA	120	40
chr5	50738351	UNCHS014313	50738290	50738410	+	AACCCAGTTGTGTGTTTGGAGAGAGAACTGTTGAAATGAACAAAGAGAGGGTGATGAGAGCGTGACTGGCACTCAGTTGTTGGCCAAGATCATAGAGTCAAAGGATGTTACTGGGCACTC	120	47
chr5	51504090	UNC9173041	51504029	51504149	+	TATTTACCATATGGTATATATAACTTAGAATAAGGAACTGACATTGAAGGTAGAAAAAAAACAGAACATTAAAGTCCCACAAGCATATGCAAGTAAAAGACAGTAATTTCAAACAGACCT	120	30
chr5	52295999	UNC9182315	52295938	52296058	+	GGGCAGAGGGAGCTGCTCAGGGTGATGTTGCTCAGGGAGCCAGGACAGATTCTGCTTTTGTGGATGCTCCTTCAGCATTGTCGTTGCTCCAGGGTGGTCAGACCACTTTCCAGGCTGCTT	120	57
chr5	52613850	UNCHS014348	52613789	52613909	+	CATCAGGAAGAGCACTAATTCAGGAAAGATGGCCACACCCACCTCCTGCTGTGGACAAGGACAGCAAGAGTGCTTTTTTGGACTTTGATACGGTATGCTGTTGTGTCTCTGGAAGCTCTC	120	49
chr5	52657635	JAX00582527	52657574	52657694	+	CAACAGGTAGAGACGGCAGTAGCTGGGGAGGGGCGGACCACTCAGAGACCATCACCTGACTGTTTCAGCCTTATTCTTGCCGTGACTCTTACTTCTCAACAAACTGTGAACAGAGGAAAA	120	51
chr5	53529966	UNC9200186	53529905	53530025	+	AGGAAGTGATGGGCGAAGGGAGCCAGGAAGAATCCAATGTATCCAAAATGGCAGATTGAGAGTTCAAAGATTAAGAGCAGCTGGGGAAAGCAAGAGACCAGAGATCAACAAGTAGGATTT	120	45
chr5	54295321	UNCHS014416	54295260	54295380	+	TTGCTTTTCAAAGCTTTGGAAAGCAAATAGAAAGGGTCGTTTGAATCTTTTCATGTTCTAGGAAAGGACATAGGAAAGACAATGAGTGTTTTCTAATGTAGAAGACAAAGCTTGAGTATC	120	35
chr5	55297874	UNCHS014437	55297813	55297933	+	TTATTTAGCTCAAGTGAGCTTTGCATATTACATAAAGTAAATGTGTGTCTCTGTGCCTGTATGTGTTAGTGCATATATGTTTGTGTTAATTATATCTATATTGAATAAATCATATCACAA	120	28
chr5	56656652	JAX00583256	56656591	56656711	+	TTGGGCATTTGAAAATTATATCAGGTGATTAAAAGTTACTTTTACAACTTGGTGCTGGCAGTAAAGAAGAAAATGGGAAGACACTAGGCCTATTATCTCCCTTGACAACATGTTATAGAT	120	35
chr5	56937052	UNC9244453	56936991	56937111	+	CCAGGCCGTCTGCAGGGGTATGGAATATATTGTGACAGATACAGTATAAGTTCTAGACTTTCTGGCTCACAGCCTAGCCCTATGTCCTCTGGATAGCCTGTGTTAAAGTATTAGGTAAGA	120	45
chr5	57568432	UNCHS014451	57568371	57568491	+	ATTTCTTTCTGTGTGCTGCAAGAAGAAGCCTTTCTGAAAGTGACTGGGCAAGTTACTTATCTGAGTATAACAGAAGATAATTAGGAGTTATTTTACTGGTACATTTTTCTTACTATTTGT	120	33
chr5	57686245	UNCHS014456	57686184	57686304	+	ATTGCATGACATTCTGCTTAGTGAGTGGCTCAGGACCTCTATCAATGATTAATTAGTACCCGTGGCAAGTCATTAGTCAGTCTTTATCAAGCACTACTTTCTTGACTTCTAAATTGGCAC	120	40
chr5	58436935	JAX00583534	58436874	58436994	+	GTTAGCGATTATCTTGTGGAAAATATGAATCTGTCAGGGGTAATCAGGACCTAACAATTTCAGATCCTCTGTTGAGGGAGTTCATCACTGATACTTTCCAATTTGTGCAAGAATTATATA	120	37
chr5	59130403	UNC9270684	59130342	59130462	+	TACATATAATATGTGCCCAGCAAATGGCATGTATATAGTTTTCATATCATATAATTAAGATAGTAGTAATAAGGCATAGGAATATGTAGTTTTATTCCGCTTTCGTGTTTTAGCAGTTTT	120	29
chr5	63005984	UNCHS014498	63005923	63006043	+	CTGAAAGATAAGGAACTCAGTAAGGATTAAGGAAGGAAAGCAAGGAGCAAGCCTGCAAATGTCCCTCATTGGCAAACACACAACATTAGTTTTCCATATTCCCTCTATCTGCATGTGTCT	120	42
chr5	64367159	UNC9338984	64367098	64367218	+	GAGGTGGGGTGGGGTGGGGGAGGCTGAGCACCAGCTTCCATCTCTCTGCTTCTTGACCACGGTCTCCTGCCTTGCCTTTCCTGCCACAACAGATCGCATGCTTCCCTACCAATGAACTTT	120	57
chr5	64828903	JAX00130968	64828842	64828962	+	ACCATGTTCATTGAGAGTTGTGTATGATGTTATCCCGAAGTCTGTATTTTCCGAGGGCATCAGTTCAAGTATCGTAGCTTCTCTTTTTATTCCCAACAAAGACAACAATTAAACTCTGCC	120	39
chr5	65768375	UNC9356770	65768314	65768434	+	TGTATTAAATGTATCTGCCAACGTCCAATTGATGATAAACTGTAGTAAGAAGTCTGAAGCCTAGAAATAATTCTGTTTCAGAACCTAAATGGTGGCAGCTCTGGCTTGAAATCTCAGGAC	120	38
chr5	66014084	JAX00584763	66014023	66014143	+	TACAAGTCCCAGGAAAGAGGAGAAGAAAAGTCCCAGCCAGAGCAAACTGGCAAGACCTTATGTTATCATAATCCCAGAGTTCAACATGTCCTGACCCCGGCAAACTCCAGTACTGTCCTT	120	48
chr5	66542779	JAX00131097	66542718	66542838	+	TGAGGGGAGGGGAATTGTCCAGGGGAATTCCGGGTGACTTATGAGGAATGCAAAGTTAGCGAGGCCAGCCCATGCTCTCCAATGTACTGAGTGCCCTCCATTGACAGCAGCCTGCCGTAA	120	55
chr5	66791350	UNCHS014590	66791289	66791409	+	AGCAATATTTAGGCAGTTTTGAGGTAAGGCCAATGTGCATACTGCAGGAGGCCCTTGAGACATGCACACACCTGGCAGGTCCTTTGCCGAATTCCCCAATTCTGCACTGTGGAGTGGAGA	120	51
chr5	66840490	UNC9373397	66840429	66840549	+	CAGCCTGCAGGGCAGCTCAACAGGTTGGTGAGCTCGTTTGCTCTGAGCCCCTTCCAGTTAGCTTAGTTTGTCTTTGTTTCATTCTGAGAGTGTCTCCTTGTATTTGTTTCAGGAGGGAGG	120	50
chr5	68781306	UNC9400980	68781245	68781365	+	CCAAACAGAAGACGTTTGTTACATGTATTTTTTGTGATATTTCTAGATTTAACCATTATAATCAAGTCTAATAACATTATCCAAATTAATTTTGTACGTGACATATTCAGACATGCTGAA	120	28
chr5	71422036	JAX00131461	71421975	71422095	+	TATCTATCAATATTTATTTCTTTGTTTGTGTGGGTGTCATGTCATAGTGTGTAAGGATGTTATGAGAACACTGTACTGGTCCCAGGAATTCAGCTTAATTTGTCAGCCTTGGATACAGTT	120	37
chr5	71742988	UNC9434279	71742927	71743047	+	TAAACAAAGCAAAGCAAAAACAAACAAACAAAAAACATACTATGGACAACTTTTCATTCTTATTAGCACAATGATTGGATTTTAGGCCTGAGACCAAACTAAGATTAGCTACCTTCCTTG	120	32
chr5	72505277	UNC9444299	72505216	72505336	+	AAAGGTTGCATTGAAGCCCAAGACAATTCTTAAATATTTATCGAAAATTGAAAAAAAAAACCGCCAAGGATAACAAAAATTTAAGTTTTCTTAAACGTGAGTTTTAAATGCATTTTTAAT	120	26
chr5	73055528	UNCHS014710	73055467	73055587	+	AAGAATCGAGGTGATGAGAGCTCCTAACAGAACTGTCTCGATGGTGGGGCGTCTTACCTCAGAGATGTCAAAGTGAAAATCTAAGGTCTTGCCGGGCAGCTCCTTCGAGACGTTATTGAA	120	48
chr5	73325942	UNCHS014722	73325881	73326001	+	TATACAAGGCCTAGAATGTGGTAGGTATTCATTAAATGCACATTAAGTAGCATGATTAGTAGTGATTAAGTTAAATAATAGATAATTATTGAAGTTGAATAGTAATAAATCAAAGCTTGA	120	27
chr5	74328348	UNC9470088	74328287	74328407	+	CACTAGAAGGGTATCTGAGATTCAAATTTCCAATCTTAAACCTCTGGAATGGGATGAAGTACAAGCTGCGGAGAATGACAGTTTCCAAAATGTTTCAGATTTTTCCTACTAGTAAAAGTG	120	38
chr5	74348552	UNCHS014753	74348491	74348611	+	CAAATCAGGAGGGCTTGAAAGAGGCCCGGGATGCTGATAGTCTGGGCCTGCCTTCTGTTCCGTTCACACAGTGGGTTCCTTCAGGGCAGAGTTCTGCTTCTATCCTTGCCTTATCTATTC	120	52
chr5	74483260	JAX00586009	74483199	74483319	+	AAGCACATTTCTCCATGTCTGAGAGGATGTTCCCAGAGGGAAGTCCTGACCTGCCTGTGGACTCCACTGTCGAATATGTTGGGCGCTGGGCAGAAGTAGAAATTAAAGAAGCAGGGAAGG	120	51
chr5	74964123	UNC9479128	74964062	74964182	+	TTCTCTGAAAGACAAGAGGGTGTGACCCCCACACTTCTTTGAGGATTCATATTTTCATATCCTTCAGCGGCCAGCGCCATTTCTTCTCTTGGAATAAGGGAAGAGTTCCCAAATAGGACT	120	45
chr5	75212855	UNC9481948	75212794	75212914	+	ATACATCCTCCACACATCAACTAGAGAAATGGCCATTTTAAAAAAAAAAACATTACAACCGGTACTGTTGCTTCCCGGCTCAAGGCTAACCAGTGGCTTCTTATTGTCTATAGGGAAAGT	120	40
chr5	75859841	UNCHS014790	75859780	75859900	+	TAATTAACTAACACGAGCGCCAAGCAAAAAGCCTCCTCTAAGCAGGTATTTGGAAACTGGGGGAGGGAGGGGTCTTGTTTTGCTTAGGTTACAAAGAATCTGGCAGGTGGGGGATCCACC	120	49
chr5	77551839	UNC9516835	77551778	77551898	+	GAAACAGAGCTTTGGGTAATGGAAGGTGTGTACTCTATGCTTGGAGATAGGCATATGTGGTCATTTGACATCAATCTGAACAAGGTAACGGGGGCTGGGAAGTTGGCAAAAAGTTTGCCA	120	45
chr5	78706741	UNCHS014853	78706680	78706800	+	GATTTGGTTCAAAATTCAAGATCAGTGACAATGACAAGAGCAAAACTCTTCCACAGATGGACATTTGGAGGTGAGTTTATTATAGGTAAAGAGTAACTATAATGCAAAATAAATATAATT	120	31
chr5	78975264	JAX00586875	78975203	78975323	+	AATGTACTAGCTGATGAATATATATGCACAAATATTCATGACAGGATTAAAACTTAGCAGCTCACTAATTGTGTACCTGATTTTACTTTTTATAATTGCATGTAACTGCATGTATTGTTT	120	29
chr5	81256634	B6_rs33067522	81256573	81256693	+	AAGAATGATTATAATCATCACCACCATGGCATTAGTAATGACAGGATTACACTTAACTTATTGAGATCAGAACTGTCTTGGTCACAGTATTCTATTGAGGTAAAGAGGCACAATGACCAT	120	36
chr5	84132178	JAX00132418	84132117	84132237	+	TATTTGGTGTTATAAAATTTAAGCTATTATGTTGCTACTATGAATTATTCAATTGGCCAGAGAATCAGTACAGATTAAACTTCAGTTGAAATTGTTAGTGAACCCTATAACTTGGAAAAT	120	28
chr5	85615355	UNCHS014918	85615294	85615414	+	AAGCAAAGAAGCAAAGTAAATCATAGGCAGAGGACATTGAAACTCTATTTTTCTTCCTCAATTTGTTTCCAATCCACCACACTAATTATTAAGTTGCTCAAATCCATTTTGTCTTTGAAA	120	32
chr5	85731453	UNCHS014919	85731392	85731512	+	AACAGTAGTTCTCAAAGATAATGCAATGCAGTCAGGGTTAAATATATCAAAAGCTGTAAATGTGTTCTCTTTTATATTTCCACTGAGTGTCTGATTAGCTTTAAATTATAGAGCATGCTG	120	32
chr5	86625904	UNC9623418	86625843	86625963	+	TTAGTTATTTGATCTTTTAGACAAATGAAGGTATAAACCTTATTCTTAATATAAACAACATAATCATAACCATTCCCCAAGAAACAAATGGATAGCTGATTTCAACCTGGAATTCTTCCT	120	29
chr5	86669353	ICR1649	86669292	86669412	+	AATCTACTGAGCCTTAAGAATAGGATCTTGAATAAGAGAGAAAGAACTGAATACTATAATAACTTCTGCTTGAATAACCAGTTGCCAGACTATAGATTTTTAAAGTTATTATTCATTAAG	120	29
chr5	86669509	ICR5649	86669448	86669568	+	TAAGAAATATACTAATTTTCAAGAGAAATATAGTCTCACAGTAATTAGGTAACTAACCTAGTATTATAGTCTATTAAGATGGGCCAATGATAAAAACTCCATCATCTGAATGCAAGGCAT	120	30
chr5	87856187	UNC9635477	87856126	87856246	+	CTCACTAAGGTCAACATTAAAATTATACTGAAGAAGTGCAGTCAACTTCTGAGAGTAGAAGCCATTTCAGTGTGCCCTGCTACAGCTTTTGCTCAGCTTACACCACAGCTTGTCTCAGTT	120	42
chr5	88944959	UNCHS014963	88944898	88945018	+	AGTAACCAGGGGAACGCTTTTCCTGGTCAGTGCTCATTCCCAGAGGATTTGCTGTGTGTGCTCTCTCTGGAGGGGAGAGATGTGTAGAAGGAAGTGAATGAGAGCTGGAAGTCGCATCTT	120	51
chr5	89452456	UNCHS014974	89452395	89452515	+	TGCTGCTGAAGTCCTCAGGGGACACTTACTGTCTCAACAGACACACTGGCTTGAAATAGCATTGGGCATTTACACATGAATCTTACCAAGGAGATCAGTGCTAATTTATTTTAGTTAAGC	120	42
chr5	89545043	UNCHS014980	89544982	89545102	+	GGCTTATCACATGAATCACAGAGACCTGACATCTCAGTAACTGAAAATGGCTAGCTGGGCATGAGGTTCATCTTACTTCACACCATTAGTGTTATTTCTGAAGATACCTTGTAGTCTGGT	120	42
chr5	90307060	UNC9667278	90306999	90307119	+	ACATTGAATTTTTTAAAAAAGATTTTAAAATGACCAGATGACTCTGAGATTCTTCCCTTTTTGAAAAGCTTAGGGTATACTGAAAGAAAAGCTAATTATAAAATTTTATATAAAAGGAAC	120	25
chr5	90903418	JAX00132925	90903357	90903477	+	CTCAGTACACCGCAGGAACAATGCACTCTTGTGTACAGCCTGAGATGACTAAATTTCAACGGTGTACTTACGCAGACGTAAATAAATCTTCATCTAGTACTATCTATGAGTATGTAACTA	120	39
chr5	91504102	JAX00132972	91504041	91504161	+	AATAAACAGAGACAGTCCTAGGGGTCTGAATAGAGTAAGGATCTGGGATCTACTTCCTAGCCATAGCCCTTGAAGAGTCCACGTCTTTCAGTAAGGAAGTAACCATCTTTGCAAGGATTT	120	43
chr5	91521606	UNC9684271	91521545	91521665	+	CTTATATTTAAAATTAGGGGAGGGGATCCCCTTGTAAGGTGGAGGCAAATGTTAACTGCCTGAGCCTACCTACAAGCATCCAGCGCTGGGGACATGAAAACGCTCGGTAATGTTAGCCCT	120	48
chr5	91566171	UNC9684937	91566110	91566230	+	ACACTTTACCTTTTACATACTCACAGATGAACCTGGATGGTCTTAGAAAATCAGCCACTGTGAGTCACTCTCCAATAGCACTGTAATCCCTGACATTCTGTGAAGAGCTTCTCGGCGTCC	120	45
chr5	92676034	UNC9700034	92675973	92676093	+	ATCCCAAAGAAAGAGTTCCAAAGAGGCGGAAGATGAGAGATACAACCTGTAGCGTTTGTTATTGTTTTGAAGACAGAGACTCCCTACGTAGCCTAGGGTGGCCACAAACTTGGAATCCTT	120	45
chr5	95965589	UNCHS015085	95965528	95965648	+	ATCTTTCATTCATCTCTGTGTTTTTCCTCTTTCTGTTGCCCTTGATTGGTGCAGCTTAATGTAAGTCTTAAATTCTATATCAGGATCTTAAAAGTTCATACTACTAAAAATTTGTTTTGC	120	32
chr5	96384381	UNCHS015104	96384320	96384440	+	TGCCTTTGGAACAGACCAGCCTTTGCTTTTTACATTTGGTGTCTAATGACTGGAAAATGTAAAGTCGTACCAGTTCATAAGCAGCACACACAGGGAAAACATGGAGTGGGAAGAATTTAG	120	42
chr5	96491051	UNCHS015111	96490990	96491110	+	TTCACTTCTCAAAAGTTCTCAAACTTTGGCTTTGACTCCATGTCTGTTTTGTCCTGATGACCCATGTTTTAACCAAGGTTTAGTTTGCCATTTTCTCTTCAAAATGTTTGCTGGTTGCTT	120	38
chr5	97598254	JAX00589311	97598193	97598313	+	GCCCAGCCAGCTTTTAACTGTATCATGGAAACTGTCCTGGGGGTGCAGCTGGACATGAATCCAGCTCTGCGTTGGCACAGCCAGAAATTCTCTTTTTGCAACAAATCTCCACCCTGGTGA	120	51
chr5	99320002	JAX00133404	99319941	99320061	+	AGGAACAAGTTGTCTCAGAGTAAAGACACATCAGTTTAGTAGCTTGTACTCCAGAAAGATATATCTACCATGGAAACAGGCGTATACTACATTTTAAACATGCTACCATCTGAGATGGAG	120	38
chr5	99689235	JAX00589644	99689174	99689294	+	AGGTCCCTCTCTGGGGCCTGGACATCGAGGTCATGAACTGTGGTACTGCCGGGTTTCAGACCACTTTAGATGTAGTTCACACTTGACCTCTCAGCATGCATTTCAGGCTATAAAGTCTTC	120	50
chr5	100109689	JAX00589723	100109628	100109748	+	TGGTCAGTATGAGGGCCTTGAAGACAAATCTTTTATTGTCCCATATGATGGAAAACACCTCTCATCTCCAGATGGAAAAGCCCACCAGATCTTTGTTGTTTGAAGCTCTTTAAACCACGC	120	42
chr5	101551792	JAX00590012	101551731	101551851	+	ATACCACTGCACAGCAAACTGAAAGGCTTGAATGAGCATTTCAAGCCCTTCTTGTCGTAAGCCATTAGTTGAATTGCCTAAAGAAACCCCCTGACAACTGTAAGTGCTGTTTTTATGTTT	120	41
chr5	101756507	UNC9795417	101756446	101756566	+	CGTGCTAATGATAGGAACCAAACTCAGGTCCTTGGAAAAGCCCCTTCACCGCTGAGCTATCTTTCCAGCCATTGATGTAGTCATTTTTTAACATTATGATAACTATATTTTCCCAACCAA	120	40
chr5	101834889	JAX00590091	101834828	101834948	+	AAAAATCCCACCAAAGCCATTTTTCTATAAACTTCTCTTAGCCCGACAGCTTTCCTCCTCTTGAATGTGTGTGTTCTGTATCCAACTAGTAGAACAAATTAAATAACTAAATATTAAAAT	120	32
chr5	102658651	UNCHS015218	102658590	102658710	+	GAGACAGTTTCTCTCAAGGTTATTTCTAGGTCTTTAGAAGAAATTTTTAAGCGTGCAGAGGTTTTAATTAAAATAAGGCTTAAGTGGAGGCTATTTTGCCATACATTTTCTGGTCCATTG	120	35
chr5	102713149	UNC9812298	102713088	102713208	+	GGTGCAACTGCAGAAATACACGCATCTGCATTGTAACTGACCAAGTCAACTGCAGATTCCCGACCCTTATAAAGCCAAAAGAAAAATGTGAGTCAGGAAGACAAGTCAACTAAAGTTAAA	120	41
chr5	104085860	UNCHS015248	104085799	104085919	+	TCAATGGGATGGTCTCCAGCCAAGAGTCTCTTCTCATCCAGGTAAATTTTTTTGACCTGAAATTAAGAAGGGAAAAGTTGGTCAGCTACCAGGTGACTGTCACGTGTCACTCTTACTTGA	120	43
chr5	104183110	UNCJPD002349	104183049	104183169	+	TAACTCATTTGAAGATTTTGTGTAAAGTTCTAGTCTCTTCTAAAGCTGGTATTACAAACTCTTTAGGATAATTAAGAAATACAAGTTGATAGACAGTCAAACACATGGTAATATTAGATA	120	28
chr5	104593961	UNC9842594	104593900	104594020	+	GCCTATTTTTTTGGAATTCTGTTATCTGCTGAAGATTAGGTGAGACTTTAAGCCACCTGGGGCAGTTTAAACTAAACACTATTGTCTTTTCGGTTTTCCATTGTTAGGCACCAATTCTTA	120	38
chr5	104960217	UNCHS015264	104960156	104960276	+	CGAGAATATGGAATTGAGCCCATTTGTTCTGCTGGTAAGAATATCAAATAGTACAGTGGAGTGGAGTCAGGGCAGCAGTTCCTCACATAACAAAATGGCCTTATGGTATGTCAACTCTAT	120	42
chr5	105400321	JAX00590782r	105400260	105400380	+	GAAACATGTTTTCAAAATTGCCCTCACCCCATCCTGAGAGAATGGCTACATTCATTCATTACATATCAGAAAACAACTGCGTCATAAAGGACCTCTGATTATGAGCTCAGTGGTCCTTTC	120	41
chr5	105461865	JAX00133865	105461804	105461924	+	AATTACTTAATGGGCAGGCAGGAAGGGCGCAGAAGCTCCTATTGTTGAGTTTCATTAGGTAAAATACTGAGCCATGGACCAGGAAGAACCATTTGTCAAGCATCTCTTATTCTTTTCTAA	120	41
chr5	106641126	UNCHS015291	106641065	106641185	+	TTAGAAGGCCTTCTTAGGCCACTCAAAAGAGCAATTTATTTCATCAGCTGGAAAACATGACGTAAGAAATGGAGTCTGAAGTTGGTATTTACGCTAACATTTTTCTGGGTTTAATTTTCC	120	37
chr5	106893059	UNCHS015300	106892998	106893118	+	TCTCCTTATTTCACAGTTCTCAACATGTTTTTGCAAAGGTCACTGTGGTGACAGTAGTGTAGATTCTATCCTACTTTACCAAAGATAAGTACTTATGGCACACTGAAAACCATCCCAGAT	120	38
chr5	108529469	UNCHS015342	108529408	108529528	+	AAGTACAGAATTACCATATGGCCCAGTAATTTTACCAGTGAGTGCATACACAAAAGTGTCAAAAGCAGGAACTCAGACAGATATTTGTCCACCATTGGTCTGAACAGCGTCATTCACAAT	120	40
chr5	110326349	UNCHS015377	110326288	110326408	+	TGGGTGGGTATGTGAGTATGGATATCCAAAGAAGCCAGAGGAGCCAGATACCTGGAACTCATTACATGAGGTTGTAAAACACCTGGTATGAGTATTGGGAATGGAATTCCAGTCCTGTGG	120	46
chr5	111436832	JAX00592220	111436771	111436891	+	TCCCACATAGCTGTTACAGGCTTTGATGGAGGCGTGGTTTACATCATTGATAGGTAGAATCGGGGACCTGTAGGCATTGAGGAATGTTGCAGAGAGACAGGGGAGCCAGAGATCCTGCAC	120	51
chr5	111873509	UNC9918710	111873448	111873568	+	GTGTCAAGCTGTCAGGAAACTAGCCAGCACACTAACTAACCCCTCCTCCTGTGCCACACACATTAAACAGGCTGTTGGTGCCACACCCTCAAAATAAGCACGGCCCAACTGATGCCAGCC	120	53
chr5	111940258	ICR5672	111940197	111940317	+	ATGAATGTTGGGGGAACTTGAGAGGCCTGGTCCCTTCCTAAGACCACACACACACACACAAAAACATGCAACATCAGCCCTGCAAGAGGACGGGATCCAGCTCCTAGAAGGAAAATTCTA	120	49
chr5	112029843	UNCHS015442	112029782	112029902	+	AACTCAAATGGGAAGAAGCAGAGACAGGATTTGAACTACAATCTCTCTATAGATTTTACCCGATGCCTCTTGTGCAGAAACCAGCTGTACATACCAGCTATAGTAGGTGCTTAGGAAACC	120	42
chr5	112561409	UNC9927785	112561348	112561468	+	ATCCCAAGCTTTCTCTCATCCGGATAATCACGTATTCTCTATAGGGATCAGCCCGGCGTCACTGCTTTAAATCAAAACGACAGGCCCTCCAAATTGGTTCAGGTGTTCGTGCGCTTATAA	120	47
chr5	112673778	UNC9929712	112673717	112673837	+	TGAGTGTGCACACACATACACACAGAGGCACATGAATGTACATCCACATGTGAGTGTACACGTGAGACATGAGTGTCCATGCATACGCACACACATATAAAGAGGCACATAAGCATGCAC	120	46
chr5	114191685	backupUNC050186463	114191624	114191744	+	ACACTAACATTTGCACTAACACACATTCACTAATATACACACTAACACACACATGCACACTCACTCACACACACTTTAACAGTTGAGCTGGAGCTGCAAGTGTTCATAACCCTGTCTATG	120	41
chr5	114925104	JAX00593281	114925043	114925163	+	TGCAGCATCTAGACTAGAATTAGGACTGGATTCCCAGCCTGAGATTTTAAACTTGCGCTACTGGGTTGAATTTTGAAGTCTTGAGCTTCAGGTCACATGATTTAGAAGTGACAGCCATAG	120	42
chr5	115125400	JAX00134587	115125339	115125459	+	GGTGCTCGTGGTGGCGGCAGAGGACCTCCCTGTCCACTCCCGCAGCAGTTACTGGCCTCCATTATAGGCATAGTCCGCCTTGTTGTGCATCACCAGCTTGTTGTCAACAAAGTAGAAGCT	120	56
chr5	115407852	UNCHS015513	115407791	115407911	+	CTCCTGATCTTCTTGCCCTCACCTCCCAAATACTGTAATTAAAGATGTGCCCACCCTCAGTCCAGTCCAACAACAACAACAAAAAGTACCTGTTTTTTTGTTTGTTTTTGTGTATGTGTA	120	40
chr5	117177190	UNC9994049	117177129	117177249	+	TCTTCTCCGATACCCATGTAGAGTCTTTAACTCCATCTGGCTAGAAACCCTCCTCCTTCTTAGTGGCAGGCTTGATCTCTCTCAGCTCTCCGTTTTCACTTGCTGGACTAACTTCTCCCT	120	48
chr5	117788055	UNC10002547	117787994	117788114	+	CCCTGGACCATGGGTGCCCAGTGGATAGCCGTGGTCTTCCACATGCCCCAGGTAATGGGTAGGACTAAGAAGCCAATCCCCAGCCTTCACTTGCTGTCAGAGAAGCTGCTGTCAGAAGTC	120	57
chr5	118581640	UNCHS015596	118581579	118581699	+	ATGTATTGTGTGTACTGACTGACTTTGCTAAACTCTATAATGTGTTGTGACTATCTTACAAAGGTCTTAGGTTTTTGTAAATGCATATTACAATGTTGTCTGTAGATAAGTCATTTCAAT	120	31
chr5	118613546	UNCHS015599	118613485	118613605	+	CGAAGTCCTGTTGGTGTGGAGGAGCTGTTGGGCACGCAAGGTGGTGGGAACCCAGAGATACGTGTTAAGCCCTAAGTAATGTCAACAGTATCTGATGTTCTTGATACTTCCTAATTCACA	120	48
chr5	118990270	UNCHS015608	118990209	118990329	+	ACACAAAGCTGGGTTTCTAGTCCCAGCACTGCACTTGGGATAGCCTAAATTTAAGGCTATCCTCAGCTACATGATTTATAAGCTAACCTGAACCATGTGAGGGGATTGGGCAGACTCTGT	120	46
chr5	120028409	UNC10029322	120028348	120028468	+	AAGTAAGGCTTGTAGTATTTAACCCCGTGGGCAAGCTTCCACGACTGCTGTGGAAGACTCGTAACTCAGTACCATTGGACAGGAAACTTTAATGCCAACATATACCCACCTCCATGATGG	120	47
chr5	120170568	UNCHS015631	120170507	120170627	+	GCATCTGAAAGAGACCAAACGTTCTGCCTGAATGTGAGTGCCTAAGTGGACAGTGGGTGGGTTGTGCTCGACACTCAGAACACATAATGTTGATCAGCATCTAGAGAGAGGTGGGGGTGT	120	50
chr5	121253804	UNCHS015662	121253743	121253863	+	GAGCCACATGCCCAGCACTGTGGGTTCTTTGTAGCGTCTACTGAGCATATTTGCTTCCATGATGTCTCTGGGGAAGGCAGTACATAACCACTTCTCTATTATTATTTTTTTTTTTAGATT	120	41
chr5	121584514	UNC10046654	121584453	121584573	+	TCCTGGCCCCCAACCAAGGCCTGCCTTTCTTATGTAAGGTGCTGAATGCATTTCCTCTTCGGTTTCTAAAACACACAGGTCAGGAGGTAACACTCTGAAATCTAAAGTAAAATCCAAACA	120	44
chr5	122570208	UNCHS015712	122570147	122570267	+	AAATTGAAGGCACTTGTGACCTAATGAGAAGTTTCTGTGCAATGGCAAGTTTTAAAACCTCATTGGAAGCCAGGCATAGTGGCACATGACTGTAATTCCAGCACTCAGAAGACTAAGGCA	120	42
chr5	123195589	UNCHS015730	123195528	123195648	+	GAAGAGGACATGCCCAAATAACCTGTCCACGGCCACTAGAGAATGCTGTCAGGTCATATGTGCCAGTATGTGCCGGTAGTCCCCCGCTACTCAGGAAGCTGGCTAAGTCTGGACAGTGTA	120	53
chr5	123675748	UNC10070691	123675687	123675807	+	AATTACTAAGTTTGGTGAGTATCTCCCAGAAGAACTGAATAGGTCAGTGGCAGGCAACTCGACTGATGTAAAAAAGGGAACAACATGCTTAATATAGCAACAAACAATTTTAGACTCAAA	120	37
chr5	124055685	UNCHS015756	124055624	124055744	+	AGAACATGATGGCAGACGTGTGTGTCAATACCCAGGACAACAGCTGAGCATGGTTTCTTCGCGGTCAGGCTATGTAGCTCAGGCTGGCCCACTGAGATCCTCCTACCTCTGCATGCCAGG	120	55
chr5	125006508	UNCHS015776	125006447	125006567	+	CTGGACTATCAGGAAGGGCTGTTCCCTCCCACCTCCCCCCGAGTGGGCCCTGGTCCAAGCGGAGAGGGAGGGGCATGGTAGATATGACTACTTTGGGGGCCTTCTGATGTGTTTTATAAA	120	57
chr5	126127003	UNC10100783	126126942	126127062	+	CATGCAATCCTGCCATAACTGTGGACACATGACCTAGGTGCCTCCATGTAGGTGCTAGGGTTATACAGGCTGGGAAAGGTTAAGAGAATGATAACCCATGGTCATCCATCATCCATGCGA	120	48
chr5	126203242	UNC10101921	126203181	126203301	+	TTTTTATGTATTGTATCTTAGCCATCAAGGCTCTTTAGGACACAACGTAATGAATGAGCCCCATGTCTAACACCCTCCCTCCCCACAGCCCCTCTGGTCAAGATTTTGCCCATTGTGGGG	120	48
chr5	126330067	UNC10104421	126330006	126330126	+	TATGTACAAGCAGAGACACACCTTATAGCTTTTGGAGGAATGAATTATTTCCATGTCAATCTCCTTCAGTCATGGATACATCAAATGGAAAATCTACTTGGTGTTGGCTGGATGTTCACA	120	38
chr5	127077421	UNCHS015843	127077360	127077480	+	GTTCTAGGAAACCAGGGACACAGTGATTGAAAGGAAGGCTTCCTGAGATGCATCTGGTGGTAGCTCTGAATCTATGACTTGTACACTCTTTCTTTATGTCAACTAGAGACAGATATTAAA	120	41
chr5	127177787	UNC10118777	127177726	127177846	+	ACATCAACAGCACTTCTCAAAGCATTTTGGACAGATCATTGCTGGAGCCTGGTAAGCAACCCTGTTGCTCCCTGGAGACCCTGGTGTTCCCTGGAGACAGATTGTTTTGTTTTGTTTTGT	120	47
chr5	127524689	UNC10124493	127524628	127524748	+	GGTGACTTCCCAGTCTGTGTTAAGTTTGTAAAGACTGCCCAGCATATGCCTGGCTCTGATCACCTTTATTGATTCAAATGTTCTTCCAAACACACACAGAGGAAATAGGGGGGGAAGGAA	120	45
chr5	127720188	UNC10127396	127720127	127720247	+	CTGCACACATATCATCCCCACCCCCAACCAAATTATATTAAAAATAAGGGAATAGCTGGATGTGGTGGTACATGCTTGCTCTTCTAGATTGTAGGAAGTTAAAACAGGAGGATTTTAAGT	120	39
chr5	128566652	JAX00596708	128566591	128566711	+	CTCAGCTAGAACGCTCTCAAAACCAGTCCTTCCTTGGTGATTTCAGAGACGCAGAGGACGATTTCCATTTTCTAGTAGACTCTATGACCTTCAGGAATCTAGCCGTTCCCAGTATCAGCT	120	47
chr5	129770847	UNCHS015904	129770786	129770906	+	CACATCAGGCCTTGCCATGCCAGGACTGTGTGACAGCCATCAGGAAGAAGTTGGTACCACAAGCCCGACGACACAGACACACTGTGTGCTGTGTACAGGAGGTCGGCTTGAGAACCTCAC	120	56
chr5	130422723	UNCHS015923	130422662	130422782	+	CACTCTGTCATAAGCTATAGTGCAATGACCATCTTTGTAAGTCTATTCTTATGAACTTGCACATATATACTAAAGATAAATTTTCTAGAAGCAAAATATCTGGGACAAAAAAAGTGTACC	120	32
chr5	130602183	JAX00597386	130602122	130602242	+	GAACAAGGTAATTTAGGGAGAGGATTGTTTCTGCTCCCAAGGTAGCCTTGCCATAACAGATAATTGTCCTCATCTGGAAGGGGTCTTGTTAACGTCTGCCATTCCTGGAGTTCAAGATGA	120	45
chr5	130667103	UNCHS015929	130667042	130667162	+	AATGGGGAATGTTTCCATTCTGAGTAAATAGCTACATAAGTACTGACAAGAAAGAAAAGTCGGCAGACTCTTCTGGTGAGACAAGGTATGGCCAGGAAGCAATAAAACATTAAGAGCATT	120	39
chr5	132193826	UNCHS015976	132193765	132193885	+	GCTGGTGCACAATTGCAATGCCCGCAATTAGGATGTAGAAGAGTATCAGAAGTTCAATACTATCTTCTGCTACAGAATAAGTTTGAGGCCAGGAGGCCATCCTGTGCGATGAGACCATGT	120	46
chr5	132256139	UNC10198272	132256078	132256198	+	CATAATCCAGCAAATAAGGTAGGCGCCAATTAAAACACTTTCTTTTGACAGAATGGAAACGCATCACGGGAGCCGTGGTTTTATAATCAGACAAGGGAAGGAAAAGCAATTTGGTTTTAG	120	40
chr5	132318844	UNCHS015990	132318783	132318903	+	CAAGGTGTGTTCATCTGGAGAGCTGGAAACCATGTAATTCAGTAATATTCATTCTATTGGACATATGGAAGGGAGCCTGCTTAGTTCCTAAACCTCAATCCAGGTTGATTGAGGAACTCT	120	42
chr5	133365514	backupJAX00598096	133365453	133365573	+	ACAGAAAAAAACAAAAACAAAAACCAAGCTAGAATACCCACAATAGTGTTTGCCATCGGTAGAACTGTAACATCTGAGTGTATATTGTGTGGCTGGAGACCTAAGCACAGAGATTTGCTT	120	38
chr5	133619995	UNC10216317	133619934	133620054	+	GTAAAACTCCAGCATAAGCCAACTGTGCTGGCTCACACCAGTAAACCCAGTACAAAAGAGATAGAGACAGGTGGACTAGCCTAGTTAACAAGCTCTAGGCCAGTGAGAGACCCAGTCTCA	120	48
chr5	133789686	UNCHS016022	133789625	133789745	+	TCCATACGTAAATAACCAACAGAGTCCAATTAGTGCTGCCTGTGCATTCATGGGTGTAGCATTTTATCCACTGGAGCGTGGGAAACATACTGTGGGGCACAGCACTGAGAAAAACTGAGT	120	46
chr5	134078026	UNC10223176	134077965	134078085	+	ATCGGTTGCTCAGCAACATAATAGGATGTAAAGTACCAATTGTTTTCCCTTGTGATTGTGCGATTAACTGGGAATGGGGGCTCCTTGACATCACAGGAACATCATCCTGCAAATTGCCAG	120	44
chr5	134704651	UNC10232783	134704590	134704710	+	GGGTGTTGGGAAAGGATGAGGTGGGGAGGATACTGGGTTCCCCTATCTCTACCAGCATCCCCATCTTGTGCCAACTCCACCCTGTTTTTGTAGGCTCCTAAGACCTTCCTGCCAATCAGC	120	54
chr5	134971484	UNC10236173	134971423	134971543	+	TCTTTCCTCCGGTTTCAATCTAGGAGCCAGTAAAAAAAAAAAAATTCTCTGGCTGAGTGTAAGCGGTCTGAGGCAGAAGAATCTTGAGTTTGAGGCCAGCCTGGGCTACATAGTAAATCT	120	43
chr5	135328803	UNC10240394	135328742	135328862	+	AATTTGCAAAGAATGGTCCTTATCTTCCAGATAGAGTACTTAGGGGCATGCCAGAGGATGACCCACCTACTGAGAGCTCTGACATGAACTCAGCAGTGCCAGGCCAGGGGTCAGGGGCTG	120	52
chr5	135392044	UNC10241258	135391983	135392103	+	GCTACTCAGGCAATTTTAGGCCAGCCTGGTCTATGAATGTGTGCATGCCTGCACGCTTGCACACTGGAGAAATGGCTCTGGCATCCTGCATACCCCTAGAGACACAGCTCCAAGGGAAAA	120	52
chr5	136034659	UNCHS016092	136034598	136034718	+	CATGTATGGCATGCACCCACGTACACACACTGCACGGAGACTGCATGGCATAATGGTTAAGAAACAAAAACAAAAAACAACAACAACCAAAAAAAAAAAAAACCCAGCTAATTCTCATGA	120	38
chr5	137426318	UNC10267494	137426257	137426377	+	GCAGTCACAGCTCTGGGAACAGCCTCTGGAAGTCCAGCTCTTGCCTGCCTGAAGAAGCCACGGGGAAAACAAAGAAAATGAGGAAGAACAGGCTGGTTCAATTGATACAGACACGCCCAC	120	52
chr5	138441504	UNC10278230	138441443	138441563	+	ACACACGGTCGGAAGGGAGGAGGCGGGCCTTGCGTACGTTGTTGCTGACCCCGCCATCTTGGCATCTGTGGCCGCTTTCTTCTCCCAGCTCTGTGTTCTGGATTGCACCTAGTGTCTGTC	120	59
chr5	138879014	UNC10285165	138878953	138879073	+	AGGCTTCAGGGCCAGTCTCCGGAGACTCCCAGCTTCCTGACCGGAGATTCAGACTACTGCGCCCCATCACAGGAAGGGCTCTGGGTCTCAGAAGGTGGTTGCTGACCTCTCTGCTTTTGT	120	58
chr5	139642051	UNCHS016162	139641990	139642110	+	TAGTCCCAAGCACACTGCCTACAGCTTCCAAGACACCACAGTACCTTTGCACATGCTGCCACAGTACCTGAAGTCAATGGCTATATGAGAGAGCTCTTGTCAGATTCTCAACATGCCCTG	120	49
chr5	139649723	UNC10295529	139649662	139649782	+	CTACTACTATTCCCTCCCTGCTCTGCATACCCAGGACAAGGGGTTGGGGACAATGAAGTATCCAAAATAGGGTATCCAAATATCTATGCAAGATGCTCTTGGTATGTTAGAGTTGGGGTG	120	46
chr5	139957588	UNC10300014	139957527	139957647	+	TCTTGTTCAACAGTGTGTCCATCAGTGGCCAAGGACCCTCCTAGGGCTGACTCTGCAGTTCCCAGAGTTCTCACTAGCCACTGCAGAGGGCTTCTTTCCCCACTCTCTGATCTCCAATTC	120	53
chr5	140125690	JAX00136455	140125629	140125749	+	TATACCTATGCCTGAGTAGTCTCATCATTCAATGCTTGATACATACCAGTCTCCAACTGGGCCAAGTACACAGATGGTAGGATGGTACCAGGCCCAGGGCTCTGGAGGGCTCTCAGGCTG	120	52
chr5	140313088	UNCHS016176	140313027	140313147	+	CCTAATGGGTAGAAGCCAGGGCTCCTGCTACGGATCCCACACACTACAAACTACCCAGCCTGCTATGCCTGATGCCCAGCCTTCTCCATCCCTCCACCCGTGCATCTGGGGTACATATGC	120	57
chr5	141272990	UNC10316234	141272929	141273049	+	TAATACTCTCTGAAGTTGCTGTAGTTCTTTTGTAATCATGATTGATGAATATGGTTAAACAAACCATCTTCTTCTGTTTGACTGATACTCAGTTACATCAAATACCTTGCAGTAGGATTG	120	33
chr5	142401802	UNCHS016216	142401741	142401861	+	GCCCGCCCTGGTGGCCGCGGCCGCTGCCTCCGTGCGCCAGAGCCCCGGGCCTGCCCTGGCTCGCCTGGAGGGTCGGGAGTTCGAGTTCCTGATGCGACAGCCCAGCGTCACCATCGGCCG	120	76
chr5	142412370	JAX00599914	142412309	142412429	+	CCTGGGCATCTCAATCCATTTGAGTCCAGCTCCTCAGCACCTCATCTTTGCAGATGGTAAAATTCTTTGATAGGTAGGAGGCTGTTGTGTGTCTTCCTGTTCTTGTCAGCCTTCCATGCC	120	48
chr5	144044169	JAX00136744	144044108	144044228	+	ACATATGTGTGAAAGCAGGGGATGTATCTTCTTGCTCATACTTCACCTAACTATTAAGGCGGGCTCTCACACTTGAACTCAGAGCTTGGCCGTTTGGTTGGTCTAGCTAATCAGGAGGGT	120	47
chr5	144238866	UNC10357272	144238805	144238925	+	AAGTTGATCTCAAACTTGATATCCTCCTGCCTCAGTCCCTAAAGTGCTGGAGTCACAAGCTGGTATCACCATGTTTGTCCTTGGCTGGCATAGTCCTTCAGAGATCTTCGGTGCTCAGTA	120	48
chr5	144315072	JAX00136765	144315011	144315131	+	AAGAGGACTGGACGGGGAAGGACAGCTGTGGTGTTCTGGAAAAAGAAGTGCAATCGGCCTACAGGAACAGGGGACAAGGTGTAATGTATACAAATGCTGGGCAAATGCATACCAGCCCAT	120	50
chr5	144329217	UNC10358805	144329156	144329276	+	GGTTAAAGGGGGTTTTAAGAAGAGACTAGAACAATAGCAGCATGTCTACAGACATGAGGGTTCATCAAAAGACTGGGGGCCAGACGCTTTGGGGGAATTCTTGGCCACTTGTAACCTTGT	120	47
chr5	144589303	UNCHS016258	144589242	144589362	+	CAAACCAAGACACTTATCTTTCCCATGTTCAAGGCTGACCTTTTAACCCTGCCATAGGGGGAGGCATCTCGTGTAAAAGAGCTTGCTTTACTTAATTTGGCCATGATGGTTTGGGTCAGT	120	45
chr5	146241858	UNCHS016281	146241797	146241917	+	AAGCTGTTTCAGGATTAAGAATCTGAGTGCATATAGAATTGTGTGTCCCGTTTCCGTGTGACATAGAATGTCCCTTCTCCATGTGATAGAGACTGTTGTCCGTCCGTCCATCCATCCATT	120	44
chr5	146807461	UNC10386378	146807400	146807520	+	CAGCTAAAACCAATGAACCATACATTTGCAAATAGCTAACATTTTATCTATTTACATTACGTATGTGTTGCCACAACAAAAATTAACAATCAGAAAACACCAGAGAAGTCTCCCTGGGAC	120	35
chr5	147484677	UNC10397436	147484616	147484736	+	TCCATTACACAGACATGTTTCTCTGAGGGCTGAGAGCATCACTAATCTGCAGCTAGAGATGCTCATTTAGAGAGCAGTTTGATACTGTACTGTGATATTAAGTTTAGTTCTGGGGACAAT	120	41
chr5	148551668	UNC10417577	148551607	148551727	+	GAAGGAATTTCCTCCGCTTCCACTGCATTTCCCTGCCTCCGGCGACTTAGGAAACACAACCGAACCAGTGACTCCCAGTGGTTTTAAAAAAAAGAAGAAGAAAAAAAGAAAGAAAAAGCT	120	43
chr5	149296022	UNC10429917	149295961	149296081	+	TCACTTCTGTTAACTAACCCACAGTCTCAAGGATTCTACAAAATCCCAAAGCAACACAACGGAGTGGGCGGAACCAAGATATCACAGGAGCCTGCAAGGGACATTTCACATGCAAACCAT	120	46
chr5	150065058	UNC10442710	150064997	150065117	+	TTTGTATGTCTCTGAGACACCCAGCACTCAACAACCCATCATCCTTAGGAGACGTTCGTTTAGTCCTTAGCATCCTGCGGGCACGGAGTAAGGTTGAGGACTCAGTGATGAGAGAGAAGA	120	49
chr5	151734385	UNC10464487	151734324	151734444	+	AAGACTCAGAAATAGAAAATCAACCATACCTGAAATGCCTAGATCTTTTTACCAGCGACATGGAAGCTGCTACCCTCTTGTGCTTGTTAATCTCACCACCTATGTCAAAAAACAAACTGC	120	40
chr6	3371606	JAX00137332	3371545	3371665	+	CTAGACTGGAATTGTGAAGGATAACTCCTTTTGGAGGGTGCTGGGTGAAACTACACTTAGGTGGAGAATAGCAAGCACGCAGAACAGGCTGAGAAGTACTGAGAATAAAAATGTAGGAAT	120	43
chr6	3563454	UNCHS016400	3563393	3563513	+	CATAAATTTTAATTGGCAATAATGAAGTAACATTAAACTAGCAGAATCTATGAGTTCTAAGATAGTTATAATCCTTAACATTTAGAATTTTAAGTTTAACATTAATTTTGCAGTATGTAA	120	22
chr6	4672518	JAX00602032	4672457	4672577	+	CTTGGATTTTACGAACAGGACTAGTAGTTTAAGCCTTTCTCTGGGCCACAGCCTCAACCTTTAGAGTCTGAACAGGCATTCTTTCCTTAGGACATGGGCCTAATGTAATATGCTTACAAT	120	42
chr6	4884380	UNC10481130	4884319	4884439	+	AGGGAAATCTGGTACTCAGGAGGTCTTGTAGGTACAAAAGCAGACCCTCCTCATTTACTTATCTCAGTGTGTCAGTGAATTTTCACACTCCCAACGCCCTGGAAGAATACCTCCCACACA	120	47
chr6	5185053	UNC10484860	5184992	5185112	+	TCCACTCTAACTGCCCTGTGCCATAGATGACTGCAGGTCTACCTCTTAACTTAATGACTCGTGTGACAGGCCCCCCAGAACACTCTGGAAGCAACTGGCTCCTCTATGGTTATCCCACAC	120	52
chr6	5794562	JAX00137514	5794501	5794621	+	ATGCCAGCCTTGAGATTGACACATATGTGTGACTAAGCAAGAACAAAACAATGAGTTACAATTGATTTTCATGGGCCAATGCAGACTTCTTTTTCATGCTACGACCTTGGCCTACTTTGA	120	40
chr6	5891843	UNC10494469	5891782	5891902	+	GCACATTATTGGAAGCGCTTAGATAAGGAACCATGATCAGGAGGCTGCTCCAATGCTCCTGGTGAAAGCTGATAGAGACCTAAATCCAGCTAAGGCAGGTAAGGCAGGAGAGGGTAAAGG	120	49
chr6	5894145	JAX00137523	5894084	5894204	+	TTGAGAACGAAATTGTGATAAGGTTCTGGGACTTAGCTGGCTACAGGATCTGTTTAGGAAAAGAAAATAGGACTGGATGAGATGCCTTGGTGAGCAGAGTCTGTGTTGCTCAAGCCTAAG	120	44
chr6	5961906	UNCHS016429	5961845	5961965	+	TGTGATGTCAGTCTGCTTTGCCCGTTTTCATCCTAATTTGGTGGTTGGTGGCACCTATTCAGGCCAGATTGTCCTCTGGGACAATCGCAGTCATCGAAGAACGCCTGTCCAGAGGACCCC	120	52
chr6	5963417	UNC10495511	5963356	5963476	+	CTCCAAACTAATAACAGAAAATAGTGACCCAGGAGAAGACCAGCCCAGTGCAGGTGTCTCTCCAAGTAGCATAAAGCCTATTGCTTGGCTCTCTGTGGATGTCTGGTGCGTTTGTGAATA	120	47
chr6	6037697	JAX00602237	6037636	6037756	+	AAAAAAAAGTGTTTGATACTCGGGACTGTATCAATTGTCCCTCATTTCTGGTTTTAATGCCAGCAGCAGAAAGGCCCTATCAGGGACAGTGTGGAAGTCAGTCTGATAGCACAGCCTGTG	120	45
chr6	6413331	UNC10502221	6413270	6413390	+	ATAGAAGGTACCCACTTTAGGCTTCTATTCCCAGCTGCTAAGAGTCTCAGCTAGGGTCACTTCCATACCCACCCAAGAGCCTCACTTGTCCCAGATCTCCAGCTTGTCCCAAAAATGCCT	120	50
chr6	7041096	JAX00137606r	7041035	7041155	+	GTGGAAGATCTCAAGGAAATCGTTTTTCCTTGAAGCCAGTACCATTATAACCGTACACTAATGGTTAGAGTAAGGAAGAAGAAAACCTTCTGAATACTTGGGCAGTGATGCAGGCCATTG	120	42
chr6	7629734	UNCHS016451	7629673	7629793	+	TACCCACAGTGGAATAGGTGTAGCTACTCTATGTTTCATCTGCATTTTGTGCTGTGAGACATCTCTTATTATTATACTGGCCACTCAGGTTTACGCTTCTGTTCCTCGGTAAATTGTCCC	120	42
chr6	8089544	UNCHS016457	8089483	8089603	+	TAACGAATACATCAATCAGGAATAGTAAGTGATTTCATAAAGTGACTTCATATGAATCTCGACATGCCAAAAACTAAAACAAAACCAAGTAAACAAACCAAGTGCTTCTCCGATAGCCTG	120	35
chr6	9231805	JAX00137772	9231744	9231864	+	TATATTTTGCCAGCCCTACTGCTGACTCACACATAATCTTCATAATATATCTCAGCTCATAAATCTCTGGATTTCCAGGCTTGTGGCAGAAAGGAATATGTAAAGTATTCTTTCATTATT	120	35
chr6	10508981	JAX00137865	10508920	10509040	+	CTAAAGGATCACATAAAACGATGTGAGACAACAGAGACTCCTGTCTTTTATGAAAAGAGTGTAGATGCAATAAATGGTCTTTGGAGGGGGTGGGGTGGGGAGGAACCTCTGCCCAGAGCA	120	47
chr6	12862733	UNC10581087	12862672	12862792	+	AAATACTAATGAAGCAGGAGTAAAGGGTGAGTGGATGCTAAAAAGGGTTTCTAGGAAATAAGAAACTGAAAGGAAAACATTTAAGTGACTAAACACAGACTTTGCTTCCCATTTGAGTAC	120	36
chr6	13249900	UNC10587610	13249839	13249959	+	TTTATATATTATGTTACATATAAACATATCAAACAAAAAAATCACAATATAATACACATAAAAAACTAACAAATATCAGAAGTACAATAAAGTTTAAAATGTACACTTTTTTTTCAACAA	120	18
chr6	13565816	UNC10591122	13565755	13565875	+	GTCCTGTTAGGTTAAGGGACATCAATAACTGTTATCAGCTGAAGAGCAGCATCTTGGCTTTACTTCAAACATTTGTCTGAAACATTGCCCTTTTTCTATACTGGTGAGAATGGTTCTGTG	120	40
chr6	13994980	UNC10596239	13994919	13995039	+	TAAATCTTGGGAGCTGAGACTGTAATTGGATTTTGAAGTACCTGGAATATTTTAAGCAGATAAATAATGAGATTTTAACTGCACTAAGGAAGATGTCTCCAAGGCTGCTCATTTTGCTTG	120	36
chr6	14533525	JAX00603527	14533464	14533584	+	CAAATTAATGTAGATATAAAAATTATAACTTTTTAGAACTTCAAAACACTTGGGATCTATCTGACCTAAAAATAAGAAATTGTGAAGTAATGAATTCCTTCAGGCTGTTATATTCATCAC	120	27
chr6	15096650	UNC10609931	15096589	15096709	+	TGATATTTTTAAAGATTGTTAATAGCATTAGTATGGGAATAAAAAAATAAAATATGCTTGACCTCATTTGACTCTTTTGATGTGTAGTCATTTAAAAGGTTTGTAAGACGTTTAATTACC	120	26
chr6	15231077	UNC10611357	15231016	15231136	+	TGTTGCTATTCTACAGGGCGTAGACTTAGGTAGTCCCACCTAAGACTTAGTAGCAGCTACTATGACAGGCTTTAGTGACCAGGAACCTTTCATTCCTCATCTGTGATCTACACTCAAATC	120	44
chr6	15274065	UNC10611815	15274004	15274124	+	AAGGACCCAAATGAGCTTGATTGGTAGTTATATTTTATGTAAATAAGTTATTTTGAAGATGTGCCTTTTATTTGTAAAGTGTCTATCTGTCTGCCTGTCTGTCTGCCTGCCTGTCTGTCT	120	37
chr6	15791525	JAX00603715	15791464	15791584	+	GTCTGTCTCTTAGAATTAGTTACGTTTGGTGCTTCGTCCTCTTTTGTATCTGAGCAGTTTTTCCCAAGCCTTCCTGAATTTGAGGAGAATAGTCGCTATCGCTATACTACAGAGCCTGGC	120	44
chr6	17298163	UNC10636692	17298102	17298222	+	TTTTAAAAAGGCACAGACAGAGAAACAAATGAAAGAGCGGCAAACAAAGGAGACAGAGGTAACGGCCATGTGTTTGGTCCTCTGAAAAGGGATAGAAGATGATTGGAACATTAGAATCTT	120	40
chr6	17818354	UNCHS016582	17818293	17818413	+	CTAGTAGCACCCCAACTAGTTTTGAAGCCTCATGATCCCCTCTCCCACCAGACAGGAACACTGACTGGCTTGTCTGTGTAGGTCATGTGCAGGTAAGCATCAGAGCTGTAAGTTCCTGAG	120	51
chr6	17917472	UNCHS016587	17917411	17917531	+	TTTCTGTGGCAGCTTTCCTCTAAATGAGCCAGCTCTTCTTCATGCCTGCGGGAGCAGGCACCACTCATTCACACACGAGAGCCCTCTGCTTCCCTATGCTCTGGCTTTACGTGCTAATGT	120	52
chr6	18929412	UNCJPD002542	18929351	18929471	+	ATAAAAATAATAAGGTACAGAGAATCATTAGGATCCTGAGAAGAAAGAGTTCCCTGGTGATCTATGGCGTTCCATGCTACTAGGATTTGAACTTTCCTAATTAGGGTTACTGACTATAAG	120	37
chr6	20673500	JAX00604530	20673439	20673559	+	AAGATGTATGCAGGCTTCTGTACATGTAAAGTGGTAAATCTTATGGACAGAAGAATAAAAACCTCCAATAATGATCAAAAGAAGAACAAACAACAAGAACAGAGTTACTGTTGTTGTCAG	120	34
chr6	21950063	UNC10703853	21950002	21950122	+	TGGCCCCGCCCTCTGACGGACTGTGCCTTTGACAGTGATTGAGCAGCTTCCGATGGACCTACGGGACCGCTTCACGGAGATGCGCGAGATGGATCTGCAGGTGCAGAGTAAGTGGCGCGT	120	61
chr6	22909985	JAX00138783	22909924	22910044	+	CGGTGTTACTTTAAAAAACAAAAATGTTTAATTTTTTCTTTAAAAATTGGTGGAATAATTGGAGTCACTAAAACAACTCCCTTGGTGACCTTAAGAAGAGTCTGTGGAACACTTCCTGCC	120	34
chr6	23205892	UNC10722930	23205831	23205951	+	CAGAAAAAAGTGGCACCTGGTTGAGTAGAACAGTAAATTCATATTATTGCATACTTCACCTAGGGCCAACTATGGGTGCTGGAGGCAGGAGAGTCAGGAGTGAGCTACAAAAAATCCCTT	120	44
chr6	23878412	UNC10731520	23878351	23878471	+	CCAATCACAATTAACTGGAGGGCAGGGTCACAGGGACTACTTGTAGCCTCCAGGTCTTGGATTCCCACAATTATCATTAGAATAGACAGTAAAAGACAAAACCTCTTTTTTCCACTGGAT	120	42
chr6	27190912	UNC10776297	27190851	27190971	+	TTTTCCTTGTAGTGGGTTGACCTGATACTGTTTGTATACTGATCTTAATTCTGCTTTCTCGAGGGGAATTGTAAACTTTTTAAGTTAGGATAGGTGATAAGATACTTTATCTTGATTTCC	120	34
chr6	28438139	UNC10791870	28438078	28438198	+	AGATACTAAATGCCCTGTGAGCGCTTTCTACTGTGAGAGATCTTCTACTCAGTCTATCCTGAGTCTTTAACTCTGTTCAACTTCACAGTAAATAGGCACTTGTGCTGAACAAGAAAAAAC	120	40
chr6	29444896	UNCHS016761	29444835	29444955	+	AGGTAGGGACTGGCCATAGATTCATGGCCTGACATCACTGGCTGGACCTTGGGTGGGTGAAATACTGGTGGGGCATAGAGAAGTGCAGAGTCTGCTTGATCCAGCAGAGGGCGCACTGAG	120	56
chr6	30656390	UNCHS016793	30656329	30656449	+	TACCAGTGCCGCCCCTCCCCCAGTACCTGTGTGACGCACAGAGCCCCAAGCACTTTAAGAGCATGGATAGAAAGCTATTTTTCACGTGACAAGGGATATTCAAAGGAGCACAGCTCAGCT	120	52
chr6	31596692	UNCHS016816	31596631	31596751	+	CTCTTCGGCTTGTGACCTTTAGACTTTCTAAGTCACCTCTGCTTAGGCCGGACCACCTGTAACGTCTGTCCGTCTCCTTTCTGAGCCTGTGTTAGTATTCCAGGGAGCCAGCCTCGCAGG	120	54
chr6	32836287	UNCHS016847	32836226	32836346	+	TGGTTGTGGCTATGGCTGTAGATGTATGGCATATTGGGGTAAAGGTTTGGATTAAGCGGGTTGGTGATTGGAATGATAACAAATACAATACATATATGCCCAACACATGTGACAGAAAAT	120	39
chr6	33174239	UNC10844288	33174178	33174298	+	TAAGACTATCTTATTGGAGTTGTTTATAAAAGCAAGGCCATGGAGTGTCTGGTCTGTAGCAACATAAGGAGACTGAATTCTGTCTTGAGTGCTTCAGAAAATAAGACATCAACACTATAA	120	37
chr6	33937752	UNC10853332	33937691	33937811	+	GAAGTGTCTGAGAGGTCATCTCAAAAGCAGCTTGCCTGAGGTGGGAAGACCCACTGTGGATAGAGGCAACGCCATTGTACAGACTGGACAGCAGGAGAGCCATAAGAAGCATCAGCACTT	120	52
chr6	34989038	UNC10868681	34988977	34989097	+	ATTCATAAAATTACAGTCATGAAGTAGCTGCAAAAATAATTTTACGGTGGCAGAGTTGCTTTCCTGCACAGAGGACTTGGAAGGACCGCTTCAAAAACGTACACACACACACACACACAC	120	42
chr6	35739159	UNCHS016953	35739098	35739218	+	CTGTAGTCAGTGTTACACCCATGCTGCAATGAGCTGCAGTGACTGGCTGCTGGAGTTCTCTGCTTTTCATACTGGGTAAGTTACATTGTATTTCTCAGTCCTTCGCATTTTTCTCATTTC	120	44
chr6	36169822	UNCJPD002594	36169761	36169881	+	TTGGGTCACTGGGAGATACACTTTAAGTGGTTGTGAGGCATATGTCCCTAAAGACTGTTTTGGGATGCAATATCTTTCTCAAACACTTCCACTGTGATATGATATAGTCAAGACAACCCT	120	41
chr6	36993105	UNC10893085	36993044	36993164	+	CTCCACCCAGCTTTACCAACTTTTATTATACAGATGCTTTAGAGGCATACAGCACCTATGCGCTGTAATAGTATGTCACAGAAATATTTTCATATTAGTGCTACAGTGTTAAAGTAGACA	120	37
chr6	37778422	UNCHS016987	37778361	37778481	+	TCCAACTTAAGGGCTCAGAAGATAGATATGGGTGTTTTCTCTATAGTTTTCTTGTCACTCGGTCTCCTAACCCCACTGGCAGTGACAGGGATCAAACCCAGAACCTTGTGCATACTCAGG	120	47
chr6	38518229	UNCHS017023	38518168	38518288	+	TTAAAGTAGCATTAGATTTGAGGATGACAGGATAGAATTCTTTTAATGGGAAGATAAATACGGAATAAGGAGAAAGACTTGGAACACATGGAATTTAAGCTGAAGCACTGACTGGGCTGT	120	37
chr6	38894825	UNCHS017039	38894764	38894884	+	GATTTTGACTGAAACCCCCAATGAACTCAGGGATAAAGATGTCCTATTTGAACCTGTTGTATTGGCCCACGCTTATAATCCCAGCAGTTAAAAGATGGAAGCAAGAAAATTACTGTGAGT	120	40
chr6	38964780	JAX00607669	38964719	38964839	+	TTTTAGTAACCCTCCGGCAGTCTCCACCCTGAGCTGCTTCTCCTCTTACGTCCTCTCTGCTGAGTCCTTTACAACCTATGTGTCTTCCATTCTGTCTTCACCCCTTGAAGTTTCCTCTTT	120	48
chr6	40149476	UNCHS017086	40149415	40149535	+	GAATCATCAGCAGGAAAACCTTACTTGAGGAATTTTTCTGAATCTTATTGGTCCTGGGGAATGTTTGTAGGGGATATTTCAATTATTTTCTGAGTCAGGAAGGTCCAGTCCACAGTGGAC	120	41
chr6	40852162	UNC10936868	40852101	40852221	+	TTTTCTATCCACTCCATTCTCTTACCTGGTTTCCTTATAGAATGACACATGGCTTGGTGATTCTCTCCTTCATACCCTCTGCTAAAGGCAAGAATCATGCTTTACTTGTTTTTTAAAAAT	120	37
chr6	41146540	UNCHS017123	41146479	41146599	+	TCAGAGGGTGTTGGATTTCCTTGGAACAGTAGTTACAGGAAAAATTTAGTTTATACCATACACAAATTTTAGAATGGCTCTGAGTATTGTTGTCATGTTGTTGGTGGCTCTTTCTGATAT	120	36
chr6	41537944	JAX00608052	41537883	41538003	+	TTCTTTTTCAAAAGAAAAAAACAATGGTTATATTCTTTTTAACCAATAGTCAACATCTAAGTACATGAGTCATTATGAGAAAGTCCAAAAACTCGGGGTACCATTCCACCATAGAAAATT	120	30
chr6	42908222	UNCHS017149	42908161	42908281	+	CCTTTTTAGATACCAGACACCTGTAGACATCTGCCTGAGCAAGAGTATAGCATGGACTCTTGTCAGCAGCAAGCCTTCTCGTGAAAATCTTTAGTGGACAAAAGTCCATGCTAAAGTGAC	120	44
chr6	43391758	JAX00608304	43391697	43391817	+	CATATACTGTGGGAAAAGAGAGCAAAATATTCTACAGTAATGGGGTTGTCTGGGTCATCATGTGCAGGCTTCTTCAAACCATCAAAGGCAGAAATTCATTGAGCTTCTAATTCCCAGAAC	120	41
chr6	44069267	UNCJPD002618	44069206	44069326	+	TTAATAGCACCTGAAGTTGAGCTACTGAGTGAAAGATGCTGATTTCAAAACAAACACGTGATCTAGATTTAAAAAAAATTCAACTCCTGTACCTCCTGAAGAGCTTGTATCCAGGATATA	120	36
chr6	44435009	JAX00608447	44434948	44435068	+	TGCAATGAGATTATTAGCATATTCAACTGACTATAAAACTGTGAGTAAGGAAGTTGGTAAGGAGTTTATAGCTTCAGAAATGATAATTGCACATTGGCTGTGGAGACATTGGTTCTCCTG	120	37
chr6	44891753	JAX00608518	44891692	44891812	+	TATTCATGAAATGGTTGAATGGTTGACATTTTGTGTTTGCCATTTACTTTGCCTTTCTCAAATTCCTTTCTTCCTCCCTCTTCATCTGTTTCATCTATTTTCATATGAAGTAGAACAAAA	120	32
chr6	45537550	UNC10997626	45537489	45537609	+	CTAGCATTCTTTACTTCACAGGATTAGATTATTTTAAATGTAAACAAAACCAAAACCAAACCAAAACAAAACAAAAAACATAGTGACATTATTTCTTATTCATCTATTTTCTGAGTGTAC	120	27
chr6	46989080	UNC11017734	46989019	46989139	+	CAACATGAAGAAAGACGGAGGGAGCAAATAAAGATATCAACGTGACCGAGGCAGCCACAGGCCAGCCATATGATGAAACAAAACACTTCAGTGCAGTTCTCTCAATGAAGTTCTGCATTC	120	45
chr6	48056064	UNC11028150	48056003	48056123	+	TAGCCCAACATTGTATCCAAATCCAGCCCATGTAACCCTGGTTTTATCCTTCTGGGCATGTGGCTATCCACTGTAGTGTGCTTAACTACCAGAGACCCAGAGACCATACCCTTAAAGAAA	120	46
chr6	48083916	UNCHS017230	48083855	48083975	+	TTTTCATAGCACCGCGCTAAACACATGGTAAACACACAGTGCACTTTTGCAAAATAAACAATGACTTAGCATTGCTGGGCTGTTTTAGTGGATGAACGATACACTGCAGATTTACTAGAG	120	40
chr6	48414746	JAX00609080	48414685	48414805	+	ATGCTCCAAGTTCCCTGCGCCATGGTTAGGAAAGTGTTACACTGAAGCCACTCAGTACACAGTTCACTTCAGGGTTTTCATAGATGTGCCTGTACAGGATCACCTTTTAGAGGCATTGCG	120	48
chr6	48634864	JAX00140699	48634803	48634923	+	CCTGGCTTTATGGGAAATGGGCTGGGATACAAGACATAGCAGAGAATGAAAAGCTAAGAAATGTTTAGTCCTGGCCCAAAACATAGGTGTCCTTCCTGGAATAGGCTCCTAGTCCTCGAC	120	47
chr6	50786336	UNCHS017305	50786275	50786395	+	ATATGATTCTCTCCCCAAAGCTCAAGGACCACTGTAGAACAGGTGCTAGATAAGAACCAGAGGCTAAGAGGTGGAGAATCAGAGCAAAACAGTATCTTATGGACATGGTAGGACCTCTGT	120	45
chr6	51394870	UNCHS017321	51394809	51394929	+	TGGTGCCCAAAAAATATTTCTTTTCCCCCTTGAGTTGGGGTGTAGCTCACTTGGTAGAGTTCCTGACAAGCATGCACAAACCCCGGCTTGTTACATTTGTTTAGTGTGTGTGTGCGTGAG	120	47
chr6	51421437	JAX00609889	51421376	51421496	+	CTCCCACCATGCCTTGCTATTGGGCTAAACCCACCCCCTGCACCCATGGGAAACCCATAGTGACCCAGACTTTTTTCAGGAGACCATTCCTTTGTACATTGGCTTTTCTGAGAGACAACC	120	51
chr6	51478323	UNC11075213	51478262	51478382	+	GTAGACATTTTAAAGTAATATAGGAAATGGGAGGGCATTCCTTTCTAGTACTATTATTTTGTTAGTATTAGCCTTTGTCATATGGAAATTTTTTCCCCTAGATAGTTATAAACAGGTCCA	120	32
chr6	51479538	JAX00609895	51479477	51479597	+	TCAGTTGTATGGATGAGAAACAAGATTGACTACACTGGAGATCTGAAAGTAAAGTGTATGCATAAGGGAGATATCTTTGTAGTAGTGCCTAAGCTAGGTTGAGCCAGCAGTATTCTAATA	120	38
chr6	51890120	UNC11080950	51890059	51890179	+	CCAGGAGCTCAGGGAGACTCAGCGGCCCTGAAGAGGATAGCTCTAGCTCCTTACTACACTTGACTGCAGTGAGACAAAAAGAAAAAAATAACACTACTTCCCAAATACAGACTTGCATGG	120	47
chr6	52289420	UNC061033942	52289359	52289479	+	CCCAGATATTTTTATTTAAATGATATGAGTACTGTCTCCAGCACTGGTGGGTGCAGACTTAACTCAGTGGTTAAGAGCCTGAATTGCTCTTGCAAAGGAATTGAATTCAGTTCCTAACAT	120	39
chr6	52805816	UNCJPD002644	52805755	52805875	+	GAGGAAACTGAGGTTTGGAAAAGCTTAAGGCCACTTACCTCCCAGACTTCTCTGACAGGAAGGGCTCTCACTACTTTAGCCCCAACACCCAGAAAACTCTAGATTGACACACAGCTTTGT	120	48
chr6	53312863	UNC11097296	53312802	53312922	+	TTGATACATTTTTTAACATTTTCCTTTCAAATTATTGGCACTTGTAATTATCAATAATAAGCTTTAAGAAACAAAACATGAGATGGTAGAGTGTTACCATACCAAATCAAAATAAAGACA	120	26
chr6	53710554	UNCHS017392	53710493	53710613	+	TCTGCAGGGGACAGGGCCAGCAGAAAGCTATCCTACAATAGGACAAAGTCAGCAGGAAGGCTATCAAGTAATGACATCCAAAGGGAACACAGGATACCTCAAGTATGCCGAAGACCAAGT	120	48
chr6	54591568	UNC11117287	54591507	54591627	+	GCACACAACAGTCCCTTCACCAAGTACCACAACACAAGCAGTAAACTGCTACAAAGTGTCTGCACAGGTTTTTGGCCCTTGGCTGGAAAAGAACTTAGACTAGCTATGAAAGGGATCAGA	120	46
chr6	55369967	UNC11126953	55369906	55370026	+	ACAGGTTCTAGTACAAATTTATATGTATACAGGTAATAATAATTAAAGAATAGATGGCTAGGACTTTGAGAAGGAGTAGGAAGCACACAGGAGGTGTCTGAGAGAGAAGTCCACTACAGC	120	38
chr6	56616183	UNCHS017458	56616122	56616242	+	GCATCAGAAGAAGAAAAATCGGAAACAGCATGCTCCATACAAGTTCCTGCTTCTTCTCAGTAGCCGGTACACTCCAACTGTGATTTCTGGCTCAGAACACAGTAAGAAAGAAAAGCCCAG	120	45
chr6	56751594	UNCHS017463	56751533	56751653	+	CTGTCTCAATCATTGCACCTGAGGCTGTTAACCTGAACCAACTCTGCGGATCTTAATGCTAGTACATAGGTTGAGCTAGGCTGGGCTTTAAAAATAGGTACGAAAAAATATATAAAGAAA	120	39
chr6	56951519	UNC11150827	56951458	56951578	+	ACACACACACACACATTTCCAGTCAATATTCTCATATCTTTCTCAAACTCACACCATTCAACTTGTGATGAAGCTTTGGGTATGACTGCTTCGTCACAGTCTCTGCAGTGATGTTCTTCC	120	42
chr6	57361181	UNC11154870	57361120	57361240	+	TGTCACCCTGCTTATGTAAAAAGTTGTCTTACATTTGAAGTCATTATCAATGTTCAGTGATGAAAATATGTCTGTAAGTAACAGGTCCCCTCCAGTGAGGAACATCATCATGTGAATAAA	120	36
chr6	57836597	UNC11160844	57836536	57836656	+	GTCATGTTGCGTAATTTTCAAGTATGTCTTTATCTTGTTTGCAAGTATTTTATTGAGCAACTTTGAGTCTTTGTTTATATAGGGAGGATTTAAATCTTTTTGAATTTGTAAAGATTTGTT	120	28
chr6	58479356	UNCHS017476	58479295	58479415	+	AAGACCAACTGCTTATGAAGGGCATTATGCTGACTTACAAGAACAAATCAGATTTATAATATCATAATTGAACCATGTCATATTGTGAGTGTACAATGTGACTCTGATATCAGACTCTGA	120	34
chr6	58846839	JAX00611319	58846778	58846898	+	GTAGCTTCACTCAGAGGCATGGGGGCACACATCTCACTCCATGTCTTTGCCTTAAAGCCTAGAGTGGCAGCAAATAGGAAAAGGAACAAACTTGGTGGCACAATAATGGCAGCCATCATT	120	48
chr6	61278491	UNC11198411	61278430	61278550	+	CCATTAGTATTTTCATGTTTACCTCTTCGTTCATATGACAAAATTAAATGTTTATTCCTACTATGTAGCACACTTATAGATTCCAATTTATCTATCATTACTACTTAGCAATTATAATGA	120	27
chr6	62600582	UNCHS017530	62600521	62600641	+	ATTTATGCTGCTACTTCATAGCTATACTGAAGCAGAAAAAGTCTTTCTCAAAGGAGCTTCGTGTCACAGAATTAAGAGCAGAAAATGGGACAACATAAAACATAAAGCTTCTGTACAAAA	120	35
chr6	63831980	JAX00141828	63831919	63832039	+	ATAGCTGTTTCTTTAGAGTAAATGTCAAATTCTATTTCCTTTCCCCAAGGTTGCTTGTTCCGTTAACTTACTTGACAATGAGATTACTTTTCTTAACTGCCATCCTTAAGCTCCAAGAGG	120	37
chr6	64014843	UNC11234485	64014782	64014902	+	CTGGAAGCCACAAAGTCCAGGTTCTTGTTATTACTTAAAACTCTCCTCTTCTTTCTTTCTGTCATATAACTTCCCTTTACATAATGAAAAAAATGTAAGGTAAAAATTTAAGCAGGAGAG	120	33
chr6	65137312	UNC11247837	65137251	65137371	+	ACTTCCTTCCCTCATTTCTGTCACAACCGTGAGAAACTAACATAAATGTCAAAAATAAACCGTAACTTATATGATACTATACAAAGTTTTTCTTTTCACTTGATGGTAACCTTGAAACTT	120	32
chr6	66913916	UNCHS017592	66913855	66913975	+	GGTTTTGCATCCTGTTCCACAGACAGTAGGCAGAGGGAGCCAGGCAACTTTAGCCTCCTCTATCCTCCTTCCCCTCCATTGTCTCTCCTGGCTCCTGAAATTACATGGCTTTTGTAATCA	120	50
chr6	68608709	ICR1695	68608648	68608768	+	AATGAAGAATAATGAGAAAATAATGCTTATTTTCAAAACCTTTTTGTTGATTCTTTGTGATTTCCATAACATGCAACCCTGTCCCACTTACTCATCTTTCTACTTCATATCTGCCCTTGC	120	33
chr6	68877869	ICR1698	68877808	68877928	+	TCTTAGTCATGCAAAAATAACTAATAGTGGGAGTCAATTATTTAAAAAAAAAAATTGTTGCTGGAAAGAGGGAATTCTCTGATGCTAAGAAGACTACATTTATTCTGAAGTAGAAAATCC	120	30
chr6	69992054	UNCHS017623	69991993	69992113	+	TGCCAGGCTAGATCTCTCTGACTGCTGCCAGTCAATCAGGATGTAAAAATACAGCTATAGCATCATGACTATCTGCATCCCACTATGATGCCTGAGGACTAACCATCTAAAATTGTAACC	120	43
chr6	71034288	JAX00613061	71034227	71034347	+	TCTAGACATACATAGCTCAAGATGGCTATATCTTGTCATGTTGAGAAAATGGAAGCAGACTAAAATATGTACAAGTGAACAGCATTTATCAAAAATATTTTTTGATATCACACAAGAGCA	120	32
chr6	72100517	UNC11341782	72100456	72100576	+	GTGGGGTGTGTGAAGGAGCAGGGGGAAAAATGAAGTGAGAGGCTCCATCAATCGGTATTAACTTACCTGAACACCAGATGAGGTTTGTTCCTCTTTAAATGTTGTGTAGGTACTTGGAGC	120	46
chr6	72428111	JAX00613449	72428050	72428170	+	TGGGCAAGGGGAGCAGCGACAGGGAAAGATGAAGCACTGTTCTTTTTGCCAAGATGAAAAGCTGAAGTCTCCCAGTTGTCTGCTTTTTACAAGGCTCTCTCTCAGTGTAGTGCATGTCGG	120	49
chr6	72867984	UNCHS017707	72867923	72868043	+	AGACAAGGTCCTTGAATAAGCCAAGCAGTCTCTGCTTTCCCTCACCCTGACCCCAGCCCTAGGATTATCTTTTACATGTGCTAGTGAGTCAAACTCAGGTCCCTGTAGTTGTAAGGCAGA	120	48
chr6	73721396	UNC11364388	73721335	73721455	+	AATAAGCTTTTCACAAGAGTGTGAAGCTCATTTTGTGTGTGTGTGTGAACTGGGAATACTCAGGTAATTGAACTAACTTTCTGAGATTCCTAAGCCTGATAATGCTGAGAGGTTATGATA	120	38
chr6	73836586	UNC11365927	73836525	73836645	+	AGTGAGACTTTACAAAGCCCTAGCTCTGAACTTGTTAAAAGTAGGACTAAGAATAATGCACATATTCCATTTTCTGGAAAATAAAACGTAGGTAAACATTTATATATTTTAGAAAGAACA	120	30
chr6	75803118	UNCHS017740	75803057	75803177	+	CCACCTAGTTGTTCCCTAAGACATAATGCTTTCAGTGTCATTAGCTGATTTCTATTTCACATTTTCTCTGGCACAGAGTTGGGATATCCCACAAGCAAACTTGCAATAAATATTCTAGAA	120	38
chr6	75896891	UNCHS017744	75896830	75896950	+	TTCCTCTGAAGCAAATCTCCCTGAGTGACACTCCTTCACTGACAGTTGTCACATCAATGAGAATGTCATTGGAAAAGTTTAATATGGATTCTGCCAAGCCCAAGGCTCCTTGAGGATGTG	120	44
chr6	77101823	UNC11415256	77101762	77101882	+	TGGAAGGAATTAAGTTGTGATACTCCTATTGTTTTAGCATGAAAAAGAACAACTTGTCAGCCTGTGTAAGTAATTAACAGTATTTTGATGGCCAATGGCATTTGATGAAAATATTGATGC	120	33
chr6	77908637	UNC11427712	77908576	77908696	+	TGAAGAAACAAAATGTGTGAGCTAATGTAATATGTTACTTAAAATAATAAAATGAATCTACTCAGTGGCAATACTGCTTGACATTTTGCCTAGAAGGGAATCAGACCACCACGATAAACA	120	33
chr6	81090583	UNC11469828	81090522	81090642	+	CTGGACAGGCAATAAGATGGGGGGGGTGGGTAAGTGAATAACCAGAATTCATTATAGGTATATATGAAGTTGTTAATGAACTAACTTAACTAATGAAGCAAAACCACTGCAACCAGGCCC	120	41
chr6	82157821	JAX00143197	82157760	82157880	+	TGATATTATTCAGACAGTTAACATGACATGACTATGGTGACAACGGCAGGAAACAAGTGAAAATTGCCCTCGTAAACTTGGGGAGTAAATTAAATCTTTTTGTTAAACTTGTTTATTGAA	120	33
chr6	82240963	JAX00615684	82240902	82241022	+	CATTTGGAATATTGCTTTCCAGCAGAGACGGCAAAATGAATAAATAAATAAGCCAGTGCCCGAGTGAGGAGTTAGAGTCAACCCAGGAAGGCCAGGGTAGGTAGGGACTGCAAATGGGAG	120	48
chr6	83562372	UNCHS017857	83562311	83562431	+	GTGCTCTTAACCACTGAGCCATCTCTCCAGCCCCCCCAATCCAGAATTCATGCTTTGTTCGATACCTCTTAAAGCCATGGAGTTCAGCCCCCATCCCATTCTACCAAGCCACCAGGAACC	120	52
chr6	83853243	JAX00616140	83853182	83853302	+	TAAAAAAACCCGGCAACAACAATAGGAAACAAATAAATGAGCCACCAGTAGTATCCTCTGGACATTTCTGGAGCTTTCAATAAAGGTCACTGGGGTCTGCATGAGGAATTGGTGTTACAG	120	42
chr6	84019260	JAX00143337	84019199	84019319	+	ACCTCGCAGCAGCGTTTCCTTCTCTGGAGACCCTCAGAACAAGGCACCAGTGCCTGGTCCAGAGTAATTCCTTGCTCCTCCTTGGCCACCGCCCTGAGGGCGGACCCAGGCCGGGATGGA	120	62
chr6	85127344	UNC11519471	85127283	85127403	+	CAGTGGAGTCTACATCCTTTACAACTCTGAGGACTCCAGGCCAGGTCCTGGCAGCAGCCCGTGGGAATGCTGGGAGCCTTGAACCCTCAGAGCTCTGGGAGCCCTAGCAGGTACAAAGAT	120	57
chr6	86234897	UNCHS017940	86234836	86234956	+	ATGATTGGGAAGTCATCATGTGGGTACTGGAAACTGACCCCTAACTTAAACCCTGGTCTTGGCAAGACTGGAAGCACTCTTAACTGCTAAGCAATCTGCCTTATTTTTTGAGACGAAGTC	120	44
chr6	87338128	UNCHS017975	87338067	87338187	+	AAATTTAGATTGTTTCTCTTATAGATAGTTGCCAACAATGTAGACAATTCTAACACATTCATGTCACATTCATGTCACCTAAGCCCACTATTTATAGGTTCTCACTAGTCCCTGGACCAC	120	37
chr6	87997797	UNC11551066	87997736	87997856	+	CACAGCTGTGCGCAGGCTTTATGGCTTGAGAGGTCAGACTGGCTTCTTACTGGAAGAAGCGTAAGAGGCGAATTCCTATGTTCCCTAAGTATGTCAAAAATTTTTCCCAGCTGGGAGTGG	120	48
chr6	88342100	UNC11554473	88342039	88342159	+	TGTGATTTGACTTCTTATAGCCATGATTTCTCTCTCCTTGCCTATTAAAGAACAGGAAGTGCCTGGTTTTGGTGTCTGAGGAAGAGCAAGTAGGCTTTGGTAAACAAGTAGGCTTTGGTA	120	42
chr6	88388325	UNCHS017998	88388264	88388384	+	AGAGCAGCTGGAAAAACTGCCTGGAGAGCGCAGACAAAAAAAAAAAAGGGGGGGGGGGGCACAGGGGGAGAAGAAAGGACAGGATCAACCATAAAAAGCAAGTAAAATCAGCAGAATTCC	120	48
chr6	90356072	JAX00617241	90356011	90356131	+	ATCCTGAGCCTATGTGCTCGAAGTAGCTGGTTTCACCTTTCCTTCTTGTTCTGGGGGCTTATGTCCTGTTCTTGGTGGCATTATTCCATCTGGAATACTGGAAATGTTACTCAGAGGAGA	120	46
chr6	91158213	UNC11579821	91158152	91158272	+	GGCACAACAGAAGGGTTCTTCATCCCCCTCAGCTGGGAGTGAGCGCCAGCCCCTCTTACTCCTGCGCCTCTGAGGATGAGGAAGGACGGGAGGCAGGACCACAGGGCAGGCTCCTTGGGC	120	64
chr6	91183404	UNCHS018107	91183343	91183463	+	GCACCACTTGTGCTCCAGGGAGGATCCCTATGCTCCAGGGATGGGATGTGTGTGCTTCCTTTTCCCTACCAGGACTGGCAGCTCTTCCCCAAATGGGGTTCATTTTCACTCTCTTCCCAT	120	54
chr6	92072344	UNCHS018129	92072283	92072403	+	GAACGTGCTCGTTAGTCTAAGGCTGGGCCTTCTCAGGTGACCTGCCTCCTCTCCACAGACTTGCAGCTGTGGTGGTCACTGTGTGTGTCATCTTTAGGCACTGGACCAGCAGACAGAGGG	120	57
chr6	92689634	UNCHS018147	92689573	92689693	+	TTTTGTTCTTCTCGTGCCTGTGCTTCCTGGGTTTCCAGGGGTAGCTGGGGGCACAGCAGCAGGTGGCCGGAGTACACCTGGCTTTAGGAGACAGGACACAGTACTACAACTTTCAATGGG	120	55
chr6	93199584	JAX00617884	93199523	93199643	+	TGTCGAGAACTTCAGGAGCATGGAAAGAGAGGTAAATCGTGCTCACAGCCTCCTTTGACTTGACGGCACCTAACTGGCTATGCAGATGCATATAGTGCATATAGTTCTCTGCTTCCTTGG	120	48
chr6	93362372	JAX00617925	93362311	93362431	+	CTTACTGAGAGATGGGGTGTAAAGCTACAGAATTTACTGTCCATGCAAGGCCAAGCAATCTGAAGAATACAGGGATTTCCTGGAAATTATTTTTTTTTGGGGGGAGGGGGCATGGGTTGT	120	44
chr6	94365270	UNCHS018207	94365209	94365329	+	GAAATGAAGAGAGTCCTCATTTTCTTACTTCCTCCAGCAAGGCCTCAGCCTCCTAAGCCTCCCCAGACAGCCACCAAGTGGAGAGACTGAACTTGGTGGTAGGTAGTAGCATGCCTGTTT	120	51
chr6	95010900	UNCHS018230	95010839	95010959	+	CAACATCATTTAAAACCAAATCCCTTCTCATAGTCAAGATTTCAATATGTGGCAGATTCTGAACTCAAATCTTCGCATAGTCTGATCCTTTCTATTATACCAAATGCACTAGTGTAATCA	120	34
chr6	95448423	UNCJPD002772	95448362	95448482	+	ACTCAATCACTAATAATAACAATAATTTAAAATGAAATGTAATCTAAAAATATATAAAATGGGTAATGCATCATGAGCCTACAGAATTCAGTATAGGAAGGACGGTGTAATCATCTGAAA	120	28
chr6	95831942	UNCHS018260	95831881	95832001	+	TAAAAATCTGAATCTTACAAAATAAGTTCATTTAAAAATATAGGTTGAAAGCAAAACTTTTAAATTGTTTTTTGGGGGGCTTGGAAAATCAGGATAAGATTCATTTGCTCACAGTTATTC	120	28
chr6	96477280	UNC11652681	96477219	96477339	+	GCTGCCCCATTTATAAGAAATGTGAGGAAATCTGCAAAGGCTGATGACACCATGTCTTTCATCACAGAGAGATAAAGATGCCATGTTCATGTCTCCTCTTGCCAATGACATCGCAAGCTC	120	44
chr6	98195468	JAX00619107	98195407	98195527	+	TTCTTGTGTTATTTCCTGCTCTTGTATGCCTCTCTGCCCTTTTGATGCCACTCACCATGGAATTATAGAATCAAGGGAGATTTCCAGAACCTTGTCCTGTTGTTGGACGCAAAATGTGCA	120	43
chr6	99441616	UNC11689097	99441555	99441675	+	CGAGGTTCTGGTCCCCTAGTGAACACTGTCACCTTACCTACTCAGATGGGCCATGGCACCTATACTTGTGGCAATTAGGTTCTTAAGAACTAATCACTATTCCTGTAAACTCTACAAAGA	120	44
chr6	100747546	UNC11708335	100747485	100747605	+	GTGTGGCTGCACATGAGAGGGTATGTGCACATGAGAGGGCATGACTTCACATGAGAGGGCATGGCTGCACATGAGAGGGTGTGGCTGCATTCCATTGTATGTAGGGATACAAATTCAAAT	120	49
chr6	101902807	UNC11725924	101902746	101902866	+	GTAGGGGAGAGGAAGGAATATGAAGGAAGATACCCAGCCAGTATGCCCAATGCCATCCTGAGAGTATATGGCACAGGCTGTTCTTAAGCAGGTTTTCTTTGACAATATTTGCAAGGCTAC	120	46
chr6	102185985	UNC11729970	102185924	102186044	+	TTTGCTAGTCACACTTTCTCTTTTTATAAATAATGCAAAGATAAACACACAAATTTCCTCTATCAAATGGCAGTGGTTAATTAACATCTAAAGTAGTAAGATTATCCTTCATGTATATTT	120	28
chr6	102644794	JAX00620272	102644733	102644853	+	GTGATCATGCAAATCACCTTGGCATCTAATTTTCTGGATTCATCACTGCTGCATCCCAAACCTTGTTCTTTCTACCTGTAAACCAGGTGCCAGTGTCATAGTTATGGTGTTCTTCAGGTG	120	43
chr6	103530621	UNC11749664	103530560	103530680	+	TATTTATTTGGAAAATGTGGATATAGTGCCTACAGTATGGATTAAATAATAGAGTCCTTTACATCTCAAAGTGTTTTGAATGAGAGATATATTTCTATGAATTGTGTGGAATTTCATTTA	120	28
chr6	103727038	UNC11752798	103726977	103727097	+	TATGCTTTTATATTTCTCATCATGGAAATGTGGGAGGAAAAGATGGGGGTTGCTGTAAGGGAGAAAAGAAAGAAGAGGGTAGAAGAGAAAGAAGGAAGGATAGAGCAGAAAAAGAAAAAG	120	38
chr6	104431642	UNCHS018442	104431581	104431701	+	ATGGTCAAACCTCTTACTTCCCAAAAGATGGACTTGTAAAAGACAATTCTTAGTGTATAGTTGGACTGGAATTTTTTCCTTCTGACTTTTGTTGGTGACTCACATTATGATTATCTTCAA	120	34
chr6	104574387	JAX00144877	104574326	104574446	+	CCCAGGCTTTTATTATGTAAAATTTGTATCATTCCAATAAATGAGCAAGGCTATAACAAGATGAGTCTTTGGACTTGATAGTGACTTATCTGGAATGTTCTTCAGATGTTTCTGTAACTG	120	34
chr6	105634048	UNCHS018450	105633987	105634107	+	CAACACAGTGAGTATGGATTGATGTTCATCAGGAATAAAAGGACCGATAACATTACAAAAACATGTTTCTTTTCAATATTTCATCTGTACTCTTTGCAGTGACTATATTGTCTTTTACTG	120	32
chr6	107321319	UNC11797337	107321258	107321378	+	GGGTTTCTGCCTTCTTTCCACTCTAAGTATTTACAAATCTGGTCTGTTTAAAGGGGTCTTACTTCCAGAGGGATAAAAGTCAATCATGGGTACCATCCCCAATGTTTCCAAGACTACAGA	120	42
chr6	107737001	UNC11802454	107736940	107737060	+	GTATAGTTCTTTAGTAGGACTATTCTAGAGCCATAGTTCCAAGATTTCAATCCCAGATCTGTCGATTACTATCATGGAGCCTGTCTACACTCACCTATGAAATGTGTATAATGAAATAGC	120	38
chr6	108516765	UNC11813021	108516704	108516824	+	AAGACTTTGAGCTCCTCTTCTTCCTGCCTTTATCACCCAAGTACTAGGATTACATTCATACATATACCACACTTGACTATCTGTATATTTAATGTAGAAAGACAAGCACCCCACGCTGTT	120	39
chr6	108559897	UNC11813639	108559836	108559956	+	ATACTCTGCTCTTCCTCTCCTGGCAATAGCAGGACCTTTCACTACAAGGTCTCAGATGGGCTCTTCATCAGCCCCTGTCCTGTCCCCAGGATAGGTCTATGCTGATCAGAATAACACACA	120	50
chr6	109655948	UNCHS018523	109655887	109656007	+	AGTATGTTTAGTTAAGGCATGGGGGTGTGATATTATATGTAGCCAGTTGATGATCTTGTACCCTGGAGTCTGTGAACATCTTTGGGGGGAGATAGAATGGTTCCTGCCATTCCTTCTGCA	120	44
chr6	110086141	JAX00621951	110086080	110086200	+	ATACATATAATATGTAGTGAATTAATATACGTATTATTTTCTATCAATTCATAGATGTTCGGTAGTTGACTTTTTGTAAAATTTCTGCCAGCTATGACATGTCATTTTCGCTGAAATGGG	120	29
chr6	111002583	UNCHS018551	111002522	111002642	+	AGCATGAGATCTATGCACTGCTTCAGTTGAACAGAACACCTGACTGCACCCTGTTGTCAAATTCGTACAGACCTAATTCCTTCTGAGGACATAATATGGTTTTGGGTATTGCCTATTTGA	120	42
chr6	111314324	UNC11854456	111314263	111314383	+	TCTGGTCTCAGGATGTTGATGGATAGGCTGAGTCCATTGAAGGATGACATCTTAAACATGGAGTTTCAGTTTCCTTGCCTTCATAGTGTCATCAGGATACTGAAAATTCAGACCCTTCCC	120	43
chr6	112282285	UNCHS018575	112282224	112282344	+	TAGACATCAAGATTCCTACTTAAGAGGGCTTGACTTTAAAGAGAGCGACCACGGGTAGGAAATTGTGGAAAGGAGGGAATTTTGAAATCTTACTGGTAGATACAGGCAAAGGTACTTACC	120	42
chr6	112337543	UNCHS018577	112337482	112337602	+	TGCACCCCAAGATCGAGGAATGAGGCTCGCAGGAGGCTGGGGGAAGCTGCAGCGTGTTCTTAGGCTGCAAGCCAAATCCCAGTGCTCATCTTGAAGCAATTAGAATGCTACTAAAAATCT	120	51
chr6	112491205	UNCHS018579	112491144	112491264	+	AACCCGGTAGTCGCTCAGATTTATTTCATAGTAGCTTAAAATTCCCAAACAACCCACCTAGCTCCTTCCTCTCTCGGTTTAGCTCTTGACGTTCTCAGAGATATAGGAACCTTGGAAAGT	120	43
chr6	112523643	UNCHS018581	112523582	112523702	+	ATAGCAGTACACTGTTGAGACCACACAGGGACAGCTGGATTCACTGTGGTCCCTGTGTGTTTCACAGCAGGCCAGAGGGGCTAGGTGGTTCCTTGGCGGCTCAATATCACATGAGCTTGT	120	53
chr6	112543126	JAX00622452	112543065	112543185	+	AATATATTCTACTTATTTGATTTTAAAATAATGAAGCACTGGACAAATCAAATCTCCTTTTCTCCAGGAAGTCATTTTTACAGAACAAATGCACTCTCTTGAAGCTGTCGTAAGAATGTG	120	32
chr6	113413455	UNCHS018614	113413394	113413514	+	AAGCAAATGAGTATTCCAAAGTAGTCACCCTGCCAGGCAGTTAGACCACAAGATGCCAGGTCTTGGTCCTGGAGTGCGTGTCCCGGGAGTCCAGACCTCTGCTGCTGCCTTAGCCAGCTT	120	55
chr6	113518821	UNCHS018617	113518760	113518880	+	TTTCAGGCCAGTTCTTGAGAAGCTACAGACAGAACAGCCCGGAAGGACCACAGGAGTCAGTGTTACTGTACTTTGGGTATCATGCCAGTGTTTCTCAAGAGGGCTTTTAGATTCCAGCTG	120	48
chr6	114794220	UNCHS018663	114794159	114794279	+	GCAGGCAATGTATACCTGTGGCCACAGTGAGCCCAGGGACAATCCACTGGGGACCAGGCTATGTTACTACTGATCATACTATATGTTAAAACCCCCAAAGGGTGGAAGAGACAAATGATC	120	48
chr6	115225360	UNCHS018687	115225299	115225419	+	TAGTGTTGATGGTATAGAATACAAGGCATAGTACACTGTATCACTAAATCCCACAGCTTGAGAAGACAGAGTGGGGCAGTGAGAAGCCTTCTGTACTGACTTCCCAATACGCTCGCTGTT	120	45
chr6	115532675	UNCHS018719	115532614	115532734	+	ATACTACTGCATTCAGAGCAGGCCCCTGTCATCCTAGCTGCTGAAGAGGCTGAGGCAGGGAGATGGCTTGAGCCCAAGAGTTTGAGAGCACCCTGAACAACAGAGTCAGAGAAGGAGGGA	120	54
chr6	116256546	UNCHS018755	116256485	116256605	+	ATGTGCCCCACTGAGCCTGGATCAGGTGATTTTTCTGCACTCATATTCTCTTGTATTCTCTTGTGTCACAGAAATGGTAATCTGCTTCTGTGTTTAAGAACAAATACTGAGTCCCACTTT	120	41
chr6	116640774	UNC11919336	116640713	116640833	+	GCCCCAACTCTAGACCCTTGTTAGCCCAGGGGCAGCAACAGAGGAATCCACACAATGAATGCCACTAAAAACCATCCTCACCTTCCATTAGCTACTGATACTTGGTCACCATCTTGCCTC	120	50
chr6	117100622	JAX00145808	117100561	117100681	+	GATAAAAGGCCCAGCTGTTGACGGGGTCTCACTGTCCACCAATTTCTATTTTTAACTAAAAAAGACCAGTGCAATATTGTGAACCATATATTTGGTCTTCATACACAATTCCTGGGATAC	120	39
chr6	117299742	UNC11929066	117299681	117299801	+	TATTACCTCCATCTTGCTTTGTTTATCTTAAGGTCACGTAGCCTTTCACTTTCCCATCTGGCTGGCATCCAGAGGTCATGGTGACCACACAGCTGGGCAGATGTTAGGAATCTAGACTGA	120	47
chr6	117393215	UNC11930388	117393154	117393274	+	AAATAGCAAAGGGGAGTTTCCTTTGAGTGCTTAACCAACCAACAAGAGTTTGAAACTGCCATGAATGTTTTATCAGTTTTCCTATAATATAATGCTTGACTTGAGTGTCATCCTGGTGCC	120	38
chr6	117849917	UNCHS018806	117849856	117849976	+	GCATTACTAGTAATCTTTGGTGTTCCTTAACCAGCCACAGGATTTCATTTCTACTTGTATAGTCTCATGGCCTGTTGTCCCTCTGTCTCTTTGTCTCTTTTTACATAGCATCAGTTATGT	120	39
chr6	118341126	UNCHS018814	118341065	118341185	+	GATGGACGGACGGACAGACAGATAGATGGATGAATGGATCAACGTCCCATGTCCCCTTCATACACTGACAACTCCTCTGGGTTTTTATCTTAGGCAAACTAGATAAAAGATTCCTGGAGC	120	46
chr6	118465304	UNC11944914	118465243	118465363	+	AGCTTGTCCACATTTCTCACATTTATAGGACTTCTTGGTGTGTGTTTCCTGGTGCGCCAGTAGGGAAGACTTCTGGCAGAAAGATTTTCCACATTCGCTACAGTCGTAGCTTTCATGCCG	120	47
chr6	118527644	JAX00623904	118527583	118527703	+	ATACGCTCGCATATGAGTGAGTGAGTGTAACAGAACATTAAACAGTAATAAATAAAGACAGAGACAGCACACCTCAGCCTGCAGAGCTCCTGTTCCCATCCGACCTTTTCATGTTCCAAC	120	44
chr6	119468085	UNCHS018838	119468024	119468144	+	CACACACACACACACACACATACACTTGTACACGCACACACTATGACCCATTTGGCAAACCGACCGTCGCCTGTAGCTAGATCTGCTCACAGAACAGTGACTATCTCACTCAATGCCAAT	120	48
chr6	119599032	UNCHS018845	119598971	119599091	+	CTGACATTGTCAGAGGCAGATTTGCTGTTCATATATTAACTGAATAAATACTAGTGGGTAATTTTGATTTTTTTGTTTGGGTTACTGTCCACTGCCTTTCAATATAGAATGTACCAGGAA	120	34
chr6	120733396	UNCHS018875	120733335	120733455	+	GAGAATTGAGAGTATAAGGCTGTTCTGTGAGAGAACTGTATTGAAAGTTCTGATTGTCCTTGGTGTTATTGTCCTTCCTTTCACACGAGTACACATAAGGTAGCAATCCTAAACCAAATA	120	38
chr6	121109489	UNC11978964	121109428	121109548	+	GACGAGATAAGAGGCCTCGGTGGCTGCCTGTAGCCCACTCAGTCTACCACCAGACGGAAATGTCAAGAGTTCTCTCTCATGGCCACCTGCCATAAACGTCCTCAGCAACCTACACACTGC	120	55
chr6	121334907	UNC11981912	121334846	121334966	+	TGTAGAAAGCCTTGTGACAGCATTAGTGGACATGTATCCCCGGGTGTTCCGTAAGAAGAATCGGAGGGAGGTCCTCATCCTTATTGTGTCCGTCATCTCGTTCTTCATCGGGCTCATCAT	120	49
chr6	121486639	UNC11983610	121486578	121486698	+	TGAAAATAGGCAGTTTGAGGCCATCCTATAGGAACATTGTAACTGCTGCTAGGGCTGATACGCATGAAGGGTGAAGGTTACCCCTATAGCCGTGAGTGCTCTGTATGTGTGCCCTATAGT	120	48
chr6	122415564	JAX00624661	122415503	122415623	+	TTGTCTGTGGCCCCAAACTTCAGTACCTTGTGGGCCTGACACAGCTTTTTGTCTTGTCACTTGTCATGAGCATTACTTTTTCTGCACTCACACTATGAAGCCCTTCAGAGTGACAGCCAC	120	48
chr6	124299053	JAX00624892	124298992	124299112	+	ACCAAGGTGAAAGCATGGTTGTGGTGGTCATGGTGGAAAGCTGAAGGAAAGCTAGGTCAGCGTGAAACTCTTCTCTAAGGAGTCATGATACTGACTGATGTCCAGAGGAAATCCATAATC	120	46
chr6	124522863	UNCrs260826062	124522802	124522922	+	AGACGCCTGCCAAGGGGACAGTGGGGGTGTTTTTGCAGTCAGGGACAGAAATCGTGATATTTGGGTGGCTACGGGCATCGTATCCTGGGGCATTGGGTGTGGTGAGGGATATGGCTTCTA	120	55
chr6	125450655	UNC12021163	125450594	125450714	+	AGTCGGGCTGTTTCTGCTGAGCTCCAGATTTAGTGAGAGAACTAAGTAAGAAAAAATAAGGTGGGGAGTAACTTAGGAAGGCGTCCACTCTTGGCCTTTGGAGTCCACACTCATGAGTAT	120	46
chr6	125943494	JAX00625183	125943433	125943553	+	TCTCCAATCCATGGCTCGATTGTAAGGGAAGAAAAGGGGTGCATGAAACTGGAGATTAGATTGAGAACCAGAATCACATGACCTAAGGGGACAAGACACACTTCAGAGTCAATGTTGCAA	120	44
chr6	126441316	UNC12035269	126441255	126441375	+	GTTGAAGGAGTGAGATAAGGAGATGCTTATGATGCCAACACCTGGTCTAAACCTATGCTGCTTTCCTTTCTTTCCCTTTTTCTTTTTCTTCTTCCTTTTTCTTTTTCTTTTTTAATGTAA	120	35
chr6	126518697	UNC12036541	126518636	126518756	+	CCTGCCCTAATAAACACACACCACCCCGTGATAAGCAATATATACATATGCTAGGCGAGGTGACAGAGGTTTGTAATCTCAGAACTTAGGCTGCTCAGGTAGGAGAGTTAGTAGGAATTT	120	44
chr6	127089942	JAX00625417	127089881	127090001	+	GTATTATAGGGCACAAAGAACCCCAATGCTCTAGGAGGCCTGGGTTCGCATCTCAGACTGGAAATCTCCATGTGCCTTGCCCTAAACTGAAATCTCAGCTTTCTGAAGGCTCATTTCTGG	120	48
chr6	127390374	UNCHS018975	127390313	127390433	+	CAGTCTGTGTCTTTTTGGGACCTTAGGGTTACAAGGACTGAGAGGCAGAAAAGATCCTGGCAGCTTTGGCCTCACTTGGTGTGGGGCTGGAGGGGAGGAGGGAGATGAGGAGAGCCTGTC	120	56
chr6	127578632	UNC12048662	127578571	127578691	+	GTGCCTCTGCCGACACTGGTTTGGAGAGGAGGTAAAATAAGATTGGCTAGGAGATGGAGCTCAGGAGGGGACAGCACGGTGAGAGGCAGTTGAGAGTGGCTTCTGGGGCCTCCAGCAGCA	120	57
chr6	128618074	ICR5735	128618013	128618133	+	ACCTGAAATTAATATTCAAGTTACCTCCTCTAGTACTCACACATCAGAATTTAAAGTCGATCCATTTATCCACTTCCAGTTCATGTCTGGCAATGTGTACCTTAGTCCAATCCAAAATGA	120	37
chr6	129131737	UNCHS019011	129131676	129131796	+	CTTGGGCCTATGATGCCCATAGCCCTAGGTTTAACACATTTATAGACCAGGCATGAGTTCGCTTCTATAAAGTAGGAGACCTCAGATCCAATTGGAAACCCAGCCATTTACTCCCATAAC	120	45
chr6	129376537	JAX00625959	129376476	129376596	+	AGTGCCAGCACCTGTGTTCTTTGTCTCAGGCTAAAACATTCCCTTAAGAAGAGTTCATTTAACCCTGCATGACATGCTGATGCAATAGTGGCACAGAAGTTGTGGGAGTAACCAACCACT	120	45
chr6	134111676	UNC12133679	134111615	134111735	+	TCACGGCAGCCATCCTGTCCCATCCTTCACTGCTTCCTGCTCGGGCAGGTCAAAATTTGCTGAGGGAAGGAGTGGCCAAATGGCCAGGTGTGCTGGTTCACAGCCTGGAATGGGCAGCTG	120	58
chr6	134500502	UNC12140853	134500441	134500561	+	CCCTACTTAACACTGACATAAGCTTGAAGATACAGACTCCATCCTGTCAAGAAGGGAAGATAGTAAAACCTTTTCCCCTGAGCTCAAAGCTCAAAGGAATAATCCGGGGTGGTGAGGGGC	120	47
chr6	134990269	UNC12147991	134990208	134990328	+	GAAACAACACAGCCAAGAAGAAAGGGGTAACTGGGTAATTTTATGTCAATTTGACACAAAATAGAGCCATTTTGGAAGACTATTTCTCAACTGAGAAAATGTACCCACCAAAATGACCTG	120	38
chr6	136663588	UNC12176675	136663527	136663647	+	TGGTTTCAAAATTGCAACTGGAATGAATAGGGCATAAACCAGAGATTTGACAGCCCTAACGGGCTAGCCTCAGCCACCCACCCTGTGACCACTAATCTTAGTTGTCCACTTGACACATCT	120	47
chr6	136697083	UNCHS019147	136697022	136697142	+	GCCGTGTAGGAATTGAACCTGTGCCTGGTTCTTAGGTCTCTGCCATGACAGGCTGTTGCATATTCACATGGCTAAGTGGGCAGGCCAAGGCAAAACCACAGTTTGAAATAGATAATTTCC	120	48
chr6	137902386	UNCHS019170	137902325	137902445	+	CCCGAGGAGAAGAGGAAAATGATGAGAGATGCGATCCAGCCTTATGGAACTCACATCTGGCGCAGGGGATGAATCATAGCCACTTGAAGAGCTAACTACATTTCAAGGTAATTTTGTCAT	120	45
chr6	139858125	UNC12228473	139858064	139858184	+	TAGGTGCTCCCTTTTAAATAAAATCATTATTACAGCTTCTCTTTAATGGTGTCTGGTACATAAAGTGCATATGGCTCCCCCCAGGCCTCCTGTTCACCCTCAGAAATCTAATACTTAATG	120	40
chr6	140267863	UNC12236738	140267802	140267922	+	AGTGTGTTCACAGTGGGCTTTGGGAGTCACTGACATAGTGTATTCACACTGGGCTTTGGAAAGTCACTGGACATAGTATGCTCACACTGGGCTTTGTGGGGGTCACTGGACATAGTGTGT	120	49
chr6	140950421	JAX00628857	140950360	140950480	+	GTAATGGGTTCTCTCCTGGGGTGTCAGCATATGAGGGTGAATTTATTCAAGATTCTGAACGTAAATGGTATTTCCATAAAGGGAGAGACTTTTAGAATTAATAACAAACATAATGTCCTT	120	36
chr6	141969995	JAX00629092r	141969934	141970054	+	CTTTTCTTTTGCTATACACACTAACGAATTCAGGAATAAAAATTGGAAGATAACTCTAGAATGCTCTGCTGTTAGGCTGTCTACTTTCTCTTTGCTGTGGTTTTGGGTTTGGACCACCTG	120	39
chr6	142491689	UNCHS019235	142491628	142491748	+	TCAGGTTGTCATCAGGTGTCTTTCATGATAGTCTCCACTTTATTAAGGCAGGATCTCTCACGTGAACCCCATTTAGTCTGCCCAGCCAGCTAGCTTGCTCTTGGGGATCCCACACCTACT	120	49
chr6	144106964	UNC12292503	144106903	144107023	+	CTTTGAGAAGGGGAGCCCCTGGGTTAGAGTCTAGCTTGCTCAACAAGAAGAGAGACATTTCCGAGTGACAGACGGCACAGTTGAACACAGAGCCACAGAGCGCGAGGCGTAGCCCCTGAC	120	56
chr6	144139351	UNC12293057	144139290	144139410	+	TCAAATCAAGATTTGGGAAGCCCTAAGACTTGTTAAAAATAATCAAGGAAATGATAGTGTTCAAATTCAATTTCAGAGGAAAGGGTGGTCTATTATAGTACAGTAGAAGCAACTGTTTCG	120	34
chr6	144523472	UNC12299175	144523411	144523531	+	TGCACAGCGATGGCGCGCAGATACTTAACACTTTGTGCCGTCTAGTCTTTGGGCACACTTGTTTATGCCTGCCTGCCTTACTGAAAATAGTCTGTGGCTACTGAGAACAGAGACCTCTGT	120	49
chr6	145397631	UNC12312107	145397570	145397690	+	TTAAGTCTGTACTTTCAGTGAATAATTTAAAAGGAGGCTTATTCAAAATATAATCAAAACCGAGAAAAGAACATGACCCAGGAAGGTGTGTGTGTGTGTGTGTGTGTGTGTGTGTGTGTG	120	38
chr6	145431562	UNC12312573	145431501	145431621	+	ATTCACAATCAGTGGTGCGAGCTGGGGACAAGTTGGAGGCAGGGGGTCATCACACAGAGCCCTGGACTTTCTATCTTGTTCTGGCTCTTCCCATCTCTGCCCTGCTTCTGCTCTCCTGGG	120	56
chr6	148529944	UNCHS019374	148529883	148530003	+	CTGGACAGACAATGGTACCACAAGAATGGCAGTCCAACACTTTCCGCAGATGCTCGAAGCACTCATCTCGTGCTCAGTATCTGATCTTACACTACAAGTTAGTTGTCTGTGGCCAACCTG	120	48
chr6	148796842	JAX00630903	148796781	148796901	+	ACATACATACATGTAATAATATTATATACATTATATATACATTATATTTGCTACCATGCCAAAGGAGCAGGCACTGCACACCCAAATGCTACCATTTCTCAGACACTAAGTTCTGCACTT	120	34
chr7	3301597	ICR1780	3301536	3301656	+	GTTATCTTTGATTACCTAGCAAGTTTGAAGCCAGACAGGAAATACACAAAGATTTACTTACTTACTTACTTATTTATTTATTTATTTATTTATTTATTTATCAGACAGATACCGTGTAGC	120	28
chr7	3356917	ICR5781	3356856	3356976	+	CTAATTAATTCCCTTTCTATTTTCCTATTTATTTTTTTAACTTGACGTGGTAATGCACACTTTAAATCCCATCATTTAGGGGGCAGAAGCTTTCTATTTTCATGTTGATTTTTTTTTTTA	120	28
chr7	3939559	JAX00631114	3939498	3939618	+	TACTTTCTCAGACCTTCCTCCTGCATATCCATTATTTCTTCAGCCTGTCCATTTACAAAGATTTTGAGTCCTTACCTTAAGTAGTCATCTTTCTTGTCTTAAAGATACTTTGGCAAAGAT	120	36
chr7	5110506	JAX00631330	5110445	5110565	+	AGGAATTTCAAGGAATGTATAGATATGGGAGCCATCGCTAAGGTCCCAGAAAGAAACACTTTTCTCTAGCATGTCAAGGAAAATGCCCACTCTACGTAGCCGAGGGTTCACACGCAGCAC	120	47
chr7	5900596	UNC12389803	5900535	5900655	+	GCTTTCTCAGGCTCTAAGCTTAAATTTTATGTGCCCTTACATTGAACACCAGATGTAACCTTGTGCATTTTTATGTCCACCCCAGGCCCCAAATACTGGCACAGAGAGATATAGTGCCTA	120	43
chr7	6169851	JAX00631422	6169790	6169910	+	AAACAAGAGATAAAATCCCTCCTGTGTCTAAAGGAACCCTCTCATGCATGGAGAAGCAAAATGGTCCATATTCATACAACCGAATCTTATTTAGTTCTGTTCTTTGCAGTGCTAGGGATG	120	40
chr7	6459553	JAX00231327	6459492	6459612	+	AGAGAGGCCTATCTTGGGACAACACTTTAAAATGAAAAGCAAGAACATGATGAACTATGTTCTAGACAATAGGAATAGCATGTGGGGATTTCCTAGGACTAGAAGGAGCTTGGAGAATTT	120	39
chr7	17009797	UNC12459104	17009736	17009856	+	GCCCAAGTGCTGTGGTATCAGATGAGGTCAGTGTAGCTCTCAGCACAGTGCCCAGCACAGCGCCTTGGCCTAGGCGGGCTGGCAGTGGCAGGCCCATTCCCGGGTCCCAGGTGTGTGTGG	120	64
chr7	18943787	UNC12476895	18943726	18943846	+	CCAAGAGCAAAGCCTGAGCTTTGGCCTCTAGGAATCCCGGCCAGGCGCCAGAACTGCGTCCAGCACACAGTCCACCACTGGGGCTACAGCATCCTTAATCCTCTTGGATTTTTAAAAAAA	120	52
chr7	19118009	UNC12478470	19117948	19118068	+	AAACGCCACTAATAACTTTCCAGAAACCCAGCCTGGATTCCCTCAAACACAAAGTCTACCCTCAAACCGGTCTCGAGCTCTGGGGTCCCTCTCCATCCGACCTAGAGCTCCCTAGGGGGT	120	54
chr7	19737220	UNCHS019537	19737159	19737279	+	GCCTAGAACCCCCACGGCTCTTGTTCTCAGGATGAAACCAGAGTAGAGTGTAATGGCCCATGTCTACAGACCCAGCTCTGGGGCAGCTGCGTTGTTTTGAATTTGAGGCCAGTGTCTTAG	120	52
chr7	24790015	JAX00149373	24789954	24790074	+	ACACATATATACATACACACACATGTTGGAAGTTGGTCTGGAGTTCAGGAGCTCTTTGCTCTGAAAAGGTGGCAGAGGATAATCACATTGTGGGATTGGATGCTGGAGCGAATGTCCTCA	120	45
chr7	25414575	UNCHS019566	25414514	25414634	+	TTGGTGTCTATTTGAGGGACTTTAAGACTGCCAAAGCAATAGGGATTGATGAACTTAAATATTGGGTGACATTTGTTGGAGCCAAAGGGACAATGAATAAGGAAGTCTTTTCTAGAAGCC	120	39
chr7	26480227	JAX00633756	26480166	26480286	+	TCCACAACCAAACACCACAGAAAACAAAACTTCCTGTTTTGTAGAGAGCAGGGGGTGATCTCCAATAACCATGCTTATGGTTTCCATTGAGTATAAATGGCAGATGGCAGGTGGTGAAAA	120	42
chr7	28545913	UNC12545679	28545852	28545972	+	GATGAGATTTGACCCCGAGCCCCTGAATTACACACACCCTCCCATCTACGGTTCAGGAGCTCAACTGGACCTGGAGGTCTCTCCCAGGGAAAGAGGGTGAGATTTACCAAACACCTACTG	120	53
chr7	29567942	UNC12559386	29567881	29568001	+	ATGTTATTCATAATCTCACCCAGGCAAAACCAGAATATGGCTATAACTTCTTCCTGGTCTAGCTTTTGTTTAGTTTTAAGTTTGTTTTATTTGCTTGGTGATTTTTGTTTGTTTTCTGAG	120	32
chr7	29582054	UNC12559432	29581993	29582113	+	TCTGGTTTGTGGTGGCTCCTATACCCCTGATCATTCCCTTAAGTTCTGGAATGTGATACCTCTCTCTGGGCAGAACAGAGTAGATACTGCTCAACCTGTGGGTATTGCCCACTATGGGTT	120	48
chr7	29908352	UNC12563156	29908291	29908411	+	TTGGCCCCCTATCATGGAAGGGGCTCAATGCATTGTAAGAGTTTCTGTCCGAGTTTGTATATCTGTCTAGGAATTTCACGCACAAAATTGAAAATGCGGAACGAGCTCCTCGGCCTGCCT	120	48
chr7	30011082	UNCHS019632	30011021	30011141	+	CTAAGCTTGCTTTTCTGGAGGCAGGCTCTGGCTGCGCAGCAAGTGTTCACTCCCACCAGCGTGGGAAAGGAGCAGGAAACGGGATTTCCAAACACAGAGAACATGGCTAATTAATTAGAT	120	50
chr7	30320547	UNC12570515	30320486	30320606	+	GGAATCTCTCATTATGGTCTGTCTTCCTAAATACATCTATCTATGCATTTATCTTTCTATCAATGTGTGTGTGCACAGGCAGATGGACATCAGACAAATTGCTGTTAGTTCTCATCTTCT	120	38
chr7	30756193	JAX00634665	30756132	30756252	+	CATCGTGGCTCACTGTGCTTCTTAGAGAGGGATAGGCAGAGCTGGGGTGGCAGGCTTGTACGTCCTCTTGTCACTTGATGGAAGGATCTAGGAACTTGCTGTATAGGATGGAAAGAGCTG	120	52
chr7	31034826	JAX00634720	31034765	31034885	+	CCAGCCTGAGCAACACAGTGAGACCCTGTCTTAAAAGGATGAATGAAGTCCTGTTTTCTCTTCTCACAAATGAAGCCGACCCTTGGCTTGTAAAGAAGCATAACGTAGTATCCACTAGCA	120	45
chr7	34193094	JAX00150020r	34193033	34193153	+	TCTCCTCAGTGTCACTTCCCCAGTCTTGTGAGCCTTCACACCAATTCTCAGCTGCAAGGCTATCGCTCTGATTCTAGAACAATGAATGCAGGCCAATCACACTTCAGACTTCAGCTTCTC	120	48
chr7	34202125	UNCHS019653	34202064	34202184	+	GTAAAGAGCCAACCAAACAAGGCATAAGCAGGGTCACCCACAAGTAACAGATAAAAGTACTGACTCAGTAAACTGAAGAGGCTGAGCCCCCATGCCTCCTCTAGGTGTCTTTATTCTAGC	120	47
chr7	34435297	UNCHS019659	34435236	34435356	+	GCTGATGGCCACATAGCAACCATGGTCAGGAACCAGGGGAAGGGAATGCTGGATCCTCAGGTGCTTTCTCCTTTTTATTCAGTCTGAAATCCCAGCCAATGAAGTGCACCACTCATATCA	120	49
chr7	34445828	UNC12599367	34445767	34445887	+	TCCTTCCATGTTCATGTCAGTTGCAGGGGTTGAACTCAGGACCTCAGGATTGTGCAGCTCATGCATTCCTGGTCACACTCCATGGCCTCCTGATGGCCCCATCTCTATTCTTTTTTTTTT	120	48
chr7	35254912	UNC12612060	35254851	35254971	+	CTGTTCATTTGCTTGCTAAGAGCTATGTTTCCTGGCACACTTTTCAACTGATATAAACTACTGCTGTCACCGCAGAGCTGGGTCAGGGCTTCCACCCATGGCCTGTGTTCAGCAGCCTCT	120	50
chr7	35398674	UNCHS019691	35398613	35398733	+	TGCACAAAAATTTCTTTCTAGGTACAATTCTGCCTTAAAAAACAAACAAATAAACAAACCCAACAACAACTACTACTACTTTGTGTTAAAAAGAGTGAACGTATTCCTTGCCAGATGGTG	120	33
chr7	35520251	UNCHS019699	35520190	35520310	+	CTAACTCCTATGTGATAGTTTTTGTTATATCTATACTTTATATTATCTCTTAGAAGCCTGATTTCTAATGTGAGACAGAAAAGGAGTGGATCTGGAAGGGAGGAACTGAGAAACTGTAAT	120	34
chr7	35602162	UNC12617202	35602101	35602221	+	GCCAGTTTCACCTCAGCCCCATGGGTTGTCCCTTGGGTCACACATCACTGGCATTTCGTTTCCTGAAAAGACCTTGTGTGGTTTTCTGGACTCTATGCTCTCCTGCAACTGGGATGTTCT	120	51
chr7	36628008	UNC12635140	36627947	36628067	+	CACTGAGTTACACCCAGAGCCCTCATGGGTGGATTCTAGGCCATTGCTTTCCCATACCTTCCTTTATCTCTAATCCTGTTTGGGTCACAGCAAGCAGGATAGCCTTCAGGTTGCTATCAT	120	48
chr7	36855132	UNC12639080	36855071	36855191	+	TCATGCAGAAAGGAAGATGTCTGAATGCCTAACAGACACATCAAAAAGTGATCCGTGTTCGTGAGTACCAGGAGGCTGGGGAGGGAAGTCACATCTGAGGGGAGCTGTGCATCCTTACTA	120	49
chr7	37462225	UNCJPD003039	37462164	37462284	+	TCCAAAGGAAACAGGACTTGGAGAGGAATGGATGGACGTCTGGGTTGTCAATGGCAGGACCTAGCACCATTGCTAGGTAGCAAGCCCTATTTCCTAGCTGGCTACTGTTTACCCAAATTT	120	48
chr7	37704211	UNCHS019763	37704150	37704270	+	GGTGGTTAAGGCAAAAAGAAAGCCACCAAAACAGAATCTGGACCCATCCTTCTCCCAGGATGACATTGAGAATCAACACAATCAAGTTCAAACAACGGGACTTTCCCAAGAAGAGTTTCA	120	43
chr7	37941797	JAX00150300	37941736	37941856	+	AATTATTGTCTCTCTACAATGAAAAGCTCAAGACCAGATAAATTCGTTAAATCTATCAAACTTTTTAAAACAGCATTTCAAGTATTTATAGTATTGATTGATTGATTGTATATGTGTGCA	120	27
chr7	39596573	UNCHS019795	39596512	39596632	+	AAATGAATAGAACTAGGAAAAAAAAACATCCTGAGTGAGGTCACCCAGAAAGATAAATACAGCATGTGCCTTCAAATAGCTCTTTGGCATTGCCTTGGTGTGCTGCTTATCTTTCCACTA	120	39
chr7	39741274	UNCHS019797	39741213	39741333	+	GTACCAGATACCTTGGAGCTAGAGTTACAGGTAGTTGTGTTTTCCTTATTGTAAGAAAACCTGTAAGCAGTGTCCGCAGAGACTCCTGCCACAGCTCAGCAGTGAAGGGCTCCTGGGCTC	120	50
chr7	40741918	UNC12683079	40741857	40741977	+	TCTTCTCTGAGCTCAGCCATCTGACAGAGTGGGCTGGAGGGTGCTGGAAGCTTACTGGCTGTCTCTTGAGCAGCAGGTACCCTGGCTCCCCAGGTCCATGTGTTCCACTCAGCAGAGCTC	120	58
chr7	43397499	UNCHS019845	43397438	43397558	+	AAACACCCCCCTCCCCCAGGAGCCAAAACAACCATCTGTGAGCCTGGGAGGTGCTGCAGTGGTCTGGTGCTTGCTTAAACATAGACTAGCTAGTTGGCTGCTTAACTGACAGTCCTTTTG	120	52
chr7	44317943	UNCHS019855	44317882	44318002	+	CAATTGCTGTTTATAGCCAGAACCAATGGATATTGTTTGCATTTTTGTCTGTCTGTCTGTTTGTCTGCGTGGTTTCAGATCTTTGCTATCAAGCCCCTTAACCACTGCTCACATCAGGCT	120	42
chr7	45112249	UNC12726717	45112188	45112308	+	CTGGCTATGGGTGGGGGTGGGGTTCCCCATCCTGATGGGCACTGGGTGGATTCCCAGACAGGTTGGCAGAGCAGCAGCCACAGCAGCTGGCTGGTATAGTGACTCTTCCCTTTTTTTTTG	120	57
chr7	45196849	UNC12727494	45196788	45196908	+	AGCAGTCCCATCTCTTAGGCTAGGAGATGCCCCTACTGTCTGCCTAAGGCTTGGTTAGCCAATGGACTCTGGAAGCCATTAATGAGCTCTGAGATGACCCTCAGCCCTGCCCTCCTCCAG	120	55
chr7	45892146	UNC12735471	45892085	45892205	+	GTACTAAAGGGCCGCAGCATTAGGAAGGCTGACAACAACTGGTCTGGGAGTGAACGATTCCGTCTTGAGGTCTTGGGTCTAGCTATGTTGACTTAGCTTAACATAGCTCACGCCAGGACA	120	50
chr7	46427408	JAX00150872	46427347	46427467	+	TGTGGCCTTTGCCTCCCTCTTCTTCATCCTGGTCTCCATCACAACCTTCTGTCTGGAGACTCACGAGCGCTTCAACCCCATCGTGAACAAGACCGAAATCGAGAACGTTCGAAACGGCAC	120	53
chr7	48769043	UNC12783021	48768982	48769102	+	ATAATACTTGACCAATATTTGTGCATGCAAACACACAGAATAATTTGATCCTAGGTGGTAGCTATTATCACTGGGATTGCCTCAACACAATCCACCTGGTCTTCACCCTCATGCTGTAAC	120	41
chr7	49211359	UNC12790857	49211298	49211418	+	ACCAACTTTCTATTGCAAACACCTAATATAGCTGATATAAAGAGGCTATTTGACTCTTGGTTTTTGAGGTGTTATTCTATGCTTGGTTGGCCCTTTGCTTTGGGGCCAGGGATGTGGCCT	120	42
chr7	49391412	UNCHS019927	49391351	49391471	+	ATGTAGGGATCCCTCGCAGGGCCACATCAGTAAACAAAGGTGATAAGACTTCCCTGTCTGCGGCCTGACATATTGCCATTTGTTTGGGAATTTTTTTTCAGACTGCCCGTGGCTGGATCT	120	48
chr7	49442068	UNCHS019929	49442007	49442127	+	AGTAGAAAAAGATGCTCCCAAAAGACACCTCAGCCTTACAGAGTCACCAAGTGAGTACTTTACTTCAAACACCTATTCCACTGCCAGCTTGGGGGGGGAAGTGCGGTGCGAGGGGGTGGG	120	52
chr7	49492133	UNC12795499	49492072	49492192	+	CCACCCTTCCTACTGCAAGGAATGAATGTTTGGCCTCCAGGTTTCTAGACCAGACTCTGACGTAAACCAATCCCCAGACCCTGAGCAAGCTCTGAAAGGACAGGTGTGATTTGCCATCTC	120	51
chr7	50318342	UNCHS019949	50318281	50318401	+	GGGACTACATCCCTGAAGGAAACTGACTCTCTCTCCACCAGAATCTATCAATTGCCAATATCTCTTCAGCTAGAGGCTGGATTTCATAAGCCTCTCTCCATCCCTGCTGGAACTTTGCCT	120	48
chr7	50629276	UNC12811208	50629215	50629335	+	GTTCCCTAGCAGTCTCTCAAACTTCCTTTGAAATTTATCTAGCAATGGGAAGTCATTTTACGGCACTATCTTGTGACAGCATCCTAAGCTGCTGATATTATTTCTAATTATACACACAGT	120	38
chr7	50781719	JAX00151200	50781658	50781778	+	CCCTGTCTCCTTATCTGTTCTCTGTGCAGACAGGCCACCCTTAGCCATTGTCTAGTAGATTTCCTACCAGCGATACCGGCTGCTCTGTTTCTAATTACCTTCACCTCACAAAACACTGGC	120	49
chr7	51789757	UNCHS019967	51789696	51789816	+	GCCTTCTTAGCTGTATCCATGCAGAATCCGGGTGTCGGTGCCTTAGGCACCTCCTCCATGCGGAGTCAGTCCTGCTCAGTAGAAGAGCTAGTTCTCTCATCTGACTTCTTACATCTTCAG	120	52
chr7	51984014	UNC12830013	51983953	51984073	+	ATTTTATAAGACAGTCAGTGTGATGAAAGCAACAAGGTGGAAAACATTGCTGCTTGAAGGGGAAGTATTGCCTAGAAGGAGCATTTGTAGTTTATTCCAGAGTATAACAGGAATTCAGCT	120	38
chr7	53282742	UNC12854618	53282681	53282801	+	GTTTTCAGTTAAATCCTCAAGTAGCTCATTAGATGTGGGTCACAGACAGAGGAGTCAATATATGCAGTTCTTGCTGCCCAGGTCACTCCCTGCCTTACTTATTATCAATCATGTGCTCTT	120	42
chr7	54378195	UNC12875349	54378134	54378254	+	GGGGTCAGGACCTGACTTCTTTGAACACTCTATGCTAGATCACTTTGTGACCTCTAACAATAGGACCTCAGAGATCTGGTTTTAAATAAGGGAAGCTAGCTAAAGTAATGAGTAGAATAT	120	40
chr7	54651887	UNCHS019994	54651826	54651946	+	TACTTTTTCATTTTTAACCATGATAAAGATAATACACAGGACATTATATCTTTTAGTTACAGGTTCTACCAGTGAGCTGCATCAGTAGATCCATTTTTTTTTGCTCTTTTTTATTAGTTA	120	28
chr7	54862107	UNC12883542	54862046	54862166	+	CCAGTAAAGAACATGTAAGAAAGAATGTGATTCATTACAGCATATTTTTATAAATTGCTGATATAAAGCTGGTGACATACACAGGTTTAAATGGTGATTATATCCAGAGGAAACTGACAC	120	32
chr7	54985808	JAX00639747	54985747	54985867	+	CGTCTGATAGTTATTACATTTTCTTGCACTTTTGACACTTTGCTAATGACTTGTTCTTAGCTCCTTAGTCTCCTAATCATTGACTATCCCCTTCTCACCTTCCTATCCAGTTTAAATTAC	120	37
chr7	55444910	UNC12892258	55444849	55444969	+	ACTATGCTGTGTCCATCAAATGTCTTTCCTTGTACATATAACATCTTCTGGTCACATTTTATTCTGTCTCTAAAGACTTTGTTGAAATGAGTCTATTCCATATCATTAATTCAGAAACCT	120	32
chr7	56895439	JAX00151657	56895378	56895498	+	GAGCCCCAAAGGGTGGTCCTTGGAAATGGATAGAAAAGGAAGATGGTCTTTATACATTCACGAAGGGTAAGTAGTGACACAAAGCCAAAGCTACAGTTATTCTCAAATGCAGAAAATGGC	120	42
chr7	56943119	UNCHS020037	56943058	56943178	+	ATCAATTCATCAGCAGTAGGACATTTAGGTAGTGTGTATTTCCTAGCTAGTGTGAGTAGAACATCCATAAACATGAATGAGCAAGTATCTGTAGAGTCAGAAGTCAAGTCCTTTGGGCGT	120	40
chr7	56984631	JAX00640239	56984570	56984690	+	ACTTGCAGAAGAGTCATGTTTGTCTAGATAAAGGGATTAATCTCTTTTGAAGTCAAGGTCCCAGGAAGTCCACATAGACATTCAAAAAGGAGTGGGAGAGAGCAGTCTGGAGAGAACATC	120	42
chr7	58790264	JAX00151800	58790203	58790323	+	TTTTCTCCTCCTTGCAATCCAGCAGGCACACTAGGCCATATGTCACCAGAGAACAGAGGGTATGTTTGGCATCCTGGTATGGAGAAGTACTTAGCCTGATGACATTGGGCATGGGCACCC	120	51
chr7	61098677	JAX00151932	61098616	61098736	+	AACTTACTAAAGATATATTTAAGTCGGGATATTTTAATTTTAGACACATTGAATAGTTTATAGTCAGTACTTTGTTTAGCCTAATTATAAGCTATGGGATTTTTATAAACTTTATAATGT	120	23
chr7	62963969	JAX00641188	62963908	62964028	+	GCTCCACTTATACTTTTCTTGGAAGAGTAGCAGCAGATCACAGAATTGACAGCCTATTGGAAATTAGCATGAAGTACATTTCCAGCTAATAAAACTAAGAAAAATTTTCATGGGACAGGT	120	37
chr7	63997345	UNCHS020120	63997284	63997404	+	CGTCAGCATCTTTCCCTGACCTGGGAAGTTTCTTCTTCCCTAGTTCTTGCTCAGTTCACTCCCCCCTGGTCTGCTTATTACAGAACCTTTCACTGCTGTCCAGAGGCAAGAGACCAGCAT	120	51
chr7	65915461	UNC13019300	65915400	65915520	+	CACTTCCAGCCCAGTTGATTTCAGGTGCATGGCTGTCGGCAATTGGCAAAGGGTCTGAATCTTAAAATGCACCTCAAAAGACAGTGTTTTATAATTTTACCTGCATTTCTGGCAGTCCTC	120	44
chr7	66935228	UNC13034616	66935167	66935287	+	TGTGCCAGTCCGTCTGCCTGAGCCTGGGATGGGGGCTGGCACGGATAAATGCCTTTTCTCTACCCTGATTCTTTCAGGTGACCTTGTGCAACACTCTAGTGCTAGCCAAGAGAGCAGTGC	120	55
chr7	67942550	UNCHS020219	67942489	67942609	+	CACTGTCCTTCCCAGTGGGGTTCTAGAATTCTGACAGCAGGTTTCTAGTTGTATTAGTCTGGCGCCTGTTTTGTAGTCAGTGGCCCTTAGAGGAAACAAGGAATGTGTCCCAGCCCCCCA	120	51
chr7	69156522	UNCJPD003135	69156461	69156581	+	CTCAGCTGTATGGTTCACACTCCTCCCCATACGGACCTGGGATTTTCCTGGAAGAGGGTACAGAATGACTTTCAGAGTCAGAGGTGGTAGATGACCTTGAGGTAACAGTGCTTTCCAGAC	120	50
chr7	69487536	UNC13069862	69487475	69487595	+	AACACAGTAGTAGAAACCATTGCCCCTTGCAAAGAGTTTTGGTGGCTTTTCATTGCCTACAGAGTAAAAATCTGTCTTAATCCAATATTTAAAGATTCCTGTCCATTCGTTTTAATTTAC	120	35
chr7	70252851	UNC13078141	70252790	70252910	+	TTGATATTTGGAGCTTAGTCCATGCTACTTTCTACTACTTACTAGATAGAACCTTTCTAAAGTACCAAAGTCAAGGGACCCACCTAGGGCAGAGTAAATGTCCGGTGTTTGTATCCCTGC	120	42
chr7	71259965	UNC13091484	71259904	71260024	+	AGCTCCTTGCCTTGGGGACTTCATCTCCAGCCCCTCCTCTGCCCTCCTAGGGGCCTGCGTGGTGAACTTGTTAAGAAACACACAGCATAGAAGGGCCCTAAAATTAATCTCCCCCAGTAC	120	54
chr7	73159586	UNC13120384	73159525	73159645	+	AGACAAGGCTGATGGCACCTGAGGAACAATGCCCAGATACTGTTTAGCTTTGGCTAGATCCTTTAGCTTTGGTGTGTAGGTGTTCACACTTGCCTCTGCACACACAGAAGTGTGTATGCA	120	48
chr7	74270010	JAX00643597r	74269949	74270069	+	TAGTTCTTGGACATTTTTCTAGATGTAACATCTAGTCCTAAGTACTTTAAGTATGTTATCTCATGAATCCTCACAGGCTTCCTAGACTGGCCATAGTGACCTTGACATCATTGATAAGGG	120	38
chr7	75447874	JAX00643878	75447813	75447933	+	CAGGACTTCAAGCAGGACTCTCATCCCCTCTCCTTGAACCAGCTTTTCACTTTTAATTTTCCCTCATGTGGCCAAGGCTGATATTGAGTTTGCTACATAGCTGAAGCTGCCCTTGAACTT	120	46
chr7	75462840	UNCJPD003154	75462779	75462899	+	GCCATAAACATGACACATCTGCTTATCTAGGTCTTTTGTGTATTATTGGTGGTGTACTTTTCAGCATTCAAATCCTGTGTGTTTTGTAAGCTTTATTTATACAGCCCATGGTTTTCATAT	120	35
chr7	78314306	JAX00644509	78314245	78314365	+	CCATGATTCCCTAACACCAGTTGCACAACTCTGATCATTTTTCACTCTTCTCTCTATGGGTTCCTCTATTCCATCCATTCTCTGCTGTCTTCTCAAGGATCAGTCCTCTGACCCCTTGAA	120	45
chr7	78680006	UNC13195641	78679945	78680065	+	TTGCCTTTCCATTTAATCTTTAGAACAACCCAATGAAGGAGGTGCTTTTATGTGCTTTTTCTGAAGGGGGAGAATGGAGAAACCAAAATTCATGGGTAAATTTACTGCCTAGAGAAAGGC	120	39
chr7	79420906	JAX00644748	79420845	79420965	+	AGATAGATGAGCCCACTTATGATGTGGTACGTAAGGAAACATTTAACCAGTGAGTGGACCATCCATTGTGCACCAGCATGCTTGTTAACAGGCAGTGACAGACATGGCCTTGAATGCCTG	120	47
chr7	79459254	UNC13206700	79459193	79459313	+	CTGGGGTCGCTTAGGCAGGAGGTCCGTGGTGCTCCTCAGCTGCTGTAACCGGTTGTGGGCTGTTACACTTCGCTGAAGCTCCTCCTCCTCGCTGGGCGGGCCAGGATCTGTGCACAATTC	120	62
chr7	80040733	UNCHS020416	80040672	80040792	+	GCTCAGGCAATGTATGGAGAAGGCAAGCCCCATGCCCTGCCGGCTGCATCAGACACAATGCGGGAGATTAGAGATGGGCTCTGCAATCCCGGCTTTGAAGTGGCCAGCTTTCATCAGAGC	120	57
chr7	80228388	UNCHS020420	80228327	80228447	+	CTGCAGGCACACACCTACCCTCTTTCCTGTGTGGGAAGGAGTGGGGCCCAGCCATTCTCACAGTGCTTACCAAAGATGCGGAAGGCATAGTGTGACTTGATGTCTGGGGTTGCTGTGTCA	120	55
chr7	80293249	UNC13215391	80293188	80293308	+	GATGGTACAGTTGACCAATACAGAAAAGCAGACAATTTTAGTTATAATTCAGTATAAACTAGATTTTGTTTTATTTTGGGCCTATAGATGGAAGCTAGTGGTTTAAAAGCGCATTGCTAA	120	32
chr7	80777518	UNC13221384	80777457	80777577	+	GGGGATCATGTGGTGGTAATCAAAGAAGAGAAACACTCCAGGAATCTGGCTGTCATCACCGCCGTCAGACGCTGTAAAAAAGGGACAGCAAAGAGAACAGAAAATGAAAAACTCCTCCAG	120	47
chr7	81970901	UNCHS020469	81970840	81970960	+	TAGAGATCTGCAAATATGTAAAATAAAACTATTTACCTCACTATATCTGTCTGAGAAAAATAAAAGTCTTTTCCCATTAAAATGTTATATTGACATATAATATGTATATTCTTGTTTTAA	120	22
chr7	82393693	UNCHS020486	82393632	82393752	+	AAAGCTATAGGAACAGAAATGAGAGGCTCATTTGCATTCTACTCTGGCGGCATTAACCACACATAGAGGAGAATCAGTCCAGCTGGCTTTAATGTGGCCATTCGATGGAGATGGTCGTAG	120	46
chr7	82709861	UNCHS020488	82709800	82709920	+	TGCTGAGAAAGGGAGTCAGGTATGCTTGCTGATGCTGCAGTCCTCTGATTCTCCCTCTCAGTCAGAGTCAGTTCTGGTTACAAGGACCCCGACCCTCTGGGGTCGTCTTAGAGAAAGCTT	120	52
chr7	83742405	UNC13261109	83742344	83742464	+	GGAGGAGGGGAAGAGGGGATTGACCTTACAAAGGATGCTCCAGAGGCACAGGGAAACCTCGTAACAACATCCATACTTGGGACCAGGACAGAGACAGTTGCCTGATGACAGGAAGAACCT	120	52
chr7	84658094	UNCHS020545	84658033	84658153	+	AAAATCTCACAACGAACATAGTAGACAGGAGTGTGGGAAACTGCATACCCTGCTCTGTTTTATAGACGAAGGAGATGCAAGAACTCCAGTTCACTTGGCTAACAAGAATGGGGAAGCATT	120	43
chr7	86334485	JAX00153819	86334424	86334544	+	CTCCAGGGTAGTAAGGTTTCTTTGTCTTCTCTTTTGTTAAGAGTCATTGCCTAGATTGCACTGAAATTGAATTAACTAGTCATTGCAATTATGAGTCAGGACAGTGAAAACTATTTTTTA	120	34
chr7	88329413	UNC13320488	88329352	88329472	+	GTGACTCTAGAGAACCCTCACTAACTAATACACTGGGCAAACTTCCCGATTTCCATATACAGCAAGATGCCATCAGATGGGACACCTTCTGAATTACAGGGATTTTCTGCATTCTTATGC	120	43
chr7	88969499	UNC13326390	88969438	88969558	+	GGAAGTGTCTGAGGAGGAAACACCTAGAGTTCTGAATTAACAAGAGCCAACTTTACAGCTGAGCCCATTTTTCCTCACCGGGCACATGAGTACAGCATTGCTACTGTCGCTTTAGGAATT	120	46
chr7	89589284	UNCHS020613	89589223	89589343	+	CCTTACACACAATTGAAAAATGGGGAATCAAGACAGTTAAATGATTTACAAGGTCATCTCTATATTCATATTTAATCAGAACCCACTATTCAGTGTGTGGCCATTGCTATTGGGGTTTAG	120	36
chr7	90284457	UNC13341689	90284396	90284516	+	AGCCTGCTTTCCAAAATTCCCTTTCTCTCTTTGTAACTGAGACCACTGTTTTTCTGCTAATACCCATTTCTGAGATGGCAGTTGTCCAGCTGTTGTTTGCTCCCTAGAGATCCTAGCAGT	120	44
chr7	91058515	UNC13352834	91058454	91058574	+	GAGACTAAGTGTGTTTAAGTTCAAGCCTACAATTTTCAGAAGACTCAATTTTTTTCCTAAACTAGGTTTAATAGGAACAAGATAGGAAAAGGAATGTCCCATGTTTCCAGTTGAGAGACA	120	35
chr7	92785679	UNC13376901	92785618	92785738	+	CATTTACAAAGTCATTAGAGCCAAGGAATTATTATTTATAGAGCACTGGCTATGTGCCAGGTACCATGGTGGATGTTTTACCAAAGCACCTCACTAAGGAGACTTTGGGGTAGGTAATAC	120	41
chr7	93494499	JAX00647225	93494438	93494558	+	TGTCAATGCTGTTGTTTTACATCTGTGTAATCACTGAAAATGTCTTCCTTCTTATACATCGGTTTGGATTTTCTGTCAGTGTCAAACACTTACATAAACACTCCAAATAAAAAATTAAAA	120	31
chr7	94650535	UNCHS020698	94650474	94650594	+	AGATGAAGTAGAAATGAGGACGTGGATTTTATGCTTTTTAAATGTTGGCAACATTTCCTCACAAGTATGAAGAGTGCCAAAAACAAAAAGAAAGCAATATTGTACATAACATTCAGCCTG	120	34
chr7	95764883	UNC13419135	95764822	95764942	+	AAGAAGTCTCTTGCCAGAAATCCATGTCATTGGGCAGAGCGGGAGGGTGTTTGATCTCAGCTTTAGCTGATTTCAAAGACAGTGTCTTCTGCAATGCCAAGAGAATGAGAATGGGATCTT	120	45
chr7	96573896	UNCHS020720	96573835	96573955	+	TAAGAGAATGCCTGAAATTAGGTTTCAACGTATGAATTTTTCAGGGACATAAACCGTCAGGCCAGTTGGCAAGGCAACTGTGGTGATGCAGTGAGGGATGCTAGGGCATGACTGTAGAGA	120	46
chr7	96824444	UNCHS020723	96824383	96824503	+	TTGGATATTTTAGCACTGAGACACACTCTGTGCCTGGTCGGGTACTAAAATGACAGAACCAAGCAGGGCACACTGTCTGCCAAGTGGTTACTTACTGTCTACTGGGGTAGAAAATGAATA	120	45
chr7	97646643	UNCHS020750	97646582	97646702	+	TACAACTATTAATATAAAATACACAAAAATGGAAGTTAAATGAGATGAAGGTGGTCTCTGAAGTCAGATCTTCCAGAATTCAATCCTGCTGTGACCTTAGGGAAGTAACTGTACCTCTGT	120	36
chr7	97806532	UNCHS020753	97806471	97806591	+	ATTGAAATAGATTTGAGAAAACTAGTTTACATATTGGTTATAGAGAGTATTCAGGTGCTAGTGCATTTTTCTAGTACCAAATCTGAAATTCTTTTAGTACAAAACCTTACTTAAATTTTT	120	27
chr7	98523374	UNCHS020780	98523313	98523433	+	CATCCCCAGCTGTGGATCTAGTCCAAAGTCAGCTCTGAGGCAGCTTTAGTGATGGGTGTGCACCCTCAGGCTGGAGCAGAGCCAGCCCTAGGGGACAGACTGGCTGAGCCCGGAGGAATC	120	60
chr7	99702672	UNCHS020819	99702611	99702731	+	CCACACATAAGGTCACCCCTGTGGACACCAGGCAGGGGCTGGACCTGGGGCACCTTCAGTGTGATTCTGAAGAAAGAGGACAAAGGGAGGCCACTAAGAGCTCAGACTCCACAGGGGGCT	120	58
chr7	99713085	UNC13470711	99713024	99713144	+	CCAACTGCTTTCTGGACCCTTGTCTTGCTGTCTCTTTGCTTTAATTCCATTGTCCCTGACCCCAGTCTGTCCTCCACACCCTGCCACAGATCCTTCCAAGCCCCCAACTTCCTGTGCCTA	120	53
chr7	99834706	UNCHS020823	99834645	99834765	+	GTGGGCATGCAGTATTGGCAGCACCTTTTGTTGAAAATGCACGTTCCTCCAACATGGTTTGTTTTTTTTTTGTTTGTTTGTTTTTTGGGGGGCATTTTTCTTATAAATAAGGTAGCTGTA	120	38
chr7	99903369	UNC13473279	99903308	99903428	+	CACTAGCCAAGTTCATGGGGACGGATACATGTAAACTAAATATAGACGCATCCACTTGCACCAAGATGTGCATTTCTACAGCTAGCCAAACCGGAGCCTTGAGGCATATAGCACAGCACA	120	47
chr7	100084765	UNCHS020834	100084704	100084824	+	ACTCTTCTAAAAGGAAACCTGGAAAAGAACTATGCTAGAGGCCACTCAGCCCCAGCATGCGCAGGCAGAAGCGTGGCTCCAATCATGTTCTCTCAGGTCAGACGGAGAGACTTGCCACGC	120	53
chr7	101042328	ICR1860	101042267	101042387	+	GCCTGACTGGTCCTCCCTGTGCCTCCGGAGCCTGGCTGTATCGTTTCCCATCCAAGTCTTCTCTATCAATTTATCTCCAGTGACAGGTTCTCAGCTCAGGGCTAAAAGGAACAATGCAAG	120	52
chr7	101750292	UNCHS020886	101750231	101750351	+	GCCTGCTCGGAGTTTGCAAGATAGCTGGCATTGATTAGGGTTAGGGTTGGGAAGAGAGTTACCCAGAGATGGGCTGTGGGAAGGAGAGTCTGGCAGCACGGAGAGTGAGAAGAATCTTGC	120	53
chr7	102741982	JAX00649400	102741921	102742041	+	GTTCACTATCCCATTCAGGGAAAAGCACTAATATGCTTTTTGGTGATTGGAATTAAGCAGATGTGTTGAAGTTATTATATTAAGCCATGTAGGACAAGGGTGATAGGATGGTAAGGGTCA	120	38
chr7	102874171	ICR5868	102874110	102874230	+	GATCTTCCCCATAGATTGCATGTTTTTGAAGCTAACTGAGACTGAGATCTGATTTCATATTTTCTTTTATTATTACCTGTCATTTTTTATCAAAATTGTTACGTCATACGTACATGCATA	120	31
chr7	103908032	UNCHS020923	103907971	103908091	+	GAATAGACATAGATGTATTTTTATTTATCAAAAATGAATAAAAAGTCCTGTTTGGAGAACAAGATAGTTAGCACTAGATGGGAGATCTGAAACACAGAATTCCAGAGCCTGGCATCCTGG	120	36
chr7	105474546	UNCHS020942	105474485	105474605	+	TTCTAACTTACTTGAAACATTCATGTAAATAAAAAGAAATGTCAAGATCCACATGGCTTAGGACCCAGATCCCTGACTGGGGCGTTGAATGAAAAAGGAACAGACACACAGACAGAAGAA	120	39
chr7	106959012	ICR5894	106958951	106959071	+	ATAAATTAGTTGGTTATTATATATTGGAATAATGGCTATAGTGAAGAAGAACTCAAATTTGACTTCTTTCTCTACAAAAAGAATTATTCTTTAATTAATTATAATGACATCTCCCAGGAG	120	26
chr7	107590742	JAX00155394	107590681	107590801	+	GAAGCTTCATTCCTACTGTGTGGGGTCCTCTATGTTGTCTACAGTTCCGGTGGCCAGGGCTCTCATCGAATCACCTGTGTCTATGATCCACTGGGCACTGTCAGGGAGGAGCATCTGCCC	120	55
chr7	108969328	UNC13586836	108969267	108969387	+	GCCTTGCCACCCTCACTCCCCTCTGGGAACTCACCCCTGCTTCCTTCAGTGCTCACGTCTACTGCCCTGAGTAGAGTGGCTCAACTGCTCTTCTGAGTGGGGGCCCTGAGTAGCAAGGAC	120	60
chr7	110434616	JAX00650839	110434555	110434675	+	GTCAAAATCTGTAGATGGGTGCACTCAAGATTCTGCTCCATGTAAAGCCAACTGCAAAAATTGACTTATCACGAATAAGCAAATCAGAGAGAGGAGTTTATGCTTTGAGTTAAAGGGTCT	120	39
chr7	110566233	UNCHS021048	110566172	110566292	+	CAAAGCTGAAATAATTTCAAATGCATGCTGACCATGAAAATAGTGAGAATGAAAACATGACGTGAGAGAATAAAGAAACAGAACTAAAGAAGAGCATTAAAAAGCTCAAGGGCAGGAAGC	120	36
chr7	111494293	backupUNC071416883	111494232	111494352	+	ACACTGACTTTGAAGCCAATAAGTCCACAGTGAGGACGCTGTCCCTGGAGCACATAAAGGTAGTGATGGCTTCTAGACAGCTTTTGGAAGACTGATGACTCATAGATGAAGAGCAAGCTT	120	46
chr7	112806024	JAX00651438	112805963	112806083	+	GGGTTTCTGACTCAAGTCACAGCTCCCATGTTTTTCCTTTTTAGAATGCACTTCAAAGGCCGTAGCAAGTTCTCCTGTCACTGCAGACTTGATTTCCTTTGGGCTGTAGCTATCCCCATA	120	46
chr7	113685949	JAX00651638	113685888	113686008	+	TCTTTTTCCCTGATCACTAGAACGTCCACCACTATCATCAGTCTGTCTGAATTTAGACTGCGCCCCCAGTTAATGGTTCAGGAGATAAAGCAGGAAAAAGACCATCTGTTTTTTCATTCC	120	42
chr7	113728643	UNC13649972	113728582	113728702	+	TGCAGAACTGAGGGATTTATCAACAAAGGCTTGCATTTGGGACTTGGTTCATTTTGAGACACCTGATTTTATTTCTCTGTGCTTTCTTTTCCTCATCTTCCAAAGGAAGAGTTGTGAAGA	120	39
chr7	114075728	UNC13654648	114075667	114075787	+	GACATAACCATGTAGGCCAGGCTGGCCTTGTATTCAGAGGCCAGCCTGGGAATCCTGGTGAATGCTACTTTTAACTTTCTGAAGAATTCCCAGGTTTGTGCCACAGCACACTCCTGTGCG	120	51
chr7	114823279	UNCHS021180	114823218	114823338	+	AGACAGTCCTGAAATTGGACTAGTGTTTGAAGGAGCTGGCCTCAGGCAGGACTGCTCCTCAGCCTTTCATAGGAGCTGAGCTGAGTGACCTCCTTTGACCTGGCCATTTATTCCAGCTCC	120	52
chr7	115284105	UNC13669439	115284044	115284164	+	GACAGCTTAGAACAGGATGTTTTAAATTAACAACTAAATTGTCAGGTTTCTTTGTAAAGCATTTTACTGTCGGGCACATTTGGAGAGAATCAGTCCTGGGTGAGGCCCGTCTGCTGTTTA	120	41
chr7	115781051	UNC13674531	115780990	115781110	+	ACCTTGCCCTGACATAAAAGGTGGACATGGTGTTGTTAGACAGTCACAATCCAACTGCTAAGGAAGCAGAGACAAGCCAATCCCTGCAGCTGATTGGCCAACCATTTTATACAAATGGGT	120	46
chr7	115920198	JAX00156018	115920137	115920257	+	CTTTCAAATAACATTCTTCTGTAAGCTTTAAACTTTGTGCTGTGCTGTAAAACACACGACTGCATAGCTCGGGTACCAGGAGGATGATTAGTTCCCAGCTCTCCAAGGTAATGACCCCCT	120	44
chr7	116925406	UNC13688467	116925345	116925465	+	ATCCTGTTTTTGGAACTCATCTGTACTCCACAGCTTCTTCAGTACAGAGCTGCTAGCCAGTTGATGGCAATGGAAATTCTCTTTCTAGGCGATTCTATGTTATTTGCATTCATAATTAAA	120	38
chr7	117379660	UNC13695476	117379599	117379719	+	CAGTGCTCTAATATGCTGGTGCAGTGGATGGAAGGGTCCACTTCTCGCCACTGTTGGCCTTGCTCTCTGATAGATTCTGTACATATCCACTCGCTTCCCTTTACAAACCAGGGTGATGTT	120	49
chr7	118413968	UNC13710796	118413907	118414027	+	CTTGAGCCCTTCCTGCCATCTTCAAGGGCAGATAGATAGGGCTGCTGTCTACTTGGGCCATTGAATGGATTCTCCGAGGCAGCTTCCTGGACTTGTCCCCTTACTAAGTGTTTCTTGTCT	120	51
chr7	118752715	UNC13716727	118752654	118752774	+	AGGCCTTGAGGCCGCGAGGCAGCCGAAGCTGGTCCACTATTGCAGCGTTCTGAGATGAATCGTTTCCTGACAAGTTCATGGTGACACGTGATAGGTGTCTCTCAGTGCTGGGTGTGGGTG	120	56
chr7	119478383	UNC13727034	119478322	119478442	+	CCAAAGGCAAGGATGGGTTAGGTACTTTGGATTTCCCTTGTGTTTCTGATGCCTGAAATCATGAGAACAGAGGTGGGTGAGGCACATGCATGATCTAATTTGCTTCCCTATAGACAGAAG	120	45
chr7	119542130	UNCHS021333	119542069	119542189	+	AAGCCATTGTAAGTATGGCACGGAAGATGAGGCTCCAGAATGATTCCATAAAAGCCAATGATCCAGCATTTCAGTATGAACAGACAGGAAACAGGGAAAACAGCGTTGTTTATGCCACTG	120	43
chr7	121108516	UNCHS021367	121108455	121108575	+	TTCAGCTTGGGTCTTGGTGAATGTAGTGGCCCTTGCGGCCACACTTCCCTTCAACGGCCATTCCAGATGTCAACAGCGACATCTACACACTTCTGTTAAAAAGTGTGTGTGTGATGTGTG	120	49
chr7	121762362	UNC13749958	121762301	121762421	+	TGGACAGTGTGGTCAGAAAGGGCTCTGGCCTCTCCCTGCAAGAAGGTTAAAAACATTCCTCGGTATTCTCTTTCAGATCTGCCTTTACTCATGCTTCCAAACGAAGATGGTGGAAAAATG	120	46
chr7	122642297	JAX00653980	122642236	122642356	+	CAAGGGCTGAGATTCTGTGAGAAGGAAATCATTGGGATGGGAAGTGTGTCCATGCAGCCATAATCCTCACTTCTAGAGCAGTGGCTGTGAGGGTGAGGGAAATGTGGATTCTCTCTTGTG	120	49
chr7	122876429	UNC13762696	122876368	122876488	+	ACAAATTAATGTTATTCTTAACCTTAGCCAAAGAAACTTCTGCGGTAGGCAGAAATTAAAGCAGAGACTCACAAATGGTCAAAGTTCTGAGAAAGTGACTATTGAACCTTGCACACCAGG	120	38
chr7	123517534	UNCHS021444	123517473	123517593	+	CACAGTGACTGTGTCTATAAGGTTTCTTAGGTATTTATTTTCCATAACAATGCTTTTGTGTATGGATCTTATGAAGATCTAAAAACACAACTTACATGTTTATGACATTTTCTTCTGTTT	120	30
chr7	123543099	UNC13769413	123543038	123543158	+	GCTCCCTGAGGACCCCACTGGCCATTAATGAATAATAAGGAGAGAGGAGTTATTTTCCTCAGTGGTATAGCCATTCCTCGCTGCCCATCCAGTAGCTAGTCACCCACCCATGTTTATAAG	120	48
chr7	124048128	UNCHS021453	124048067	124048187	+	GTTTCATTTACAGAGTTTTTTTTTAAATTTAATATGGATAATCTATCCCTGCTGTTGAGACGAGGAGGGTTAAAAATTGCACATGGCCAGGAAGTATCCAAGCTGAGATTCAAATCACAC	120	36
chr7	124599278	JAX00654521	124599217	124599337	+	CTGGTTCTGACAGTCCCTTGGGTTTATGACATGGAGAAAGAATGAATAAAGAAGCTACACCGGGCATTAACATCTGCTTCTCTTAACCTAGATAGGCTAAAAACTAAGCTTGGGTAGGGA	120	42
chr7	124790860	UNC13784756	124790799	124790919	+	GGAAATGTTCAGACAAATGTAAGCACAGGCTGTGCATTCTCATACAATTTCCCTCCAAAAACAGTTTTTGCAGGACAGAAGAAATAAAAGGCTGGGTGTTCCATATCTTCGAGGATGCTT	120	41
chr7	124830333	JAX00654585	124830272	124830392	+	CTTAGCATCATAGACTCTGTGGGTGCAAATACAGCCGTGCTGAGTTATGAAAGGATCAGAGCTAGTTCCTAAGAAAGAATAATTAAGTCTGTCACAGCAGCAGTGGGGGGACAAGGGTTC	120	46
chr7	125155459	UNC13790402	125155398	125155518	+	GACTCTGCTGGATGCAGGCCCTCCAGGGCTGTCTGTACAGCCAGAGCTCTTTGCCAAGGGCTCCTAATGATTCTCTGAGCAAGGTTTGCTCAGAGCCCTGAACCACAGCAGGGCAGAGGC	120	58
chr7	125181810	UNCHS021483	125181749	125181869	+	CTGGCCCCTGGTGGGCAGACATGCACATAACCAGCATCACCACCATAGGAAGGAATGGAGCGTACAGTAGCTGAAATTGTGCACATCTTCTGACGGAGCTGTTGAGTTGGTAAAGTTCTT	120	50
chr7	125221537	UNC13791356	125221476	125221596	+	AAAATACTTGAATGGAAATTTTTACTAAAGACATATAACCACTAAGTATACAGTCAACATTATTAACAAAGAAGTCAGGCTCAAATCCCCATGAGACATCTTTCTATGACCCATAAAAGA	120	31
chr7	125541883	UNC13795137	125541822	125541942	+	ATCTGTATGGATGAGAACTGAGGAAAATGCTTACTGCAGGCATATTGAGAATGTGTCTCATGGTAAGTACCTGACTTAGGTTAGACATCCCCGGTTGCTACCCTGAGATATACACAGCAG	120	44
chr7	125743818	UNC13796970	125743757	125743877	+	CCCTCTCTGGGAGCAGACCCAAACCTACCCTAGCTGCTTTCCCTGAGATAGTCTGCCCAGTCACTTCCTGCATGGAAAGGAAAGTTGGCGCTTAAAAAAAAAAGGTAAGGCTGAAAAGAT	120	48
chr7	126803228	UNCHS021531	126803167	126803287	+	AGTACATTAAACAAGGACTCTGTAGCGGGCTAACCTTGTGTTTCTATAGGCTCTTAAGTGAGGTTTATCTTTGGACCAGGGGAGGACCAGACGTTTTTACTGGCTGGTTAGTGCTTAAGC	120	45
chr7	126937154	UNC13807690	126937093	126937213	+	TGTGACCAACTGTGGCTGTCATCTAGACTAATTCATGAGAGACTGTGGGCTGGTCTGAAGGTCTGACCCTCAGAAAGTTAAGGCAACAACAAATGACTATTGTGTAGTTTGCTATGTCTA	120	43
chr7	127150723	UNC13809757	127150662	127150782	+	TGTGGTTTGTGAGGCAATTCCTGGACCCCAACAAAGGACAGACAGGGTTAGGGGGTAATGGGTATATACACTGATGACATGACCAGCCACTCCACAATTTGGTTAAGGGGAAGCAATTAG	120	48
chr7	127967382	UNC13817170	127967321	127967441	+	TGGGAATAAAGCGAGTTCGTTTTCCCTCTTGTCTTCCTGAGCTCTCCGTATCCCCGGGGAAGGGTGGGGACCTGGGCGTGCCTCCCCCTCGCGCTTCTCCACTTGGTACGTCCCGGTGGC	120	62
chr7	128373080	UNC13822405	128373019	128373139	+	TAGAGAGCTGAGCCTGATCTGGGATCTTAATAGGATCCACTGTAAAAGAAGAGTGGGTGGTCTAGGGTGGCTGGAACCCACTGGTCGTTCTCAGCGGGTTCCTCAAATGGAGAAAGCTGG	120	52
chr7	129088125	JAX00655634	129088064	129088184	+	GGTAGGCTAGAATCCAAGGGCATCTAATTGTGTGAGGTGAATAGCCCTGAACTGGGAGGTTCAAGTCTCCATACGGCTGTTGTCTCCCCTGACTGGACTTCCTGGGTTGGGCAAGACACA	120	52
chr7	129204459	UNC13834195	129204398	129204518	+	TTTAACCAGAGGTGGGTTCTTTCTAAGTGCCAGTTAGGCTAGTCAGAGACAGCACTTGGTTCCCACTGTCCCCATCACTTCCAGTCCTAAGGATCCAGTATGAAGTATTATAGGAGAACT	120	46
chr7	130231655	UNC13851710	130231594	130231714	+	GCTCTCTGAGATCAAAAAGTAGGGGCTGGCCTCAGGAACTAGCAATGTTCTTTTCCACTCGAAGCCATCAACAAGTCTGCACTACCGCAGGGGACTGCCCCCCAGCTGCACTGTCCTGAC	120	55
chr7	130243159	JAX00655911	130243098	130243218	+	AGCTTTTCAATATAAATAAAATGTCTCAAATTCAAGGGGCAAACAGACCCATCTACAAAATTACTCTTCACCACTTGGGAAGAGGCAGCTATTGGCTTGATTGTTTTTATGTGCTCTTGG	120	38
chr7	130256305	UNC13852102	130256244	130256364	+	AGCCAAGAGCAAGCAAGTGGACTTTCATTTATTCTCAGAGTGTAGAAAGTCCACAAAGCCTGTCACTGCCTATGGTGGCTTCAAGCAAGCAAACAGCACATTCCACATTTAATCCAAGGG	120	45
chr7	130520787	UNC13855555	130520726	130520846	+	TACAACCTTCATCCAATGCTGGAGGCATCCAGAAGGCATTGTAGACCCTGAAACCTTGACGGGCAGACAATTCTGAGCCACTCATGTAAGATTGAAAGGATGGAAAAATACAGCCTCAAC	120	46
chr7	131621494	UNC13870436	131621433	131621553	+	TGCAATCAGGCCTAGGGTCAACCAGTTTGTTTTTTGTTTTTGTTTTTCCTTATTTTGAAAATGACACATAGCATTTTGGAGCCAGCAAGTCTTATGCCTGTAAGATTTTTGATTCCCATC	120	37
chr7	131705954	UNC13871522	131705893	131706013	+	AATGAGTTGAGGTTTCTTAAGCAGAGGGTGGCGGATCTAGCTTTGGGAACAGATGGAGCTGGATTTAAATCCTAGGAGGAGGGGGCTCTATCATTGATTGTGGCCTTGAGCAAATGACCT	120	48
chr7	133027680	UNC13890505	133027619	133027739	+	TGCAGTCTCCTCCTCTAGTGAGGCGTAATCATTCTTTTTGCTTTCCTTTGAATTTTAATTCGTATAATTAGGCGGCTTCTTGAAAAATTGGTAAGTAGGCTCTTGATCATGCAATCAGAG	120	38
chr7	133375522	JAX00656560	133375461	133375581	+	ATTTTTATTGCACATGTTTGTTGTACGTGGTATTGTGTTGCATTTGGACACTTTCACACAGGTATTCATTATACATTGAGCCCCTTCTCCATGTGTTCTAAGGTGCCTCCTCCTGCCTCC	120	42
chr7	133457552	UNC13896773	133457491	133457611	+	TTGTCTCCTCAGGGCTGGGGAGCCATTTTCTTTCCCTCTCTGTCTGTCTTCCTTCTTGTGAGACAGATGACGCTGTCCCCTCTGTCCCCAGGGACTTAGAACAGAGGGGGAATTTCGTAT	120	52
chr7	134130102	JAX00656708	134130041	134130161	+	CCATGGAACAATGTTTAAACGCTCACTCTGTTATTGTTCTGGAGCAAAGTACTAATTAGACGTGCCTTTTAGAGATGTCTGGAATTGTTCCAGGTAGGATAAAATCAATAGTGACATTCT	120	38
chr7	134418042	JAX00157410	134417981	134418101	+	GAACAGGTTCCCATCCTCCCTCTGTCCTCTACACATGTCCTTCTCTGCCCTCCAACTAGCTGTTAGTGACATTACCAGTGTTCTCCCATGTTCTTGGTCTTGCTTTTCCAGCGTTATGAT	120	48
chr7	134475582	UNC13910639	134475521	134475641	+	ACATATCATACGTCACTGGACTCAACCCTTACCCACCTCAGTCACTGAATTCTCAGAATTATTAGAAAGGTGTTGGTGTTGCCCCACAATGACAGCTGGAAGCCAAAGCATCAGTAAAAT	120	43
chr7	134833526	UNC13916659	134833465	134833585	+	TACTACCATACCTGCCTGTTTTTTTTTTGTTTGTTTGTTTGTTTTGTTTTTTATTGTGGGCTCTAGGGAGCCAAACTCTGATCCTTATGTTTGTGCAGTAAGTGATTTATCTATTGAACC	120	35
chr7	136583236	UNC13940878	136583175	136583295	+	ACTACCTCTGATTCTTAAGTAATTGGTTGCTTCTAAAAGCTTGCTTTAGGTCATCTCTACTGTATCACAGGGACCAGCTCTACGAGCAGCGTACATAGATCAAGCCTGCCGCACACCCAT	120	46
chr7	136746795	UNCHS021809	136746734	136746854	+	GACTGACAAGTGGATTTGGATAACAGACCCACTCATGCACGGAAAATCAACTTAGCACACGTTTACAAGATGACCAATGGAGGCGGGACATTCTTAGGAGTCCCTATGCACTCATGCAAA	120	46
chr7	137456541	UNCHS021824	137456480	137456600	+	AAATAGTGTATTTCCCTAAACTGAATTTCTGACCTATTGAGGTTTTTTATGTTGTGACAATCAGACTACAAATAGAATAAAAAAAAATTTAGATATTTTAGAGCAATGAAAAACAAGATA	120	25
chr7	137826638	UNC13958912	137826577	137826697	+	AGGCTGATGGAAGCTGCACTCTGCCTTTGTCTCCAGCTATTACTCTGTGGCCACGTTTGTCAATTGATCTTGCTGGTATTTATATTTCTCTGTAATTAAAACAACAACAACAACAGCAAC	120	41
chr7	138588752	UNC13973585	138588691	138588811	+	TTTCACTTCTGGGAAACAAGACATTCACAAAGGCTTCCCACACTGCTTAATGCTAAAGTGTCATTGAAATACAATGGTGACTATTTAGACGCAGTGATTATTTAACAAACACTAAATTCT	120	35
chr7	139080691	UNCHS021850	139080630	139080750	+	TCCCCTACTTTAATGTTCTAAAAATAGATGGTTCTGTGACAATTTATCTAGAAGTGAATCCGGTTAAAGGCAGAGAGTAATAAGTTATTATAATGACTGCATTGATTCCAACTAAATGTG	120	32
chr7	139715609	UNC13990582	139715548	139715668	+	CGGTAGGAGGAGACACCAATCCCAGCAGCCTCCGTAAGGTTGTTCTTCTGCCTCCGCAAGCACCATGGCACCTTTGCATCCACACAACACACACTCACAATAAATAAATATAATGTAATA	120	47
chr7	140094851	UNC13996270	140094790	140094910	+	AGGGCATGAGGTGTCTTGGCCACAGGTGGAGAGCTTGGCATCAAGACACAGAGCAGGGGTGTCCTGAGCATTTTGCTTGCTTACTCTGCCTGCAGGTCCTTTTCTGTGAGGCCAGAGTCA	120	55
chr7	141200399	UNC14010175	141200338	141200458	+	ACCCTAAGGGCCAGGAGATGGAGGGAAGTGGCTGGTATCCCTAGGAAAAGAGAAGGTAGGGGCTGCCTCCAAGCTGGCCCTCCACTTGAGGTTAGACCCAGCAGAACACGTATCTACTGA	120	56
chr7	142144935	UNC14018977	142144874	142144994	+	TCATTGGTGTGAACTTGGCCCTTGTCCTTGCCTGGGTGTAGCTTAGTCTGTGAAGATCCTTCCTGTCTGTGGATGTTGAACAACCCCAGAGCCCGGCTCCATGAAGACCTAAGTCCAACT	120	52
chr7	142207973	UNC14019763	142207912	142208032	+	AAGTTACTAACTCAGGCAATAGCAACAATAGATAACCAAAGCCCTTAGCAGGGACTGTACTTTTCATCAGCATGGAAGAAATGACTGAAGGCAGCTCAATAGCCTTCAGTTTCCCCCAAA	120	42
chr7	142680085	UNC14024545	142680024	142680144	+	CACATCATTCCCCAGGAAGTTGCAGTTGGGGACCTAGTATCTTTGTCCCTTGGACTGTTTCACAGTTCCAATTGATAGCTGGGTTCTTAACTCAGCCGAGTCCCCAGCTCTCTCTCAGAG	120	50
chr7	142863655	UNCHS021931	142863594	142863714	+	TGTTCTAGATAGTTTTCTATCTGCTATACACAAGCTAAAATTATCAGAGTGGAAGAAACCCCAAATTACAAATTACCTCCGTAAGATTGGTGTGTGACCCAAGATGTAATAAGGTCACTT	120	36
chr7	142902887	UNCHS021933	142902826	142902946	+	ACTTTGAAGAGGTGCACTTGAGGTCAGGGCAGGGTTGGGGAGAGACTTCTAGTTGGTGGAAGTGAGGCTTTAAAGGCTCTCCAGACAGCACACAGGCTGGAAGGCAAGCCACGGAGCCAA	120	55
chr7	143556521	UNCHS021957	143556460	143556580	+	GCCCATCTGTACTGCCTGGAGGGTCCATGTTAGCGTCTCTGTCCCAATCTGTATAACCCATAATTCACTGCTGTTCCTTTCCTTCTTGGGTTTGCTTTGCCTCAGCGAATAGCTGGGGTT	120	50
chr7	144596936	UNCHS022008	144596875	144596995	+	GACAGAGCCTTATGTAGCCTAGGCTGGACTTGAACTTTCTATGAGGCTGAGGATGACTTTAACCTTCAGATCCTTCTTTTCCCACCACCCCCTGCCATCCCTAGTGCTGGAAGAACGGGT	120	51
chr7	144635280	UNC14045473	144635219	144635339	+	ACGCCAGATCCATTCTTTTTGAGCAGCAAGGAAGCTGGTCATTCACAACGGATGTGAAGTTGAGGACAGGCTAATGGCCACCAAGACAGTGGTTTTGGGGTTTCTGGGGAGATATGATAT	120	48
chr7	144831125	UNCHS022011	144831064	144831184	+	TATGGTCAGCTCAGCTGGAGCTGGAGAGTCTCTCAAGAACCTCAACTCTGGGCTTTAAAGTCCAGCTCAAATGAAGACAGGTCAGCTCTGTCTGGGCTCTGTGGAACTCAGTACAAACAC	120	50
chr7	144853317	UNCHS022013	144853256	144853376	+	CAGTCTCAGGGACTCCAAGGCCCTCTTTTGGCTTGCAAGGGCTTGCACACACACAGCGCATACATGCAGACAGACCCACAGATACAATGCTAATGCTGTCTGCTCAGCATCTATAAATGA	120	50
chr7	145321383	UNC14050883	145321322	145321442	+	TTCAGGCACAGTGGGAGCCCCACTAGTTCATAACACAGAATTTAACATGGGTTCTTCTTCCACCCATAGGAATGAACTCCACTCTTGACAGCAGCCCAGCTCCAGGTCTGACCATCAGTC	120	50
chr8	3403895	UNCHS022048	3403834	3403954	+	AGCCACTGGGCCATTGCCCCAGCCCCTGGTTTTAAGTTGTTTTACACTAACTCGTTAAGTATGAGAGTGGTGAAGGTGAGAGAGAAAATGCATGCACATACATGGCACTTGTGTGAAAGT	120	46
chr8	3413980	UNCHS022052	3413919	3414039	+	CTAGCCATGGCTGTGTGCACACTCCTGTAACCTCAGCACTTTGCTGGGTGGAGACAGGAGAACTGCTTAGGTTTGGGGGCCCCAGCATAGCTCCAGGTGCACTGGAAGACTCTGCCTCAA	120	57
chr8	3427000	UNC14053566	3426939	3427059	+	GTGCCATTTGTACACCACACAGTCACGGTAGGGACCAGTTTCCAGCACACCAGCCCCACTGCTCCAGCCAATACAGCAGGGGGAGGCACACCTTCTTTTTCTAGAAGGATCCCACCCAAG	120	56
chr8	5462343	CEAJAX00158407	5462282	5462402	+	GACATGACACAAGTAAAATCAAATCTTGTTTCGGTTCAACTAAGTATCAGGATAAGTTCTGATCAGATTTCATTTATGGTTGTCTACTATAATGGTATCCACTGAACTGGTGCTTTATAG	120	34
chr8	7407040	UNCHS022106	7406979	7407099	+	TTAATTCCCAAACGTGACTACTTATATTTGAATGATCATGGAATTATACTGTAGTACTCTCAACTGCTAAATTACATTTTTAAAAATACAAAAGTACTTACGACCTTTTAAAGAGATCAG	120	28
chr8	9053568	UNC14125140	9053507	9053627	+	TGCACAATTGCTGCCTGCCATGACCGACCTTTGCTCCTGCAGTTCTTTGGTCAGGGCACCCGTGTCTTCAGTGCACTTTTCTCCTTCATTTCTTACTTCAATTTCTGAGTTTCTCATAAG	120	47
chr8	9109487	UNC14126015	9109426	9109546	+	AAAGTTTATATTTCTAGGCAGTTTGAAGAGCAAGTATTTATGAGTAAGATTTTCTACATATGAATGCCCTGTGGATCTTAGAGGCCCATAAAGTCCTTGGGATTGTCTGTTATTGTGCTT	120	36
chr8	9314018	UNC14129161	9313957	9314077	+	CAAGCATCTCCACCTATAGCTTTCTGTCACTTATAAAGGAGGAAGGTCGCTCTCCTGATATAAAATTTATACGATGAAAATAATGACAGATAAGAAGGAAGTCTGGGTTTCTCTTATTTA	120	36
chr8	9505857	UNC14132107	9505796	9505916	+	ATACTTTCGGAAAGTGGGATTTAAAAACTGCAATGACAGGAAGAGTCCTCCAGAACTCCGCTATATTTCTGCATGCTTCGAGAGAAGGCAGAGGCAGAGGCGGAGAGGCTCTATTTTCCA	120	47
chr8	9924749	UNCHS022152	9924688	9924808	+	TGGGAAAAAAATCATGCTTTAAGTTCATATAACTCTCCCCAAATCCTAGATCACTAATGTGCCGCTGACTTGTTACGTGAAGTCACCATCAACTTAGCTCATCAGCTAAGTGATGGTCTT	120	40
chr8	10623679	UNC14150102	10623618	10623738	+	GAACTGCAGGTCCATGAGAAGTCTGGGAGAGTTAAGCAATCTAATCAGCTCACCTTACGGGACCCTATTAATAGCATGGCAGGAAGCTGTTGAAAATGAGCAAATGCTTGCAGCTGTGCT	120	47
chr8	12051450	UNC14170409	12051389	12051509	+	TTCCGGTTAGGTGGACAGGCCGGCCAGCCTGCCAGGCCTGCACTCTCTCTCACAGTCCTGGGCGCAGGGGGACTCTAAGCGACCACCTGTAAACTCCCTGCCAGAGCTCTCGCATCAGAC	120	63
chr8	12509352	UNCHS022200	12509291	12509411	+	CCATCACAGGCGCCCTCGGTAAAGGCGCAGACACCTTCCTTGACTGCGCTCAGGGTATGTATAAATAGCATTGATTGGAGCACAATTTCAGATGAATGACGTGATCAGATGGCCCACAAA	120	49
chr8	13031250	UNC14184761	13031189	13031309	+	AACGGTTCACTACTGGACTCCATAGAGTTCACTGACAGCAGAGATACACATGAGTATTTTATTACACCAACGTTTGCCATGGCCAGAAGCAGGCTTTCTGTTGTTCTCTTCTGTGAGCTC	120	45
chr8	13380690	UNCHS022226	13380629	13380749	+	GCTGACTCCACAGTTTGTTTCCTTTATACTTAAAGAAGCAGCTCCTGTGCACACCGTGGGTTAGCTCATACCCGCAGGCTGACAGGCCTCCATCCTATCACCTTATCTGATTAGCTCTGA	120	49
chr8	13933886	JAX00159043	13933825	13933945	+	AAAGGACACGGAGAGCGCTCCAGCCAGGCCTGTGACGGCCCCTCTGCTCTTCAGGCTGTCTTAGAAATCAGAGTCCCTCATTGGCTCCATTATTATTTCCAAACGAAGTCCTTAAAAGGT	120	51
chr8	14993700	UNCHS022263	14993639	14993759	+	AGTCATGTTGGACACAGCAGGGGTGGGGGAGACCCTCTGTCACAGATTTTGATCTGCTTCTGTGTAGCTCGTTGTGCTTCTTATTCGTGTGTGGGTGGGACAGACAGGTGTGTCAGACCA	120	52
chr8	16820106	UNCHS022299	16820045	16820165	+	GATGACACATGTATTATGGTTGATGAAGGAGCAGAGAGACATGTCATGTCTGTCTGTGACTATCACTGACTGACTGAAAAGGATTCCAAATAATTTTACAGAGCCAGTTTTGTTAGGAAG	120	39
chr8	18013999	UNC14266075	18013938	18014058	+	TGTGAAACACATCTCTGCTTTGTTCCCTGCAGAATTTGCTCAAGCCCAGGACTCTGGAGATGATGAATGGGATTGAGTTTTCATCCTTACAGGAACGAGAATCAGAATCAGAGAATCAGG	120	44
chr8	18683893	UNCHS022351	18683832	18683952	+	ATGGTGGCAGAGACTGCCCTGCCACTGTTCTGGTCAAAGTAAATAAAAGACCATGTACGTCTCAGTCCTTGCTCTGTCTGTTGACAAAGTGGACATGAAGCAGACCTTGAATACTATAAA	120	44
chr8	18744607	UNCHS022356	18744546	18744666	+	TCCGCCCTTTTTTTGTTCTTCTCCAAAGTGTTCCTTTTCCATAGAAAATCAGCCTCCCCCTGCTTACCTGCTGACAGTATTGCTAAAGTAGACAAAGATACAAACTGGGGGATATATTAT	120	41
chr8	19165031	UNC14281989	19164970	19165090	+	ACCTAAGTTTCAGACATGTGAAGTCCCTTACCCACAGTTGCAGGGCTTCTCTGTGAGCAAGCTCAGTTCTGATCTGTCAAGGAGTCTGCAGAGACTTTTAGTGTGATTATATTAAAGCGT	120	44
chr8	21793324	UNC14290963	21793263	21793383	+	GTTCTCACTAGGACTGCTACTAGGTTGAATCTCTGTGAGTGTCCTCTACACACAGGCCTACAAATCCAGTAAGTGTAGAAGCTGGCTATGCAACTGGTGAGCTGAGTCTGTGAGCAATTA	120	47
chr8	22983768	JAX00663138	22983707	22983827	+	GGGAGGAGAGCTGAGGGATGACATCACACTCAATTAAGAATCCCAAGGTGATATGAACTAAAGCCAAGTAGGTAGCAGTGTCCGGGCTCAACACGAAGCTGGGCCATGGTTCTTGCGACA	120	51
chr8	23677509	JAX00663312	23677448	23677568	+	GGTTTGGGATCATAAAAGGAGGTGTTGACTATTTTTCTGCAACAACTTTGGGACAGATACCTCAAAACATTTCGAAAAGAAATAAGTGGGTAGATTATGCAAAAGCCTTGTAGTTAGCAT	120	37
chr8	24450917	UNCHS022426	24450856	24450976	+	CCAGTAGACTTGCTTTCCTTCTTCATACTCCTGGAAGCAAGTTAAAGCTAGAAGACGCAGACTGGGTCCAGATCAGCAGCTGAATGGAGAAGGCAACCAAGGGACCTCAGACCCCAGAAT	120	50
chr8	25552920	JAX00663663	25552859	25552979	+	GTGCGTTCTGTTCCCCTCTGGTGCTCTCCTTGACCAGAACACAAAAATAAACATGTATTAGCTTACTGGTATTCAGATGCTAACTTGAGATGGCACTGTGTTTAGAAGAGAGAGCCCTTA	120	43
chr8	26634237	JAX00159934	26634176	26634296	+	GACAATAGTTATCATCACTGCCTTTTACGTGTGTTGAAACTGAGGCTTAACTGGGCAGTATAGCATGACATGTCTCAGCAGGATGTCACACATCCACTGCTGGGCCAAGTCCTGCTTAGG	120	48
chr8	26648136	UNCHS022472	26648075	26648195	+	AACAAATAAATGCTGCATTTTGCATATGCCTTGTTTCACATCTGTTTAAACTGCAGTCTTAGCCAAGCACTTAACCCATCCTTTTCTCTGTCTCGCACATTCACTGCCTTGCTTCAGCCT	120	42
chr8	27801056	UNCHS022484	27800995	27801115	+	TAGTATGTTAACTTATATTTATTTAATTGTGGATTCATCAAACATTAGTTGAGGGCAGTCATGTGTGTAAGTTCTCTATCCAGTTCCCCTGACTTCATTTTCCATCAAAATCACTGCTAT	120	33
chr8	29035479	JAX00160113r	29035418	29035538	+	TGCACAGTGAAATTTGTGGTTGCCCCTCCAGGCAAGCAAACCAGGACTGGTGATCTTTGTATGCAGTTCCTGACACTAATCCAGTACACAGTGCATTTGCAGCCACTCACTGTAAACAAA	120	47
chr8	30316345	UNCHS022535	30316284	30316404	+	GACAGTGCCACATACTTTATGCAATGAGAACTGGATGAAGGGAAAGCTGTCATTGCCTGCTTTTGCATGGGCTTAGTCAACAAAAGGAATACCTAGCTCTTACAAAACTATTAAGTGGCA	120	42
chr8	31630865	JAX00664759	31630804	31630924	+	TGAAATGGAAACATTACACAAGTAAAGCTATGGTAGCCTACTCTTTCAGTGTGATACAGAGAAAAAGAGAATCAGTTTTCTGTCCTGAGAAGTTGAGGGCTTAAGAGCAAGAACAACACT	120	38
chr8	31891969	UNC14434449	31891908	31892028	+	TATGTATAGTTGATTTATATCCTGTAAAACATAACAAATGAGGCTATTTATAAATTTACACGGATTTGATCATACTGCTTATTAATACAGACTTGGTCATGGCTTGCACGTGGTAGGTCC	120	33
chr8	32756627	UNC14448257	32756566	32756686	+	CTAAGAAGATGCTGAAGATTTGTTTGCTACGTGGACGGCACACTTAGACTACTTTTGTCAGACGGTTGGGGACTACAGGGTCTCCTAAGACTGGCTGGATAGAAACACAGGAATTCTTTT	120	45
chr8	32929423	UNCHS022596	32929362	32929482	+	CCCAAAGCTTTATAGCTGTCAAGCCAAGGTGTCAAAAATAATAGTGGCTTTCAAGAACACGAATAGCCAAAATTAAAGTTATCCCAAGTATTGGTGCACAACTTGAGAATTTCCTACCAT	120	38
chr8	33529606	UNC14460360	33529545	33529665	+	TGATTATTGTGATATTTCCAGCCTGCTATAACCTGTTGAATGGAGCCACGGCTTTATACATCAAGCTTTCTGGGAAAGTTGTGATAAGGATACTGATTTTAAGCATACAGTGTGCGTTCT	120	39
chr8	34914182	JAX00665471	34914121	34914241	+	TAATGGGAATGTGTTAAAGAACAGGCTGCTGGTTTATGCTCTATAAAGCCTACTCTGGCTGCACTGACGAGAACTGAGATTCAGAGGCCCATCATGACTGTTGTCAAGGAAGAAAGAGGA	120	45
chr8	35968771	UNC14502785	35968710	35968830	+	GCTTGGGCCCAGGAACTGGTCTCTCATCCCTTCGACTTTACAGTCCTCATGTGATCTCTCCCCAATGCTTGTTTGTTACCCTAACCAAATTTATTTCTTAAAGGAAAGGTTGAAATGCAC	120	44
chr8	37852194	UNC14532909	37852133	37852253	+	AAAATATTACAATTTTATGTGGCCTTGACAACATTGCATAACTAAAATATCAAAATTAAGATGTTTCATTAAAGTAAGCTAGATAATGATTGATGTGTGCTGTAAATAGTTTGGCATATA	120	26
chr8	39201860	JAX00666382	39201799	39201919	+	ACTAATTATGGTAATACTTAAGTGTCTGGGTAATGTATTAAGACCCACTATTGCAGTACTATGCTAATTGTATACATATTTAGTTTACATAAATGAGGTCTGTGTGCTACTTCTTGGCCT	120	33
chr8	40205610	JAX00160951	40205549	40205669	+	ATAATGGTAACTGCCCTTATAGAAAATCCTTACACAATATCACTACCAAAACAAACAAATGCAGAATGAAAGCACAAGGCTCAAGTTAGAGGTGGGCTTCATTTTAGGAATTTGCCTCTC	120	38
chr8	42301646	UNCJPD008680	42301585	42301705	+	TTCCAATGGAAATGAATACAGGACCAAAGCTACTAGCACTCTCCATTTATAAATTTACTTGTCTTTGTTATTTAAACACATAATATTATTTTCACCAATAAATGTTAAAAAAGTTGTTCT	120	27
chr8	43022964	JAX00667025	43022903	43023023	+	AGGACCTCTGTTACTACAACAGAAAGAGTTCATGGCATGTCGTACATATGGTCTCACTGACTGTGGAATTGGACCAGGAACACATAAGAGAAATAAGTCAAATATGACAAGACAAATACT	120	39
chr8	43894575	UNCHS022800	43894514	43894634	+	AGCTTATTTTTCTTTGGATGGCTGCTCCAAAGAAAATGGAACAGCTAATGTGCTTTACACTCAAATTCCTTCAAATGAACACCAGGAGGATAGATACATTTATGGTTGGACATCATGGCA	120	38
chr8	44253141	UNC14626476	44253080	44253200	+	TGAACACATAGATGTACAGTCTCAGGCTTTTAAACATTTGAAATTTCACCATATATCCAATTTATGTAATTCTAAGAATAATAAACACTAGAAAATATTGACTATACCAAGAGATGGAGG	120	29
chr8	44975470	UNCHS022809	44975409	44975529	+	AGGGTGTTTTTGTCAGCTGATTGCTGGCCAAGTGTCAGCGCCACTCCGGCTTCGGAATACTGAGGTGTGGAAGGCACATTTTTCTAGGGATGAAGCACCCAACAGTAGTGAGTCTTGGAT	120	51
chr8	46248570	UNCHS022841	46248509	46248629	+	AGCTGAGACCTTCAGCTGCTTGCTGTGACCTACGGAGTAAATAATAAACCCCAAACGGGGACTAGCTGTGCTTGAAGTCCCTTTAAGACTCTAAATCCATCTGGCCTCACACACATTTAT	120	46
chr8	46865859	UNC14663981	46865798	46865918	+	TGTTAGTCAACTGTGTATGCAACTGCTTGCTGAACTTGCTATTAAGGGGACAGAGTAACAATCACCTGTACTTGCCTGAGACGTCCCATGTAATTAAATTTTGCAACCTAATCTAATACA	120	39
chr8	47117933	JAX00667745	47117872	47117992	+	GGCCACAGGGCAGGAGGTTTCCAGTTTTCCTACTGGTCTGAGCATTACACCAAATGTTGTGACTGTATCAACAAATATTAGCCATTGTCCTCAAGGTCTTACATGTAATCTCCAGAGAAA	120	43
chr8	48156970	JAX00161547	48156909	48157029	+	GGGGTTCAGTTCAGTTTATGGCATGTCCTTCCCCCAACCAAATATCCAACGGACATATACCAGGCTTCCTGCACTCTAACCCTAAAGTCTTTCGCTCTCTCTCTCTCTTTCTCTTTCTCT	120	47
chr8	48364831	UNC14687808	48364770	48364890	+	GGCAATAGTAAAGTAGACAAGTGAATTGTGTAGGTCACATTTTCAACAAACTCTGTGCTACGGCACTGCCTCTCCTACCCCCAACCTCAGATTTCCATAAATTCCATGGTTCTGCCGCCA	120	46
chr8	49160707	UNC14698132	49160646	49160766	+	AAGCTCAACCTAGCAGAGTAGCCTCTGAAAACTCAAATACAAGATGTATAAGGTTTACTACAGGTCAGTTACGATGTTTGAACCAAATCATTTGAATAATTTACATGGAGGAGGGCCTTC	120	38
chr8	50258622	UNCHS022923	50258561	50258681	+	TTTCAATGAGCACCACTCAGTTTTTAGTGAACCATGGTTTTATTTTCATTTTCCTTGAGGTCATGCTTACACGCAAATTTTTAACTAGTCTGTGTTTAGCATACTATCTGATCCTTTACT	120	34
chr8	50363933	UNCJPD003505	50363872	50363992	+	TTGTCCCTCTGCACTAGAACCAAAAACAGGTAAAGGAAGCAAGTAACCTCAGGTGATTTGCTTGATTTTGGTTGCAGTTCCATACCTTGATCTTGACATACATTGTTCCCTTGCAGAATA	120	41
chr8	50636530	UNCHS022933	50636469	50636589	+	GCCTATCCAGCAGCTCGTAGGGTGCCTGCAAGCCAGAGCATTTGCCTGGATGAGGGATCCTACTTTTAACCTACACACACACACACACATACACACACACACACACACATACATATGTGT	120	49
chr8	51589204	UNCHS022954	51589143	51589263	+	TACTTTCTATCCTGTTAACTACTAATAATTGACTGATTTTTAATCATATATTAATAACAACATCCTAAATCCACTTCAATTTCTAAATTTTTCAGAATTCATATTATTTTTTTTTTCTAT	120	20
chr8	52901926	JAX00161903	52901865	52901985	+	AAGCCCAATATAAACGCTTCATGATATTGGCTGCTAGAGAGGGCTCTTTTGCTGGCTCATCTTCGCATAGTGTCTATTTGTATCAAATGTATAGAATCAAGGGTTCTTACTTGTTATACA	120	38
chr8	54272165	UNCHS022978	54272104	54272224	+	AAAATTTGAGTTTGTTGTGGCCTATGGTTTCACAGACACAGAGTGTATAGTTTAGGAAAGAAATAGCATGGTAGTGGGAACAGAAAGATGGTGGAATACATTTTTTCATATACATATGGA	120	35
chr8	57126898	UNCJPD003530	57126837	57126957	+	AATGGGTATGGTTTTCAGACCCTAGCCAACTAGATAGGTGAAAAATAGAATTTTCCTGTAATTTAAACTTACATTTTCCATTCTATGAGCTATGTTAAACACCATTTCATTTGGGTTAAG	120	32
chr8	57407184	UNC14800326	57407123	57407243	+	ACTGTCATCACTGCGCTGCTCCAAGTACATACTTCTAATGGAGAAAAAAAATGACAAGCTGAACCTCCTTCTGTATAACAATAGATCCTAAACCTGTTGATCATCAAATCCCTTGATCAC	120	39
chr8	59900749	UNCHS023047	59900688	59900808	+	TATTAATCTCTCCCTGTTCTCTGTTATGACCTGGGAGTCAGCCATAAATGCCTTTCACTACACAAAAAGGCAGGAGTGATTGATAGAGAATGCTTGTCTGATTTTGAAGGCACTGTGCCT	120	42
chr8	60919900	UNCHS023061	60919839	60919959	+	AGAGTCCATCATCAACTGAAGTCCACAATTTATGTTGAGCAATTTATTCTGCACTGGAGACGAGACTAAAGCCGCTCACCCTTGCTCTGTGTTGCTGTCACCCCACTACTGTGCAATTAC	120	46
chr8	62061652	UNC14863550	62061591	62061711	+	TGAAATGTTAATAGATTAATTACATAAATGAATAATAAATGAGGAACTAGTATTTCTCTATAGTTCTAGTAATTATTTTAGGTCATGAGACCATCTCTTCATCTTTATCTCACTTTTATT	120	24
chr8	63502879	UNC14882795	63502818	63502938	+	TCTAAATTTGTGTGTTTGTGTGTGAGAGAAATAAAAGAAATCGATAGTGCTTAAATAGTTTGTGGTTAAATTATTTTATTTACTTTAAGTGATGAGTTGTAAAGTTGTCTTTTCAGGAGT	120	28
chr8	63574350	UNCJPD003549	63574289	63574409	+	AAAAATGCACAAAAAGGAAAGAGGAATAATAAAGCCATTCAACTTAAAAGAACTGAAAAAAAAAACCTTGATTAATAGGGTTTTCTATACTTATAGTGGATACACTAGAGAAAGAGTTAT	120	28
chr8	63752517	UNCHS023107	63752456	63752576	+	GACTGGCAGAGTTGAGTACTGGCTGTACTTTGGCCTTGTTATTTTTATGGATCATCACCAATCTTAGCATTTTGTAAACATACAAAACCCTCATCTTTGGATTGGTTTAATAAAGATCTG	120	37
chr8	64722378	UNC14900650	64722317	64722437	+	ACACACACACACACACACACACACACACACACCCTCAAAAAAAAAGGGCATGAGACAAAATACCACTGATAGCTCTTAAAAGGTCCAAACAGTAAAGCATGTTTCCCACTTGAGTAGAAA	120	41
chr8	66368430	JAX00671099	66368369	66368489	+	GGCAACTCTCTTTGTGGGCTTCACTTAAGGGTGTATTGCTGTGTGAGTATGTGTTTCTTTATCATCAGTTAAAACCTTTTGTCTTTCAAATCCTTGTGCTATGTTTTCCAATTTTTGTTT	120	36
chr8	67543528	UNC14938585	67543467	67543587	+	CTTCAGGAACAGCCTCAGTCTATGCAGTAGGCAAACAAAAGAAATTAACTAGAGCTGTAGGTGCCAAAGGGCTAGCACCAGGTATCAAGGGTCTTGAAGATAGGTTTTTAAATGGAGTGT	120	43
chr8	67860380	UNCHS023175	67860319	67860439	+	CCAGCAGTTGTCTTAGATGTCCTTCCTTTCCTGGAGACACACACCCTCTGAAGACCCACAGTTACTGCGGTCTCACTTCTCTGCATTCTAACATCACACAAGTAATCTCAGAGATCAAAA	120	46
chr8	68478996	UNCHS023196	68478935	68479055	+	CTTGACTAGTCTCCTAGCTATCAAACCTTTTTTATACGCCCTCAGGGAAAGCTGAAAATATAACAGGCCTGTTGCCGTCCCTTCTCCTTTATTATTTTTTAATATTAGTTCCTTTTCTGT	120	38
chr8	68729448	UNCHS023203	68729387	68729507	+	GAAAAAACTCTGGATGTACAAACATATAAATAACAAGTGCTGAAGCAAGTCTGATAAAGCCCCATTTGTTATCTTGCTCCATCCTGCTCAGAAATAGATACCAATACAATAAAGTAATGG	120	35
chr8	70036998	UNCHS023232	70036937	70037057	+	GATAGGGACACATTCTAAGAAATAGTTGCTAGGTGATTTCACAGTAATGCAAACACCAGCATGTACTTTAACAAATTAAGTCAGCCACATTACTAGGTGACATAATGTCACAGGAAGTTT	120	37
chr8	70340529	UNCHS023239	70340468	70340588	+	TTTCATCCAGGCTCAAGGCCAGGAAGAGTCCCTGACTCGGGAGATGTTTTGCTAGAGGCCCGGTCTGTTGTGCCACATCACCTGTGACTCCTTCAACTTCTTGTCATAGTCAGCCTCCAG	120	53
chr8	70464531	UNCHS023244	70464470	70464590	+	GACTCAGCTGGTGCATAGCACCAGGATTCACCATAGGGATATACCCTGCAGGGTGTGAGTGGGATGTGCACACCTGACTGTGGCTCACCAGTGGCCCAGGAACACTGAGGAAACACTCTA	120	55
chr8	71567816	JAX00163281	71567755	71567875	+	CTGACTGTGCTAGCTTTAAAGGTGTCAGTACAGGAGCCTTCCTTCCATCTCCCAGGTCTCTGTGTCCCGCTGCAATCTCCACTTGCTATGCAGCCAGTGTTGACCTTGGAGTTCCCACCC	120	54
chr8	72697994	UNCHS023301	72697933	72698053	+	TGAGACCTGGCACTAGTCTCCTGCCTCCCTGCGCCCTTCTTCCTTCCCAATGGTGCCTACCGCTATTCTCTCCACCTTTGTTTTATAAACTATTTTCACACTGTGTGTGTGCCTGTGTTT	120	49
chr8	73628529	UNCHS023329	73628468	73628588	+	GTATTAATAGCAAACAGATGGCTTGTGGGCATTTGGAAAAGACAAATCATTTATAGATAATTTGAGTTCCCAATAACTTGTAAATAATGTGGACTTAGAGCCTTTCATTTAAAATTAATT	120	29
chr8	73896849	JAX00672372	73896788	73896908	+	TCATTTTCAAAAGATCTCTAATAATTACAGAAGCTGACTTAAAGAATTGTCTTTGTAACTCTCAAGTTAGCTGCTGTTCTATGAGCGGTAGTTGACTATTCTACACACTCTATGGCATGA	120	35
chr8	74961867	UNCHS023349	74961806	74961926	+	GTACTCCCTAATAACATATCAGCACAGGGCCTTTGCCTCTGCCTCTGTTTTTTTGAGAAGGCATGTTGCTGAAAGAACAGTTGTTGGAAGGATGGATAAATTCAGACTTCTGGGCTGGGA	120	45
chr8	76004617	UNCHS023377	76004556	76004676	+	AAACCTTTCCTCTACCAACAAGCTTTGCCACATGGAAAACATGACTCTATATATTGGAAATAAGATCTAGGATCCATCAGGCTGAAATACCCTTCCACAGAAGCTCATCTTTCTGCATCC	120	41
chr8	77441422	UNC15042824	77441361	77441481	+	AACTCCCAAGAGTTCTCCACAGGATCACGGCAGCTAGTAATCCCTTTGACTTCCAACAAACCCCACCACCAGAATAAGACCATCTTTATTGACAATAGCATGCCACAAAGGCGGGGGGGG	120	50
chr8	78759153	UNC15063803	78759092	78759212	+	AGAAGATGTGCTTGCTGGGTTTGCACACACTGGTCAATAGTGTATAAGCATTTGTACTTGCACACACTGGTTAATAGTGCATACTCACTTGTACTTGCACACACTGGTCAATGGTGCATA	120	42
chr8	79206399	UNC15069455	79206338	79206458	+	GCTTTGTACAATATGACATTACTACATATAAAAATGCTTTCAGATTGAATGTCGGTAGCTAGAATGACAGAACCCACAAAAAATGTGCTTTAAGGGGGAGCCATATTTGGAAAAAAAATT	120	33
chr8	79255325	UNC15070039	79255264	79255384	+	GTGTGTGTGTGTGTTGGAGGATGCCTGTGGGGGCCAGGAAAGTTGTTGAATCCCTCTGAAGCTGGTGTAATAGGTAGTTGTAAGCCTCTTGGGAAGTGGGTGCTTAGAACCAACTCTAGG	120	51
chr8	79790066	UNC15076431	79790005	79790125	+	CAGCCTGATTCCTTCGAGGCCAATTTGTGTCTCTTTCTTTCTGGATGCAGAATAAGAATGTGTTCTTTAAAGACCAAAAGACTTGAGAAAGTGTGATTTCTTTTTTTTCCAACAGCCCTT	120	38
chr8	80047242	UNC15079595	80047181	80047301	+	ACTCTTCAAGAGCAATTACTGTTAAGGCTGTTGGGAAATGGGGAAGGCCAGAAAAAGTGTGTGCCCTCAGGGGTGTATGCACACAGGTATACAGGTTTCTGTATGTGCCCTCAGAAGGTG	120	48
chr8	80723809	UNCJPD003601	80723748	80723868	+	CTTTCAGATATCAATTTTTTAGATCCTGCTATGGAACTTAAGTGAAACTAAGCTTTAAGAAGTTATCTACTCTGTTGTTTTATCCTTTATACTATACCTTTTAAAACTAAAAGATTACTT	120	27
chr8	80925850	UNC15089685	80925789	80925909	+	CAAAGAGAATTGCAAGCCTTTCAGGTCATTGAGAAATAAATGGTGGTGACAGAGAGGTCACTTCAAACATCTATGCTAGTTTATGGACCAGCTGGCAACAGAGGCATATGTGCAAAGAAA	120	42
chr8	80952542	JAX00163982	80952481	80952601	+	TTTATCTAACAAAATCTTCCTGTTACTAAGAGGCTGCTTCCTGCGGAAAGTCCTGAATAGCGTGTGGTGATTAGAAAACAAAAAGCAGTGTGTGATAATCATGGGTCAGGATCCCTGGTG	120	42
chr8	81950527	UNC15105643	81950466	81950586	+	AGAAAAATACTAAAAATAAAATTCAAATAGCCCTTGACCTCTGGATTGTGAGGTTTACTCATTTCTGTTGCCCCTTAAGCTCTGTTATTTTTATTTTTATTTTATCTACCTTAGTGTGTT	120	30
chr8	82985924	JAX00164132	82985863	82985983	+	ACTTTATTGCATGGTTCTCTTCATTTAGTTTATTCTTAGTGGTTTCCTGGTGTCCACTACTGCAACACATAGACTATTTTCCCCTTAGCTTCTCATGGACGAGGGTGTGTTTGAAACTTC	120	40
chr8	84765195	JAX00674535	84765134	84765254	+	CCCCAGGGCCTGACAGTATGCACCACCATTCTTCCTGGTTGTGCTGGGGTCCATGCACAACGGTTTCAGGCATGCCCTTGGCAAGGGCTGGCCTAAATGTCCCTTGTCGTCGGCATCTGT	120	58
chr8	85024691	UNCHS023586	85024630	85024750	+	AATGCTTTCCCTCCCTCCCTCTACTTGTTCAGGACAATGTACTTCACCTCTCAACGAACCGAGGCACCATAATCACGTGCCCTTTCCACTCCGTTTTACTTCTTCCCTCTCTGGCATCAA	120	49
chr8	85816904	UNC15155345	85816843	85816963	+	TGTCTGTCTGTCTTTCTTTGGAATTCAATGTAATAATTCACTTAACAAGTATAATAAAAGACAGAGTGGTCTTGCTTTCAGAATACAACAATTAAATGAGTATAAAAATAGCATTTTCTC	120	28
chr8	85923280	UNCHS023624	85923219	85923339	+	TAAAGTATCTACAACGTTGTATGTTTTGATCAATGACTAATATTCTATAACAAATTAAGCCAGTGTAACAGACTTATTTTAAAATGACATCCAGATCCTAGCTGTGTAAACTTGAATAAG	120	29
chr8	86728532	UNC15167990	86728471	86728591	+	ATGGAGGCTTCAGGTTCCTGCAACCCCCAAGGCCAGCCTGCAGAAGCCCCTCCTGGGCCCCGGGCTCCTAAGCACAGAAGGCTGCTCGCTTCCATTCAGTCTTAAAAGTAGTTCAGCAGT	120	58
chr8	86798139	UNC15168854	86798078	86798198	+	TGACCCCAAGGTGGGGCTCATAGAGCACAGGCAGGTGCTGGCCTCTGCTACATTCTCCCGATTCTCTGGTCTTAGTGGACACTGTCCTATTGCTAAGCCTGAGCTCTGAGCACACAGACA	120	55
chr8	87154574	UNCHS023658	87154513	87154633	+	CAGATATCACGAACCAAGGACCTTCCCTGGCTGGACTGTTGCTGCATGATGCTAAGAGCTAGACCCTCTTTACACTTCCTTCCCATGTGTTTCACTCACTTCATCCGTATCCCAGCTCTG	120	50
chr8	87288563	UNCHS023667	87288502	87288622	+	AGCTCAAATCACCTGTGTCCATGTGGTAAGAGATAAATACTTATTTATATAAACACATAGTTACAGAGAGACAAAGTACTTATTTGGTATGTCCAGTGTCCTCATAAAGATTGATCCAGC	120	35
chr8	87301647	UNC15176263	87301586	87301706	+	GGTCCTGAACCATAGAAACTTTTCCATGTGCTATCCTGTCTCTCTTCTGTTGTCCTCCAAGTGTATATAAAAGAGGCAGCAGGATATCCAGGGACACAGGGAATGGAAGTATTACAAGCA	120	44
chr8	87854211	UNC15184704	87854150	87854270	+	GGTGCCAGAAAATGATAAAAGATTCCATCTGAATCTAGACGAAAGGTCCACAGTGATCAGTTTCAATGGCACATAAACATTGGAAGCTGCCCCTGGCCAAATGGAATCTGCTCCTGCAGG	120	46
chr8	88013211	UNC15187033	88013150	88013270	+	GTGTCTGACAACCCACCGTTGGGTTGTCTCCCAGCCTTTGAATGGTAAATGCATGGCTGTTCGAGCTGAAGGTTTGTCAACGTGAGGCACCAGTGCTTGGTGGGAACTGTGGCAAACAGA	120	52
chr8	88562714	UNC15194587	88562653	88562773	+	AAGGCTCTCACAGTGCTAACACAGGGGTCAGTAGAGTGTGTCAGACCCTCCGTGGGGAGACCCCTGGATACGTTGTGTGGTCTTTCTGACTGCCGGGGCTGAACTGGCTGCATACAGAAC	120	57
chr8	89207416	UNCHS023738	89207355	89207475	+	TGGTGATGGTTGAACACCCTTTACCCAGATTTCTCTACTGACATTGATTCAGATCATGGACTCCCCTCCACTTTCTAGTCTTTCTACATGTGCCCTCCAGCATAAACTCTGATTTGACAA	120	43
chr8	90243208	UNC15221859	90243147	90243267	+	CTGAGGTTTGACTCAGCAACAAAGCCAAGGCTTCTTTTCATCCTCTGTCCTGTTGGAGTTCAAGCTCTGAGAGGAACATTTTACCAGCAGTGAAAATAGCCTTTATTATTTTATTTTATT	120	38
chr8	91278287	UNC15236934	91278226	91278346	+	GATCAATATAACCATATGCACTATGCTGAATTATGCATTTCAGCTAAAGATAGAAAGGAACGTTCAAAAGCAAGCCCTTAAACACATGCAGTTCATTTAAGCATTAACCAAATGCAAACT	120	34
chr8	91584108	UNCHS023808	91584047	91584167	+	CAACCTGGGGAAACTGAGTAGGGTCATACTTGAAGGTTCATCTATAAAATGATGTTGCCCACACTCGTGAGCTTACATTCCAGTGAGAACATGGTTTTTACTGTCTGGTTTTTACTGTCC	120	42
chr8	91911692	UNC15246062	91911631	91911751	+	CTTACTGTGCCTCTTCAGATACTATGAGATCTAGTCCTCAGGAAGGATGACCCTATGTCCGTTCCGGCTTGACTCCTCCAAGTCTTGTGTGTCTAAAGTGTGCTGCATCTTCTGCAACAG	120	48
chr8	92241695	UNCHS023827	92241634	92241754	+	CGTAGAGTTGGACCAAACCAAGGAGTGAGGTTCTAGCGCTGTGTCAGAATGTCTTCTCCCGTTACTTTCCTATCAGTAAATATGTTACTGAACAGCACTCGGTTACTGGCAACTCTCTCT	120	46
chr8	92273517	JAX00676399	92273456	92273576	+	ATTAACTCTTTAAAATGAATCTCACTCCTCCAATGCGACACTTGAACTCTAGTAAGAGCTGATTAGTAAAACCAGTGCTAAAAAGCCTTGCTTCTTTCCTGCTACCTATGGAAGTTTTAA	120	37
chr8	92281282	UNC15251440	92281221	92281341	+	AAAATCATGTACCAAAGCCATCAACACCCTACATCTTCACACAGGCTGAGTGTCCACCCACGCCCTATTGTTCACCCTCTGATTTGTTTAAGAAGGTTTCGTGCAATAGGCATTCTGTCT	120	45
chr8	93461560	UNCHS023854	93461499	93461619	+	GAAAACCAAACGGTTTCCTACATTTGTTCACTGACTCGTGGTGTGTTAGCAATGATTCAGTCGTTTGGTCAGGAAAATGGAAAATGAACGATTGGAAAAATTAATGGCAAAGATGTATGG	120	38
chr8	93673957	UNCHS023859	93673896	93674016	+	CTTTTGTTTCAAGTAAGAGAGGAGAAATCTGGCCAACTCTAAAAGAAAATATCAGAAGAGAAAGATAAATAAAGCTAGGGAATGAGATGGTATGCAAGGACTTGAACTCACTAACCGTCT	120	37
chr8	94638157	UNCHS023895	94638096	94638216	+	CTTTTTGGCATTTGCATAGACCATGTAACAGCAAAGCTCAGATGCTAGGCCCTACCAGTTTTTCATTCCTTGACAAGTATGGCAGCTCGAGATGACAGTAGCTTTTTCCCTTTTTCTAAA	120	42
chr8	94941727	UNC15291032	94941666	94941786	+	CATGGTGTTGGGTCTCACTGTGCTGCTTGGCACCACCTGGACCCTAGCCTTCTTCTCCTTCGGTGTGTTCCTGCTGCCTCAGCTCTTCCTCTTTACCATCTTCAACTCGCTCTATGGTAT	120	53
chr8	95677610	UNC15298610	95677549	95677669	+	GCTGGACAGAGACGGGACCCTCTTTGGGAGGTCAGGCGCTGCAGATTGCATCTGGGCCCCGGCCTGTGGGTCTTCTCACCGGGCCTCCCGCCCACTCCCACAGCCCGAGACAGCCCGAGA	120	68
chr8	98663343	UNCHS023988	98663282	98663402	+	TTCAAATACATTTTCTGTATTTGATCAAATCCTCAGACATATTCTGATGAGCTTTCTGTTTAATTTCTGAGTGGAATCCTCTGTATATCCCAGGTTCTACCTTTTCTCAGACTTTTCATC	120	34
chr8	99454298	UNCHS023995	99454237	99454357	+	AATCATCAGAAAGATGTATTTATTTCTTGAAGGAAAGCTTGGTTAGTCAGTAGCACAGACCAGGTAGAGGATGTTCAAGGTATTTGTTATAAAATATTAACACTGCCTCTAAACCATTGC	120	35
chr8	101144703	UNC15377515	101144642	101144762	+	ACCAAAACAGGAAAGGATGCTTCATTTTTAGCATCCACATTTCTGGGTCATTGGATGAATAAACAACCTTTGCTGGCACATGCTGACCTTAGAACTATTGTTCCTACTTCATCTAAGAAA	120	38
chr8	102639320	UNC15400204	102639259	102639379	+	ATCAAAACCCAAACACTAGTATAAAGTAGTTCTGAAAACATCAGCAATATATGAGTCCAAAATGTGTCATCTTCTGTAAATCCAGCTGCTCTTAGAAACACTGAAATTATTACAGAAAAA	120	32
chr8	103762628	UNC15415011	103762567	103762687	+	ATAGGTAAGCAAATTTGAACACTTCCTTTCACTGAACTCCCAGCCCATGACTATTTCCTGACTGATACCTAGCCCCCACCCCCACCCCCACCCCCTACACCATCATTCATGGAGAAATAA	120	48
chr8	105487771	UNC15434185	105487710	105487830	+	AGAAAAAAAAAATCTAACATTCAGAACTAACAACAATAGGAAAAGAGGAAAAAAATGTTTTAAGGCAAGCTCTTACTCACTATGTAGCCATAGCTGGTCTTGATCTACCTGTTCCTCCTC	120	35
chr8	105545577	UNC15434798	105545516	105545636	+	ATGTCTGACAGTAAAAGACTTCCTCAGAGGCTGATTCTCAAATTGAAGAAGATGCTGCTGCGATCAGGAAAGTCTTGCTTTAGTGTGAGGTTAAACCCTAGCTCAGAGGAGACAGATTAA	120	42
chr8	107693088	JAX00679684	107693027	107693147	+	AGTGGAATGACCAGGTCAGAGTACAATATGAAGTGGTCTTTTCAGAATGTTTGGGAAGAGAATGCCTTTTATTATTTGTTTAGGTGTTAAAAGCTTACAGATTTTGGCATTTGGAGTGGT	120	37
chr8	108104478	UNC15462618	108104417	108104537	+	GACCCCTACCCCCATTGTTTCATTTTTACATACCTATAACTCATTGACTATAAACCCATGTTTTTAGCATCCTTACTGGATGACAGTTTTTCTGACTTTTCTGGAGGTTAGTCTCTGTGT	120	38
chr8	108811636	UNC15470708	108811575	108811695	+	TTTAACAGGCTGTGTTTGAACAGAAGGCTTTTGAGTTCCAGACCCTGAAACGCACCGCCTCCCCTGGGCCCTGCGCAGGAAGGTTCTCTGCGCAGCAACCGCTGGTGGCTTTCTTGTAGA	120	56
chr8	110080436	UNC15486108	110080375	110080495	+	GCAGCCAGATAAGAACGAATCTGGTCCTTATGCTGCATCCATCAGTGTATTCGTTCTTCATCTGACTCTCAGACTCTTCCCACCCTCAGATGTAACAACTATTTTGAATTTTGTGTTTAC	120	42
chr8	110362398	UNCJPD003688	110362337	110362457	+	CGACAGGGTAGTCATGGAAACAGAAGTATGAGGCAGCTGGTTCCAACTGCATCCAGTCAGGAGGCAAACAGTGACTATTTCTTGGGTTCCTCTTACTTTTCCCTTTTACTTCAGTCCAGG	120	48
chr8	110656537	UNC15491628	110656476	110656596	+	AGATGACTCTTCCCTCCTGTGCATAGGTATTCCCAGCCACCATTTAGAATTCTCATGGGAGTAGGGACCCCTCAGTCTCAGAAGGGCTTGGAAGGACATACGTTCCCTCTGAGTGAATGT	120	50
chr8	111860394	UNC15502889	111860333	111860453	+	CTTCCTCAATCTCACTATCTTATTTTGGACTGGGTCTGACTCGAACCCAGAGCCAGCTACTTTATCCTGAAACCCCCTCCTTCCATCTCCTGAGCCTGCCCAGCATTTACATGGATGCTG	120	50
chr8	113113181	JAX00166390	113113120	113113240	+	TTTCATGGTCACATGTTATTAGGTTCTTTGGGCTGAGCATCCACGTGACAGGAATGTAAAGGTGTCACGTGATAAGATGCGTTTTGCATTCAAGTTGCTTTTACTTATCATATATTAGGA	120	38
chr8	113445482	UNC15524799	113445421	113445541	+	TGTTTCATTAGAATATGCACAGAGATCAAGTATATTGGTCAGCAAAATTAGTGCCACTGGTCTTAATTTTGCTTGGTGGGTCTTGTCGTGAACTTTGAAGAAGTAATAAAGGATTATATT	120	34
chr8	114364768	UNCHS024274	114364707	114364827	+	TAGATGTAGTTTGCTTTGGGTTTGTATTTGACTGTGTTGTTCTGAAGTCTTACAATATGAAGGCTGACATAGATCTTCCAAGTCCAGGGATGGCCCTGATATTATTGCCTAGCCTGACAT	120	41
chr8	115344061	JAX00235700	115344000	115344120	+	TGAGGTGGACCAGTTAGAAAATGACAATGGTAGGCCCAATGTAGAAGAATTAAGCTATTCACAAGATGCTTATTTCAGTGGCAAATGTCTATGGCTCTTCTTTTGGGCCATATCAAAGTA	120	39
chr8	115418541	JAX00681172	115418480	115418600	+	CAAAAAAAACAGATAAAGAAACTGAGGCATCAAAGAGGAGAGATGACATACCAAAGATCCATGTGCTCTGAGAACATACTCATCTGTTTCAAAGGAGATGCTGGAATAAGGTTCTGCAGG	120	40
chr8	115652519	JAX00166582	115652458	115652578	+	CATGCATACCTTCTGTTTGCTTCCCTTCAAAACTCTCAGAATATTAAAGAGATGTTTTTCCAGTCTTCCCTCTAAGGATTTAAATTCCACCCTTATGTGACAAGAGGAAGAGAAAAAGCA	120	38
chr8	115659482	JAX00681237	115659421	115659541	+	CAAAGTTAGGATATAGTAGGAGCACCCTAGGGCAGAGACTAAATGTACAAACACATGCAGAATACTGGAGATTTGGCTACTGTTATCTATTTCAGTAACTGATTGTGAGAAATGAAGACA	120	38
chr8	115670184	UNC15560835	115670123	115670243	+	ATATATTTAGTAGTAAATAAATAGCAATAACAAATATAGTCACATGTAAGGTTGACTACTGAATGATCTCAGGTAGGTGTCCTGTGAAGTAATGCTGGTAAGGAAGAATTCTTTCATCCT	120	32
chr8	115819730	UNCHS024294	115819669	115819789	+	GTCCCTCTGATGATATCCAGGTCACCCTGCCCTGAGTTTTCCTAGTGTCTTTTCTCACTGTCAATGGCAATAATTAAGCCTATATAACATACTGTGTTCATACACGTTGAAATATTGAAA	120	39
chr8	115855010	UNC15563045	115854949	115855069	+	CAGGAATGCTACAGAAGGTTAAGTCACATCTATTAACCAGCAGCAGTACAGCAAGCCAGTATGAAGAGTTCTCTAGAGGGTGCATGATTCTGCTTTCATCTCATGTAAGCAACTGTCATG	120	43
chr8	116595404	UNCHS024302	116595343	116595463	+	CAAATTCAGAAAATAATCTGTGGGACTTTTTAGCCTATGACTGGTTGTGGGGACCTGATAGTATTGTGGCCCACACCTGTCAGTGAGCATTCTGCCAATGCCAGGATTCTTAGCCATGAA	120	45
chr8	117697425	UNC15593005	117697364	117697484	+	GCCCAGATCAAGTGCACCAGAGGGAACTCTGTTTTGTCCAGAGTCACCGGACAGTAACGACGATGGCCACTTGGTGGGGCTGTTTCGGAGGGAATCCCCACTCTAGAAGGGAAGTCACTT	120	55
chr8	117910326	UNC15595544	117910265	117910385	+	GCACAGCAGGGTCTTGACATCTAGGTTTACTTAAGTGAGTTATTGGCCCTGCAGCCTGGCTGTGCTGATACATTCAGCCACCACCAGGGGTGACCCCTCAGTGAGATCCACACCACAGCC	120	55
chr8	118612835	UNCHS024340	118612774	118612894	+	TTGTGTTATTATCCCTGACCCCTGACTCTCCTACTCCACAGTATTTCCTTCCTGAGTCCTGTGAGCAGCCACTAAGGATTCGTAGAGACATACCCCTTTGCCTGTACAGTGTTCATGTAA	120	47
chr8	118717752	UNC15608290	118717691	118717811	+	TGTCGAGAGGAACACTCCCCAGATCTTCCTCCCTAAAGTGACCTGGTGACATCCCAGGTCACTTGAAGAAAGCTGTTTTCAGAGTTCCGAAATACAGGTTGCATTCATGTCGAGAGATTA	120	47
chr8	118837716	UNCJPD003713	118837655	118837775	+	GCACGGGCAGAAGTGTTTACTAGCCATGGCATGCGCCATGTTTGAGCATTAGCACATACACAGGCACTCACTGTGCCCTGAGTCATTCCTGTTGGTTTTCTTAGTCAGACTCTGTACATG	120	49
chr8	119765875	UNC15623557	119765814	119765934	+	CCTTCCCTGGACTGTCTAGTGGGGTGCAGGGAAAGCCCTTCCTAGGACAACACGGCAAACAGTACATACATGCAAAAACCCTGGACAAACCGGAAGCTCTGGGGGGAGGGGAATGGCAGC	120	57
chr8	120854742	UNCHS024402	120854681	120854801	+	ATGGGACTGTGTCCTGCTCCCTTCACTCCTCTCCTGCCTTCTTCTCTGGTCAAGAGGAGGTGAAGGCTCCTGGCAAGATCTGCTCTTCCACCCCAGGGCCTTTGCACCCCTTTACATTAA	120	55
chr8	121140346	UNCHS024405	121140285	121140405	+	TTTTTCTTAGCAAAGCAATACGTGATCATCGTTGTTAAAATAACTACATTTCTATTTTAACATCTGTAAAGATGAGGTTAAACAGTGTGAAGCCCATTAAACCATTTCATGGCCTGGCGC	120	35
chr8	121445574	UNC15645911	121445513	121445633	+	TCTGCACCCCAAGTCAGAGTTTTCACTTGCTTCTCCTACACTTGCTTCTTTGGAGAGTTCCACTGGAGGACATTATTGAGACAAACTTGTGCCTTCAGCCTTCACTGTGTGCGTGTGTGC	120	48
chr8	122259732	UNCHS024437	122259671	122259791	+	CTCTGATACCCAGACTCCTCTCCCTTTCCCACTTTCTCCCTCCACTTTGCTCTATACCGCACTAGTATTCCTGGCTCCGCTGGTCAGAGCTCCTGCTGTACAAGCTGCCCAGCCTCTTTT	120	54
chr8	122263585	UNCHS024438	122263524	122263644	+	GAAGCCTGAAGTTGCTGCTGATACCACTGAGCTCAGAGAGAGACCCAGTTCTCCAGCTCACTGTGGTGGGGAAAGCCCCAGACCCGCTGCTCCAGTGCCAGCACGGGCTGGCAGTCCATC	120	61
chr8	123251690	JAX00167151	123251629	123251749	+	TTTCCTGTCCTCTAAGATACTACTGCCTTAAGTTTTTTCTGGAAACCCCTGGCTTCAGACACTTGAGGGCTCAGCTGAGCTCATGTGTTCCCCAGTAACTCTCCCTAACTGTGTTCCTTT	120	47
chr8	123259860	UNC15672711	123259799	123259919	+	TCGGGCTTGGTGTCGGGAGCCTTTTACCTGCTGAGCTATCTCACTGGCTTCTAAGTGAATTAGAATGTCTGTTTGAAAGGCCAGGTGAGCAACTGAATATGATAGGATTCCCCTTGGCCT	120	48
chr8	123399572	UNC15675154	123399511	123399631	+	GGTCTGAGCACTTCCCTGTGGGTTCTGTAGCAAGTTGAGAAGTGCAGAATAAGAAGCCACCTCTGGCCTGGTGCACTGCAGCAGACAGCAGACACCACGCCTAGAACCAAAGATGGGCAG	120	55
chr8	124456879	JAX00683191	124456818	124456938	+	CCAGAGAGAATAGTATTCAGAGTTATAATGTGCCCTCTGCAACACAGAGACTGGCAAGAACGGCTCCAAGGCATCTGAAGGCAGCATCACCCTGTCTCCTGAGACCCCTCATTGAAGCTA	120	50
chr8	124522398	UNCHS024477	124522337	124522457	+	CTGAGTGTGCCACGCAGTTTGTAGTTCTGCTGATGTGGCCATTTCCATTGAAGAGGAAACAACATGGAACAGCCATTGTGTGTGATGTTGGTTTTTCTAGGTGGAGCCAGAAATTAAGGC	120	46
chr8	124785445	UNC15697065	124785384	124785504	+	TAGAGGTGTGCACCACCAAATCTGGCTTATGCCGTGCAGTGGCCCAATCCCCCAGGTATCATCTGTGCTAAGAGAACACCCTGTTGTGAACTCCATCGCCAGCCTCTTCCTCTTCACCGT	120	54
chr8	125566184	JAX00683557	125566123	125566243	+	ACCACCACATGTGGCTTGGTTCTGTTTTCTAAGTTTTATAGATGGATGGAAACAGTGGTACGCATGAAGGCATTTCTGCTTCACTTACATCCTTTCTGGCACAGAGATGCTCCATGACAA	120	43
chr8	127349196	UNCHS024528	127349135	127349255	+	AATTTACTGTATCATGGAGATAAAAAGGTCTCAAAGCAAGGAAACTTTGACATTTTGAAATAAAAACTCGCACTCTGAGGTGGTTAATATGTGTATCTGGCTCCCTCCAAAAACACATTT	120	35
chr8	128487100	UNC15747507	128487039	128487159	+	AATACTTAAGTCAGTGAGAAGGGTAGAGCCCTGGCATTTCACTGTTGAAACAGAATGCTGCATTTAGCCCTAGCATAAAGTCCCCAACTCCTCATGCCTTCTGGATGCTTTATGATAAAA	120	42
chr8	128724852	UNCHS024582	128724791	128724911	+	TCACTCTGTCAGGTTTCTGGTATGGACACATTTTAGAGGATGTGGTAAACGTCTGTTCAGTGTTACAGGAAATGCTCCAACTTTTACTTCTTTTTACAAATGCTTTTAGTGTTTGAAAAA	120	36
chr8	128982085	UNCHS024583	128982024	128982144	+	AAAACAAACAGAAACAGAAACAAACAATGGTATAGATTTGTAAACCCAGCACTTAGGAGAAGAAATCAGGACAATCAGGGATTTAAAATCATTCAGCCAGGCTGAACACAAAAGACACTG	120	37
chr9	5181424	JAX00167750	5181363	5181483	+	CCAGGAAATGCCCAGGGTTACAATGCTCTGGAATCTCCTATCTCTTGTCGTCAAGAAAATAAAGAGAAGTGAACTCGAGCTCATGTGATCATTTAATGCTTTCTAAAGTAGGTTTCTGTA	120	40
chr9	6239837	UNCHS024629	6239776	6239896	+	TGTGATTTAAATTTTTAAAATTTTCAACTGAAAAGATATTTGTAAAATGATGTCTGTCCACTTTTTACACATACATGAACCTGGGCCCAAGGCTGAAAGAGATTGTTTTAATTCACAGCA	120	31
chr9	6814853	UNC15793828	6814792	6814912	+	GAGCCATAATGTATAGCTGGAGGTGGTCTGTTTAAATGCAGGGTTTAACATAGAATAGCTCAAAAAATTAGGATGCTAGATTCTGCACCAAGCAATTGTGTTACCTGTTGATTCAAAACT	120	38
chr9	8657362	JAX00168004	8657301	8657421	+	GGGCTATATCTCAAACACATATGCAGTGCTATGTGTGCCCTGCACAAGGCTCCTTCTTGGCTCCTGAGTAGCATGCCAAGGCTTATCGTTAAGTTTCCAGCTACTTCAAGGAGAGGTGGG	120	50
chr9	8957455	UNCJPD003762	8957394	8957514	+	ATCAATTTAAGTAAATAGTTTTCAACATGTAGTCTTTAGATGATAAGAATTTATCCAAGGTAATGTCTACACTGTTCTAATGGTGAATGTCAAGTTGTGAACATCTAAGTTAATAACTGA	120	28
chr9	9787958	JAX00168089	9787897	9788017	+	ACACTCAAGATTCAAACTTGTTCTTGGTACTTTACTTCCAACACAATATTTCATGAAAACGTTTGTGCACTAAAAGAAACAATCTCATGTGGTGAGATAGATTAAAGAAGAAAAACAAAA	120	31
chr9	10095322	UNCHS024671	10095261	10095381	+	TTCAATCCCTCTTAATCCTCCAGCCAGGTTTCTAGGACTCAGTTTACAAGCATCTCAGCAATCTCCGTTTCATTCCCAATACATCACCAGCCTTGGTCAGCTGGGCCACCTGTACATTCT	120	48
chr9	11240403	UNCHS024685	11240342	11240462	+	TCCTGATTTTTGCCACTCCATAGTATCACTGCATTATGAATCTACTGATTAAGTCAGAGGAACAATAATTTAATCATTACTGAGAAAAAAAACCAAAGACTAAGAATGTCCCAGGAATCA	120	33
chr9	13049200	JAX00685971	13049139	13049259	+	AAAGGTTATCACTGCTGTCTGTAAATTATTTTAGGAAGTGGGAGACAGGCACTATGATCATTGTTGTACCTGAAATAGCACAGGCAGACCTACACTCAGGCATTTCTCAATATACTGCAA	120	40
chr9	13450098	JAX00685996	13450037	13450157	+	GTTTTTAGTTTTCATGCTACAAAAATATCCTATCAGTGACCCATCCTCTTACTCCTCCTTGAGGTTGTGTAGCTGCCAAGTGGTCTTTCTAATGTGCTTTCATGATGAGGCTCAACATAT	120	40
chr9	14460429	UNCHS024736	14460368	14460488	+	CTTAGAACTGCACAAATTGGGTGTGGTGCTGCTTCCCTGCCATCCGGCCACTGGCTAGGGAGAAACAGGCCAGTCAGGAGTTCAAGGTTAAGGCTTTGGCTCCTGCACCAAATATGAGGC	120	54
chr9	15673560	UNCHS024760	15673499	15673619	+	TTTTTAGTTATCATTTGAGTCAAGAAAGAGGAGACATCCTCCTTTTGGAGACTGTATAAGTTGGTATTGACTTGTGAAGAACAGAATCTATTCTGAAGAATTTAAAACAGGACATTTATT	120	32
chr9	15766354	UNC15893968	15766293	15766413	+	TGTTTTCAAAGAATGAAACAGTGAACAATAAAACAAACAAACAAACAAACAAAAAGATACAGAAGAGGGTTGAGGGATATTTGAAATAACATTTGACAGTTTGCTCAACAAAAACAGCAA	120	30
chr9	16402591	UNC15904517	16402530	16402650	+	GTGTTCAGTGGAGGTCTGCAGAGATAAAATCCTCAGTGTCCTGGGTACCACACTGTCTTCCGTCGGGAGGAATAAGAGAAACATAGACCAGAGATAATACACCAGTTATCTTGAAAAGAT	120	44
chr9	16786076	UNCJPD003786	16786015	16786135	+	TGTAGAGCTAAAATGTATGTCTTTCTTATTTTCTTGCAAAAATGCAAGAATAATCCAGACTTTTGAATGGCTTCTATATCTCCCCCACTAATCTAATTATAAGATCAAAATCTAAATACT	120	29
chr9	18382201	UNCHS024792	18382140	18382260	+	AACTAAAGGATAACCCATTGCCAAACAAAACAAAACCACAACAAACCAAATCCATGGACACGAAGGTGAATTTTCAGTGAAAACCCTGTATGTACACTTTCACATTTCAGCTCCATCCTC	120	39
chr9	20278628	JAX00168857	20278567	20278687	+	AGAAAAGGGGATCACCACGACCCAGGAGAGAGACACAGAACAATTTTAGAGCTGCAGAAGGGAGATCATTCGAAACATAGGAGTAAAGCCCACAGAAAGACTGCCCAGAAGCATCTTGGG	120	48
chr9	22368605	UNCHS024853	22368544	22368664	+	TTCTTAGAATTACAAATCTTAACTATATGTTACTAAATGAAATAAGGCTTATTAAATTAACATTCAATGTTTTTGAGAACAAAAGAAATAATATATATTAAAAACACTCAGGTCATTGTT	120	21
chr9	23780832	JAX00687545	23780771	23780891	+	TGTCCAATCAACTATGGCAGTTGTAGTTAGAATCTGAGGTTCAGAATAGGATGTTATTCATGGAGGACCTCAGGTGACTGTTTTCTGTAAAAGGTTCTCTTAGATTCCTGACTGAAACAT	120	39
chr9	24130667	UNCHS024881	24130606	24130726	+	TGTTTGTTCGTATACAAAGATGTGACAGCACATGTGTGGAAATTACAAACAAAATTTTTGTAGTCAGTTATTTCCTTCTGCCATGCATGACACAGGAATCAAAGTCAATTTCCCAAATAG	120	35
chr9	24240070	UNCHS024884	24240009	24240129	+	GTCGGGGGGTATTGGTCTTTTCCTTCTTTATTTTGATTTTCATTTTTCGTGTTTTGTGGGGTTTTTTTTCTGTATTCTTCTTGGAGTTTTTCTTTGTTTTGAGATAGAGAGAAAGAGCAA	120	34
chr9	24318476	UNCHS024886	24318415	24318535	+	AGCAGGCAAATCTCAAAAATATGCTGGATACACCACATACCTCTTCCACTTGCCTGAGGAACACATACCCTATGCCTGCCTGCAGGTTATCCTTCCAGCCCTTTCCCTTTAGGTAGGGAC	120	49
chr9	24905524	UNC16015252	24905463	24905583	+	GGTGACCATGTCAACTTAGGTCAATTTTCTTATACTTGATAACTTAATAATCAGCTGTCATGAGTCAAATGTGATGAAATATTATTCAAGTGCAGATAGAATTTGCTTCTCAAATTGGAG	120	32
chr9	26178166	UNC16033547	26178105	26178225	+	TAAAATATAGTAGAAAACACAGAACACATACTGTCAATGAAAGTGGGCCATTCTCTCCATAAGTTTGTTAAGTTCTTGTTTTAAAATTTTAGGCATCATCTTGAGAAGATTGCAGGAGGA	120	33
chr9	27265765	UNCHS024938	27265704	27265824	+	AGGCTTAGAGCCCTTCTGACTGGCCGTAGGAGGCTTTAGGAGAGTGCTGGAGGACTTGGCGGACATAGCTGGCTGGACTCTTCAGCCTCTTGTCTGTGTGTCTCAATCTACATCCTCTTC	120	54
chr9	27321646	UNCHS024940	27321585	27321705	+	TACAGGGCCTCTTCCATCTGTTCTGGGGCCATGGTAGATTTTAACTTTGAACTGCAGAGATGGGTGGAATACTGAGGCCAAGCGAGGCCAGACACCCAGCACAAGCAATACTTACCCTTA	120	50
chr9	27907887	UNC16050575	27907826	27907946	+	GAGAAAAGTTTGGCACATTTGATATAAACTTAATAAATATTGAGAAGCTGACTGTCTGTATCTAGTGCCAAAGTTGCCTTGAGAGTTTCAGTGTAAAGATAAAAGAATTAAGACATTGGA	120	32
chr9	28183015	UNC16054540	28182954	28183074	+	AGAGCAGGTTTGTGCTGGCTGTCTATTACAAGACTGGCACTAGTCTGGGCGTCCTTGAGTCAAATGCGGTAATCATTCATTTCTGCAGATGAAGTGATACAGGTGAACTCACCGAATATG	120	46
chr9	28996500	UNC16066041	28996439	28996559	+	TTCATTTGATTCTGACTTGTTGCTTCATTTTGCAGTGCTGTTGTATTGAGATGCGGTGGCAGCAGCTCTCCCCAGCAGGGAAGGGGCACTCACATCAAAATTTGAGGAGCAGGTGTAAGA	120	48
chr9	30560137	UNC16086491	30560076	30560196	+	AATATCCCAACTGCAGCATTTTTTTACTTCATTTCTATCCTGCAAATGTTTCTTAGGCAGTCTCAAGGCATCCTGGCCTTGAGATGGCTGTCTGCTCACTTGCCTCAGCCTACACAGAGC	120	46
chr9	31939215	UNC16105067	31939154	31939274	+	CTAGCATAACCTATAAAACTCTTCTCAACTGTGCTAAGCACACGTGCTGTGGGTCCTGCTAGGCCCTGCTGGACTAAGCTTAGCAGGGCTGTAGACACAGGCATTACTCAAACTCCAGGG	120	51
chr9	33101482	UNC16121225	33101421	33101541	+	CCAGCCCTCTCTTTCCCATCCCTTTTCCTGTTCTTGTCCTGCTCACTCCTGATAAGATTACGCTTGTCCTCAAGAAGAGAAATTTTCTTTCCTGTACGTTAATGCTTTTCAAAGACCACA	120	43
chr9	33493770	UNCHS025075	33493709	33493829	+	TATCCCATAATTGCTCCTGTTCTTTCCTTTAGGGATCCATTTCAGTGAAAGGTATATAGATAAACATCAAACATTTGGTTTATATTTTACATTGGTTTCTGTGAATAAGATACAAAGGCA	120	32
chr9	33547635	UNCHS025079	33547574	33547694	+	AGAGATGGGTGTGTGTTTATTAGTGTAAAGATTGTCGGTGCTAGTTTCAAGAACTGTTATTGTCCCAGAAATGATGTAATTCAGATGAGATTACTAAGCTTCTTCAATTGGGATTTTTCA	120	35
chr9	34212253	UNC16137498	34212192	34212312	+	AGTTGAGACTACATGGATGTAGTTTTTCAGACTTTTCTAGGAGATGCAATCTGTCAGCAGGCATCCTGTTCCTTGGACTCTTACAAACCATTCTGCCCTCCCTTCTGATATTTTCCTTCA	120	42
chr9	35157464	JAX00169973	35157403	35157523	+	GCTGAGAATTCACCTGCTTCTTATGGAGGTGAGTACAACAGACCACAGGAGCCAAACACTCCAGAAGACAGCACTTCTTTTAGCTCTCCTATTCAAAGTATTTGCTTGGTTCACTCAGAG	120	45
chr9	35448775	UNC16153838	35448714	35448834	+	TCACTAGAGGTGGCCTTGGAGGCTTCAGAAACTCAAGCCAGTCCCAGTGTCTGTTTCTCTAGACTTCCATCCTGCTGGTCACTAATGTCAGCAGAGAGGGTGAGAGGAGGCTGGGATGAC	120	53
chr9	36858122	UNC16167018	36858061	36858181	+	CACATTTCATGTGTTTGGTTTTGGTCTCCCGTGGCTCAGGCCCTGAACTCCCTGTGTAGTGAGAAATGGTCTTTGAATCTGGAATGACTTTGCACTCCTGATCTTTTGCAGCCCTTGTGC	120	48
chr9	38001894	UNC091392457	38001833	38001953	+	CACACACACACACATCCACATATGTACCCTCACAATGCAAGTACCTTCCCCCACATTCATTTCTCTATTGTAACAAATAGAGGATGGTTGTTCATATTATACCATATAGAAAAGGGATGA	120	38
chr9	38973673	UNC16196066	38973612	38973732	+	GGGAGTACTAGTTGATTTCCATACACTCATGCAAACTCTCAATGACTATGAGACTATTTTTAAAACACTCATTTGAATTCATTAGTACCATTTATTTGTGGATTGTGTTCTTTGTCTTAA	120	32
chr9	39098548	UNCHS025170	39098487	39098607	+	TTAGCTACATATTACCTAGATATTTATCATTAAAAATAATTTAATGCCTTTTTACACTAATATTCATATGTAAAAATTGCACAATGCCTTATACTAATGAATAACAATATTCAACATACT	120	22
chr9	40004574	UNC16210597	40004513	40004633	+	AAAACTTTCAATATATGGTATAATAAATTCAGTCTACTACATAATTTGTCTGATTAGACTATAAACAAATGTCATAGCAATTACCAAAATAAGCATGTCAAACTAAGCTATGTGTTTTAT	120	25
chr9	40289158	JAX00691122	40289097	40289217	+	GGTTGTCCTTCACTGCAGCAAAAGGATGAATGTATATTGGAAGGAAGCCCTGATTAGTTTGTTTAAAAGCCAAAGTGTGGCATTCACTTTGATTCATTGAAGTCATTCTTTTCCTGCCTC	120	40
chr9	40364954	UNC16214651	40364893	40365013	+	TGCAGAAAGGGGGCAGGGAGTGGGGGACATGTGCTCTGCAAAGCAAATTACCTTCAAAAGTCAATGGTCGTGTCCCAAATTTGCATATATCGTGTCTGTCAAATTAAGACTAGGAAGAGC	120	46
chr9	40390908	UNC16214980	40390847	40390967	+	CAAACTACAGGTGTCTCCTTGTACACAGGACAGGGGTTGGGGAGGAGCTGTTGAGACTTGCCTCCTCCAGTTACTACCAATGGCTCAGGCTCCTTGTTTGGAAAAATACACAGAAAAGCA	120	49
chr9	41031562	UNCHS025192	41031501	41031621	+	AGTGAGGGGTGTTGTCTCCCCAAGTCCTTGATCTTCATACTGCCGCCTCTCTAACGCTCCATCGCCAAACGCGAGTGAGCTGGATGATACGGTATTTAGGATGGAGTAGGAACTGCAGAG	120	52
chr9	41040456	JAX00691312	41040395	41040515	+	GACATACATGCAGGCAAAACACTCATACACATAAAATAAAAATAATACTAAAACCAGTCTCGTATCGAGCTTAGTTCTTTCTCCCTCATTACACCAGAGACCAAACACAAAGGTAGCTGA	120	38
chr9	41530450	JAX00691411	41530389	41530509	+	AGTTCGCCAATTGGGCTTTCATTGTTGTTGAGCCTCTGTTTATCTTCTGGGCTCTCAGCAAGTAAATGTCCATTTGATAAGGTGAACAAGATCCTCTTGAAGGCCAAAGCCAGCTGGCAG	120	46
chr9	41828101	UNC16236699	41828040	41828160	+	AAGCACGCCTCAGGGTACTTCCCACCATTAGCCACATGTGCCCTAAATGCATAGTGCCAGCCTGTGTAAGAGAGGGAGGAAAAGGAGTTTAAAGGACTTTTTCTCATGAGAACAGTGTGG	120	48
chr9	42236577	UNCHS025233	42236516	42236636	+	GGGGAGGGAAAACAAAACAGGAACAATGCTCAGGACTCACAAGGAAGCCCTCAGAAAGAGCAATCAGCTAGATTGTCACAAGAGAATGAGAAACTGGGAAGGTCACTGGTCATGATGAGG	120	48
chr9	42494021	UNC16246572	42493960	42494080	+	CCACTCTAAGCCTCACTCATTTGAAAATTCCCTCAACCCCAGGGCCCTTTCCTTACTGTCTATCTTGCAGAGCAAACCTTAGGATAGAGCAGGCTGGGTCAGTGTATTAGTTAGGGTTTT	120	47
chr9	42645404	UNC16248906	42645343	42645463	+	GAAGCGATTCCCAGGCTGGACTGCAGCCAGCCAACCCCCTGGGCTCCTTTTAGCTGGAGAGCTTTTGTGGGATGAACTGAATTCATTTTGGATGTAAGGAGATGAGTTATCCCCCCTATC	120	52
chr9	42785517	UNC16250984	42785456	42785576	+	TGGCCTCTCTCAATCCCATTAAAACGTGATGAATTATTTTCGACTCGCATGCAGGACTCCATATTGGGTTATCTGGGCTGAAACACAATCTGTTTGCTGATATCAAAATGCTGCTGCTCA	120	42
chr9	43472665	UNC16259773	43472604	43472724	+	TGGATCCTTTGAACCTAAGGTTCTGTGGGGCTCTAGCTCTGAGTCCTTTGCTTATCTGGCGGAATAGCCAAGGACTCCTTGGTTTTGCCTCTCTTTTTTTAATCAGTGTACAAAATATTA	120	42
chr9	43515082	UNC16260415	43515021	43515141	+	TCCAAGGACCTTGGCTGCACACTTCACAGATATGCCTCTCACTGTGATTGATTAAGGCTGCAGATGACAAATATTTATTACAGAGAAAGAACTAGAACTATCTAGAGATAGAGGTCCTAA	120	40
chr9	43771949	UNC16263307	43771888	43772008	+	TTGCCAGTGAATAGAAGAGCTCAGCCTGAGCTCTGCCTCCCAAGCTCTCTCCCTACACCCTGAGTCCCCTCCTTAGGAGGAAGAGCTTACTGAACCCTGCCTTGCTGGCTGGTCAAACAA	120	55
chr9	44802189	UNC16275616	44802128	44802248	+	CATCCCAGGTCATGAAAATGACTCTAGATGTTTTTCAGTTTCTCACTCTAAAGCTTCAGTGCAGCTAAGGCTTACCTCCTGCAGAAACAAAGCCCCCCAGACATCATTATTAGGCAATGG	120	44
chr9	45810635	UNC090316360	45810574	45810694	+	GCAGCACCTATGTGGTGGCTCACAGCGCAGGAAGCCCCCAGTTCACCCCCTCCCCGCCCTGCACTGCATAATCCATCAGCATAACGTTAAGTCTTTAACCTGGGGCTGGGGAGATGACTC	120	58
chr9	46670638	UNCHS025354	46670577	46670697	+	GAACACCTCGAGCCTAGAAGTTTCTTGTGAGTTTCATAAGCCTCATGAGCCTCCTCTCTCTTCCTGGAAGAAACTTTCCATCCTGGGGAAGCAGATAACCATGTCCTGTCCGGATCCTTT	120	48
chr9	46895335	UNCHS025361	46895274	46895394	+	GTTTTATAGTTTCCATTGCATCATGGCAAGCAGGGTGCAACAGGCAGGAAGTAGAATGGAGCAGTAGCAGGAAGGGGCAAAAGAAAGGTACAGCCCTCTGTGATCTACTTCCTCCAACTG	120	48
chr9	46993830	UNCHS025369	46993769	46993889	+	AAAGCTCCAGTAGCTGAGGATAGGTTGTAGAAGTGGTCTGGACTTCACCTGGGGTGGATGGGACAGTGAGAGGCAACTCACTGACTGCACAGCATTGGGTATATGTCTCTCTAGGTCTCT	120	51
chr9	47519605	UNC16309410	47519544	47519664	+	GGAGGAGCACTAAACATAACAGAGGGGAGCACCACTCCCCTGCTTCTGTACGCAGACCTGTGTCTAAACGTCAGTAATCTCAGAGTGAGTGTAGTGGGGGGGGGGGGAGCCCACCTGTAT	120	56
chr9	47625185	UNC16310286	47625124	47625244	+	GGAGGTGTGGGTGCTGTGGCTTGTGGTACTCCATAGTAAAAGGAGGATTAAGTCACATTCCCTGGGAGCATCATTGGATGCCCCCTCCCTATGTCCTGAGACTTTAGATCGCCCACCAAC	120	52
chr9	48069655	UNC16315881	48069594	48069714	+	GTGGTCAGCATCAAGACAACAAATGGCAGCAAATGGTACCAAGGATGTGGGTAGAGATGAGGACTCCTGTGCTGCCAAAGTAGGAGCTGGTACAGCCACTGTAGATCCTGACAGAGATGC	120	51
chr9	48509270	JAX00693467	48509209	48509329	+	TAGGAGTAGACAGGAATGGTGGAACTGGGAGAAGGACGTCCTAAAGACAGCCCACATCTTGTTTCCAGTCTGTGCTGTTGTCTGGTGTGTTGTCAAACTCTGGCTTTCATATTTAAAGCC	120	47
chr9	48782840	UNCHS025420	48782779	48782899	+	CACCTACTATCCAGACCTATCAGGACCAGAGGTCTTCTGCAAGTACACCCTGGGAGGGGCGCGGCAACGGGAGCTTTGCTCTTGGGGTAGGAATGTGCTGGGATCCATCTCTTTGCCCCC	120	58
chr9	49020267	UNCHS025433	49020206	49020326	+	AAGAGTTCCAGGCTTGGCAGCAGACACCTTCCTCCATTAAACCACCTTCCTGGCCAAAACATAACTTCCTGGATGTGACCTAAAGACTAGAGAAGGGTGGCTTAATGCTCAGCAAAGAGC	120	48
chr9	49028036	UNCHS025434	49027975	49028095	+	CCTTTTACTTGCTGGTTGGGAATGTTCAGAATTGTATTGACATAGATAGCATCTGACTTCTGGGCCTGGTCTGAGAGCCCCCCTTTCTGATTTGCAGGTGCCTTATCGCTTACATGCAGT	120	47
chr9	49084990	JAX00236829	49084929	49085049	+	AAATAAGCTTGGGCATATTCTAGACTTTTATCCTCCCAATGCAGTTTTTTACATGTCTGATGCCACTCTTATGATTTTTGCATACTAATGGCCTTTTGTAGAATTCACTGTTGGCTCCCA	120	38
chr9	49207470	JAX00693676	49207409	49207529	+	CTGCCACGGATCAGGGAAATGAGCACCTGGAGTCAGCTTTGGTGGCTGACTAAATCTCTCGGCCTCGTGCTTTCTGTAGCTGAGTTGCAGATCACTCATGGCTCTCTTGTGCTTGGTCTC	120	53
chr9	50317021	UNC16344065	50316960	50317080	+	CCAGGGCTACTTGATATCTCGTGCTTAATTAAACCTCCATGAGGGCAAGTATTAAGCCAAAAATAGCTTCTAAGAAAGAGATTGAATTTGGTAAGATGGACGACTGCAATGCTCCAGAGT	120	41
chr9	50468501	JAX00171112	50468440	50468560	+	GGTGCTAAGGCAAGGCACCGTTAGTCTCGTGATAACTCTGTTTCTAGCTCTGCTCATCACCGATTGCAATAAAGTGTTACTTGCCTGTCTACACCACTACACTGTTTGGTCCTGTTAGGG	120	48
chr9	50649342	JAX00171127	50649281	50649401	+	CTAACAAGTCCTGAAATTCTTGTCTGCACCAAAGGTACAAAACCTGGGTTTGCCTGAGTCCAGGTTCCTAAGATTACAGGAGCTCCTCAGAGCTCTCAGGGGAAATGTGAGGGACGCTTC	120	49
chr9	51525743	UNC16358029	51525682	51525802	+	GAAGTTTCAGAATTTTCTTTTCCAGAATACAAGATCTTTGTACCAATTTAACACACATGTAGTCATTTCATCTTCTTGTCACTAAAGAGTTTTGACAGTGAGTTTCTAGTTGACAATTTT	120	31
chr9	52532170	UNCHS025564	52532109	52532229	+	TAATATATAATGTATATAGTATATAAACATATGTGACCTTTGAAGGACATTTAGTTGTTACATATTATACAGATTAAAAATAAAATATTTAAAACCAAGGGCCCTGAAGAGTGACTGAAT	120	25
chr9	52690773	JAX00694416	52690712	52690832	+	AGAAAGTTACAAAAACTAAAAGCATATACCCCCAATGGGTAGAAGTGAACCAAAGCTAGGAATAAAAGTGTAGAGTTCAAAGTTTCACACACACAGCCAGTGCCCTGGAACCTTTATGTG	120	40
chr9	53816410	UNCHS025592	53816349	53816469	+	GGTTCACTATAGATTCTTCCCAAAGGCCTAGGGGATGCAGCTCATTTGGTAGTCTATTGGTTTAGCATGTATGAAGCTTTATATCCCTAGACTGTATGAACCAGTGGCCCACATTTGTAA	120	42
chr9	54904313	JAX00171449	54904252	54904372	+	TGTCTCTGGGTGTTACTTTCCTTCTCTTTCTTTGATTAAGAGGCTTTTCTTCTGGTCATAGTCCTATACACAGTAAATACATGCTATCTTAGGGATCTCCTTGTTCACACGTTTGTCTTT	120	38
chr9	56161109	UNC16411729	56161048	56161168	+	CAGGCAACTAAGTCCCGCGTCTGCGGCCGCTTCTGCCAATCAGCGCCGCGGAGAACGAGGTGGCCTCGCCTCTTAAAGGAGCCGACGCCTCCGCGCCTTTTCTTCTGGCCTCTGACCGTC	120	65
chr9	57697150	UNCHS025715	57697089	57697209	+	TGACCTCTGGGCTGGGGTCGTTGCGCTTCTCACGCGAGCTTGGACTCAGTAATCCAGGGAAGCAAAGTCACCACCCAGCTGTTCTCCCTCTACCAGCCTTTCCCGGGCACCCATTGGCTT	120	59
chr9	57975572	UNCHS025730	57975511	57975631	+	GGGAGCCTCCCAAATACCTATACATCTGTGCAGGGTCTCTTCTTGTAGAAAAACTGGCACGGGTCTCTGAGGCATCCAGGAACTCCTACAGCCCCCACCCTACAGCAGATGGTAGCTGAC	120	54
chr9	58160150	UNC16432901	58160089	58160209	+	CACCCTGGCTTGCAGACAAAGAGGTTCCACGGTCCAGGACCCAGCACTCAGAGCAAGGCTTCGGGGCCTCATCTCAGGAACAGTCCCTGTGGCTCAGTCCCCTTGGTGTTGAAGTCCTGT	120	59
chr9	58827976	JAX00695365	58827915	58828035	+	CATGGCACCGTTTCCTGTGTCTGAAGCATCCCTAAATTGAAAATCACGTGAGGCCCGATGACTGTGGGTTCCACTGCAGAGGCCATGCCAAGAGAGGGTCTAGGCTCTGGTGGGGGTGGG	120	57
chr9	59101353	UNCHS025778	59101292	59101412	+	AAGCTAGGTGACCTGCACTTGCCCCTAGGAGCTGCATGGTCCTAGCTGTTTCATTATGGTCTGTAATTTATCTTGGCTGAATACCTGTGCCTATGATGTGAGGTCAGAATATTGTTCAGT	120	45
chr9	60001142	UNC16452696	60001081	60001201	+	GGAGCCAAGCAAGGGGACACAGTCTTGTTGGTATTTCCACTCTGTAAAGTGGTTCTTGCCAACCAGGTAGGCAATCCAGAGTCAGTCTCTAGACCTCTTGTTTGACTTTCCTCATGAGGA	120	48
chr9	60091142	UNC16454009	60091081	60091201	+	CTAGAGGCTGTGGAAATGTTAAGTCATTTTAATTATCAAGCAGGACCAAAAATTTGCAGCGGTCGAGTGTGACCACAACTTCAGTCATTCAACAGGAAGCATGTATGGCTTTAGAGCAGG	120	42
chr9	60493142	UNC16460084	60493081	60493201	+	GAGCACCTGCCGCTCCGGTATGGCGGTGCCTACAAGAAAGGTAGGGCTAGCAAGATGGCTCGGTGGGTAAAGCACTTGCTAAGCAAACACGAGGACCTGAGTTCAGATCCTGAGGGTTGG	120	57
chr9	61574399	UNC16475910	61574338	61574458	+	TAACACTATCAGAGTTTCCTCTCACAGGCTAGGAAGGCTGGTTTTCATTTCTTACTAAGACGGGTGTCTCCCGGGCCCAGAGACTTCCACAGATCTCTTCCAGGTATGGCAAGGTATGGC	120	50
chr9	61904273	UNCHS025861	61904212	61904332	+	ACCTCAGGGGGTGATTCTAACCAAAACAGATAGCATGGCCCTTTCCAGGCAAGTTCCTAGCGCTGTGTCAGGCCCGTGCTCCCAGGCTGTCTTCTGTGTTTGTGTTACCCGGTGAATGTC	120	54
chr9	62686585	UNC16491408	62686524	62686644	+	CTATGGGATCAGTGTGAAAAATCAGAAATAGTACCCAATTCCCAACAGAATATTGGCCAGCGATAGGATATTCAGTAAATTCTAGTAGCAGTATTTGTGATGTAGATATGAAGTCACAGT	120	37
chr9	62758100	UNCHS025889	62758039	62758159	+	ATTCTCCTCCCCTCCTGTGCGGGAGAATGGATGTGGATTAGGGGGTTTCTTTCTCCCAACCCCTGGGTCTCATTTCCTTCTCATGTGTGGTTCCATATCAGTGTTTGAGAAAAGCCTATG	120	49
chr9	63195046	JAX00172069	63194985	63195105	+	CTTGGTTCTGGCATTCAATGCCGAGCTATAAATAAAGGGCAGAAGTGCAGACAATACTACAGGCCACAGATGGCTCCCGACACGTCCTCTTGACTTGCACTTATTTTAGCTAAAATGCAA	120	45
chr9	63508254	UNCHS025919	63508193	63508313	+	AATTTAATTTTACTACATCCCTGAAGCCATAGTAATTAGAAGACAAACTCACAGTGAAGACGTTTACAGCTTCAGGGGTGATAATTCTGAACCTGTTCTGCAGGTCAGTCCGATCCCCGT	120	42
chr9	63737496	UNCHS025928	63737435	63737555	+	CACTGATGGATGCCAGCACTGGCTGAGGCCTCGGTAGCATGAACCAAGTGTGGGTGTGTGCCATGGCCTGTTTAATCCATTCCTGCTCCACCCCTGGCCCCACCCCCCAAGTCTTCTGTT	120	58
chr9	63836496	JAX00172117	63836435	63836555	+	GCCTTCTCCATCCCAACTGTTATCTACAAAGTGCTGCTGGCCCTTACCCTCCTCCAATGATGGTAGCAGGAGAAACTACACCTTTTACCCTTCCTGGGGAGTCCTGGGGAATCTCTTCAG	120	52
chr9	64177563	UNCHS025942	64177502	64177622	+	GTCAATGACTAATGTGTGCACTAACATCCTCCATAAGTTCTGCATTCACATTTTGTTTGCGTTTTCCATTGTTTGGATGTGCCTCACCTGTGATTATTAAATGAAGATGTAAAGGTTTAT	120	36
chr9	65058727	UNCHS025984	65058666	65058786	+	TTTCTTTCTCCTTCTTTCTCCCTGTTTTAGCTGTGATGTGAAACTCCTGTTGCTCATAACAATGTGTTATATACATTTCCCCATCATAAAATAGCAAGCTACACTTCTGTGTCTCAGAAA	120	37
chr9	65191213	JAX00172218	65191152	65191272	+	ACCCAAGTAACAAGCCTGTATCCCACATACCTGCAGACACACATGTACATCCACATCCACTGCGACATGGACACACATAAACATTTAATAGTAAAAATAAACAAACAAGCTTGCTTCCGC	120	42
chr9	66239071	UNCHS026033	66239010	66239130	+	GACCACTGCTCTAGAGATAGCTTTTATTATTAACCCCTATTTGTAGGCGAGAGACGTTAGATAGCTTGCCCAGTGTCAGACTGCTATTCATGACAACGTGGAAGATGAGCCCAGACTCCA	120	46
chr9	66281891	UNC16532472	66281830	66281950	+	CCCCACCCTGTGGTTTGCATTCTAGAAGCATCTGCCTCACACCAGGTCTTTATTGCCTTCTGTTCTCACAGCCATCTTGAGAAAGCTTAGGAAACTAAGGCTTCCAGGGGGGTTGGCATT	120	50
chr9	67022716	UNC16539916	67022655	67022775	+	CTTAAGAAAATGCCTTTTCTTTACCAATTACATATGTAGTGCCTAGATCTTCTACCCTGATATGGAGAACTGGGAAGGGGGGGGCGATCCGTGTTGAGCGCTCGCCCCACTGAGTCGGAA	120	49
chr9	67404340	JAX00697144	67404279	67404399	+	TCATCCACCCTTCCCAATCCTCTTCGAGTCTACCTTTTAGTCCTCCTGCTGTTTTTCTCCGTCAGCAAAGGCTAAAGAAAGAAACTGGATCTAAACTGAACGGTCATTTTGAATTCTGTT	120	42
chr9	67580953	UNCHS026082	67580892	67581012	+	CCAAAAGCTTTCAAGTCAACACATCACAGAGATGCCTGCACAATGCTTGCTGCAGCACTGTGCACAGCAGCTAATTTAGGGAACCAACCTAGGGGTCGGTCCGTCCACCGATGAATGGAT	120	51
chr9	68703749	UNCHS026126	68703688	68703808	+	AGGAGGACTTCCGGTGGCCTGCCTTATCACTCTTTGCCTTGTTCCTTTGAGTTGGGATATATAATTGAATTCCGAGCGAGGCAGGCATCTTTTCTCCTTTCTCACAGCACCAGCATTCTA	120	48
chr9	69150417	UNC16569972	69150356	69150476	+	CAGAGGGAAGTGGTCACGAGGCAGGAGAGGGAGGCACGAGGGTGGTAGAGTTGCACGCTCGCTCTCCCTGCCAAGGGAGCGATGAAGTTAAAAGAGGCAGGCAAGTGCTGTGCGGCAGAG	120	61
chr9	69577626	UNC16575928	69577565	69577685	+	TAGGAAGCCAAGCATCTGTCAGATGCCTGTAACCCCAGCTCCAAGAAGGGTACAGATAAGAGGATTGCTACTGCTTTCTGGTTCCCAGTGTGACTGAGAAAACAGGAGCTTTAGGTTCTG	120	48
chr9	70590258	UNC16590026	70590197	70590317	+	TTGTTTTCCTTGCCTCAAGCTTCTTTTACCTCTCAGTGCTGCCGTCCTCAAAACCCTGACAGGAAACACAACCCAGTCTTGATCTTTCTTTGTTCTTAGAAGAAATTCAAAATGGTATCC	120	42
chr9	70594455	UNCHS026188	70594394	70594514	+	TGAGGCAGGAAAGCCCCCATGTCTTCAGGGCCAGCCAAGGCTACCTGATGAGATCCTGCCACAAAACAATAAAGGTGTTGAGGAAGACACTGGATGTTAATCTTGGCTTTACATATACAT	120	47
chr9	71473939	JAX00698122	71473878	71473998	+	CTCCCCTGGGAATGCAGTGTGGATTACAGATGGGCCTGTGGAAATGAAAAACTAGTTCTATTGACAACTATGATATGAAGAGCTTACTCTTGGCCCAAGCATCAGTAAGCGTCCTTTTCT	120	44
chr9	73023056	UNCHS026279	73022995	73023115	+	GAGAAGGGATCAGATTCCCTGGAATTGCCCGCAGTTATGAGCAGCTCCTACGTGATGCTGAGACTCTAGCAGTTAGGGAGCCTCGGTGTGGATTCCAGGTGTGAGCCACTACACCAAGCA	120	54
chr9	74146631	UNCHS026308	74146570	74146690	+	TGTCTTTTTCCAAAGCACCTCTTGTATTGTTTCCTTGTGGTTTTAGTCGTTACCACTACAGGTTTGGTTTGTTGTTGCTTTGAATTTTAACATTTTTATGTTCTGGCCAAAAGGCAGTAA	120	36
chr9	75257804	UNCHS026334	75257743	75257863	+	TGGCTTCTACAGCCAGAGTGAAGAGACTCAAAAAGACACAGCCAGGCCTCTAGGCATCACTGCAGCAGGGAGGGTGTCACCACAGCCTCCTGCTCTACTCCAGCCTTAGTTCCAATCACA	120	54
chr9	76716875	JAX00698989	76716814	76716934	+	AAACATAAAGATGGTATACGTTCGTGGGGCATCTTGTGATGCTCTGATAGTTTTTGTTCTGTCTAATGTTTAAATATTATTGAAATTCCTGTAATATATATTAGCATTTCTTTGTAATGA	120	29
chr9	78626816	UNC16695105	78626755	78626875	+	GTATGCCAAACTCTATACGATTATGTTGTAATGACTGTTTTGGAAATAATTCCTGGGTCCATGCCATCCTATCAGGAAGCATTGTGGGTCAAAGTGGGAGTTTTAAAGCCACATTGAAAG	120	40
chr9	78680269	UNCJPD003969	78680208	78680328	+	GTGTATATCTTGAATAATATTTTCCTACTTTCTAATGTATTTTAAGTATCAATCTTGTGTGTTGAGGAACTAAGTAGATGAAGGAGTTTGGGGTTTAGTATGATGTCGATTGCCTCTAAT	120	32
chr9	79164181	UNC16703102	79164120	79164240	+	AGCCCTGTGTAAGAGTATTACAGCCTGTCTGTGCTCTCTGCACTTTCCCACTGGATCTGGAAACTGAGAAACAGTTACTCAAAGACAATTAACTTGCTTCTAATTAACCCTTTGAAAACA	120	41
chr9	79723716	UNC16710116	79723655	79723775	+	ATGACAAAAGAAAGATGGGAACGCGTTGTTATGAGACATATTTTTATGCTATAGAAAGTAGTTAAGAATTACAAATGCTCTATGGTGGTGTAAATGAGAATGGACCCCCATAGACTCATA	120	35
chr9	83272463	UNC16761662	83272402	83272522	+	AGCAATAGTTGTCAGTGTGTGGTAACTATTTCCTTATGTAGTAAATGAACATACGCAATTCCCAGGTTTACAAATGAGCAGGATGTACCTAAGTCACTAAAAATGTGGGGTTCGTGTGCT	120	39
chr9	83331410	JAX00173570	83331349	83331469	+	CTAAATTACGTTCTTTCTTTAAAGACATGAAAGCACAGAGATGAGCTGTTTCCCCAGATGTGTTGTAAAAGATAAATTACAGTTACACTATAATGAAACTCACTAAGATTATCTGCAAAC	120	32
chr9	84072009	UNCHS026486	84071948	84072068	+	TATAGAAATCCATGGTTAATTTTTTAAAAAATGCTTAGGAAAATAATCAATAAATAGTAAGACTACTGTTTTTAAATTAAAAAAAAAATCTGAAAACTCTTGAAAACCTAAAACTGTTTT	120	20
chr9	84422968	UNC16777374	84422907	84423027	+	AATGACATAGTAAAGAGCAAAGATATGCGGTGTAAAGATCACAGTCAGGCACTCCCTCATCACTAGTTACAGGCAGTGGGGAGCAGCTCAGCCCATTTCAGGGACCCTCCAGAAGGAAGA	120	49
chr9	85432708	UNC16789416	85432647	85432767	+	AGCTCAGAGTATAGCCCTGGACAGCCACACTGGCCAACAAAAACCTTTGTTTTGAATTATCGCTGAATGAAAACAGTAGTTCTTGGAGAAATGGCTGGTTCTGTAGTAGAGACAGATGAC	120	43
chr9	85728081	UNCHS026514	85728020	85728140	+	GCCTGGTAGAGTGTTTATGATGCTGATCTTTTTTTAATAACTAGGATATAAGATATCAAAACCTATATTTGAAATAGTGATCATGTTATAAACCAAGAATGAGGGTTAGCCTAATTATGT	120	30
chr9	86549376	UNC16807119	86549315	86549435	+	GGCAGGTAACCTGTGACCAAGGTATCTATAGATCTTCCAGAATGTTCCCAGTTGAGTGTACAGTAGCTAGCTCAGTGTGTAATACTTGCCATGTGTGAGGACCTGAGTTCTATCCCTGAA	120	46
chr9	86816288	UNC16810763	86816227	86816347	+	CCCAACCTATTCTTCAAGCAGTAGAAATTGAACTTGCTTTTTCTCTTAATGCAAACGAGATCTCAACAGTGTAGAGGTTCAGAGAAAAGCACTCAATGTTGAAACATCTATACATTTCTA	120	36
chr9	87378355	JAX00701045	87378294	87378414	+	ATTTCTGTGAAATAATAAACTCTGCATTTGGGTGTCCACAAGACCAGGGAACTCAAGGATATTTTAACAGTCATTTCTGTAGGAAGAAACAATTGTCAGAGGACCAAGTGTCCTCTCCCA	120	40
chr9	87724035	JAX00701136	87723974	87724094	+	CCTAATAAATCATCCTTGTTACCAAACTTCCAAACTCAGTTCAAGTATAATAATTAGCACCTCATGGGACTTCACATAATTTTTTTTTTTTACATCTCTGCCTTGGTTCCTTTTATTCCA	120	32
chr9	87896898	UNC16824550	87896837	87896957	+	CTTCAGTTCTGGTTCTTATGACACTACTTACTAGCATCCCTTCATCAAAATACATTCTCTATACCTACCAGTGAAGGGAAAAAAAAATGTTTCCCACTGAGTTGAGAAGTAAGACATAAG	120	37
chr9	89550368	UNCHS026600	89550307	89550427	+	AATATTAAGGTATAACCTCTGTGTCGTGTCCCATAGAAACCTTGTTGAAGACACAAAGATGAACTATGACCCTCACAATTCGCCCACAGAAATTAGAACTCACTAAGTCTGTTAGCATTT	120	38
chr9	89647995	UNC16839328	89647934	89648054	+	CGTTTACTACATCCTAGGAAAACAATGAAAGTCTTCTTAAAAGTCTGAGTTAGAAACAATGCAATACCTGTGCAATGAACCAAGGGCCGTCCGGTGTAATGGCCCTCAGTATCTAGAATG	120	42
chr9	90584603	JAX00174107	90584542	90584662	+	TGTTCCAGCCCTGTCTTGATCTCCTGTCTCTTCTGCAAGGTATTACACAGTTACTTTAGCAACATTGTGCTGGTTTGGCCTAGGGGATAGACACTCTAAAATTGTTGATTAAGTATACAT	120	41
chr9	92001564	UNC16866232	92001503	92001623	+	ATGCTATATGATCATTAGAAACCTTTTGCTTGGCCTCAGTGTATATGTTCTGCATTTCACAGTTCCTCTCTGCTGTTGCTATTGAGATTACTCTGTATCCATGATATCATCAGTCTCACT	120	38
chr9	93496227	UNCHS026671	93496166	93496286	+	TTAATAACAAAACAAGCAGAGAAAAAAGAGATTGAACAGAATCCTCAGAATACCCCATTTGACTATATCCATCTGTTTCTTCACAATTGACCTGCACATAATTGCACATGTATACACACA	120	34
chr9	94788188	JAX00702340	94788127	94788247	+	CTGGTTTGTGGGGGTGGGATTTTGGGGGCATTGGTTTGTTGGAAGTAGAGTGTGGTGTAAGGGTGTGAAACTGGGACAACACAACCACTGAGTACTCGTTCAAGTTCTTTTATATATCCA	120	46
chr9	95320693	UNCHS026701	95320632	95320752	+	CAGATTCCTCACCTGACTCAAACATGAGTATCACTGTGAACCATGAAGCAGTTAGAGTAATGTGGGGACTCAGCCTGGGAAGTCACTTAGCATACCTTCCCACCATTCTCTCTCTTCCTT	120	47
chr9	96307611	UNCHS026726	96307550	96307670	+	CCCATGTGCTCAGATGAAAAAGTGTGTGCCTTAGCACCTGCTGCGTTTGCTTATTACTCACTACGTGAACAGTAAACTCCTGCTTTAGGCTGGGGAGATGGTACAGTGCGTAAAGTGCTT	120	48
chr9	96684293	JAX00702666	96684232	96684352	+	CCTGTTGTTAACCACTATGTACCTGTGGGCTGCATTATCTCCAAGGATGTGTAAGATTGAGGAATTAGGCTTTCTGCCATTTCCAAGTGCCTGAGACTTGATTACCACAGAGGTGTGTCT	120	45
chr9	96861745	UNC16937087	96861684	96861804	+	GTTAATCTGAGCAGTAAAAGCAGAAGCGCAGAGCTGAGCCAGCACAAGACAATAAGCAGACCCCCTACACCACGGTAAATACCACTTCTAAATTAAAAGGGGAGAGAAACACGGCAAAGG	120	47
chr9	97745473	UNCHS026770	97745412	97745532	+	ATGAGTATCCATCCTCCAAAATAGAAGACACCTATAGATTCCATAATACTAACACTACTACTAATAACAATAGCCCCTACAACCTCCAGGAAATAACTATCCCAAGGTCTCAACCTTGCT	120	38
chr9	98644302	UNC16961260	98644241	98644361	+	GCAGGAACAGCTCTTAGGACCCACTCTTACAAACCCCAGACAGAGCTGCCATCATCGACCATAGTGAATCTGCTAAACTGGGGTATGGGGAGATAAACAGAGGGCTTCCACAAAGAAGGG	120	51
chr9	98780255	UNC16963145	98780194	98780314	+	CAGCTCTCCAAAAACAAGAGGCTCTGGAGAATCAGAAAATGCCTGGGCATCAGAAAGCAGCGCCTTACTGTTTCAGAGCCCACAGAGAGGCACAGGACTGAGAGGTACAGCTAACTGAAC	120	51
chr9	98816072	UNCHS026792	98816011	98816131	+	TTTTGCAGAAAATGGTTTGCTCTCTAAAAGATCTGCATTTGACCTTGAACTAAGAGGGCTTAGCTTGGGGTGGACCCTGGCAACCTAAGACAGCAACCAAAGCCAGACTGCAAGTGCTTA	120	46
chr9	99046321	UNC16966091	99046260	99046380	+	ATAAATCTTCTAAAAGAACGAACCTATGAGAACCCAAGTTCATAATCACACAAGCTGATGTGGATAAGCAAGAGGACTTCAGCCCGCTGTCTTAAAAACATGTCCCAGCATACTGAAGAG	120	41
chr9	100041882	UNC16980006	100041821	100041941	+	TGAGAGAGTGACAATGTGAGCCTCCAATTAGGCAGAGGGACCAAGCCCAGAAGAGCGCAAGGATGCTTTGGACACGATGCTAATTATGTGAGTTCATTGGTCACACGTGCATTCTGCCTC	120	50
chr9	100324050	JAX00703525	100323989	100324109	+	AGACTCTGATCCCACCCACACTCCCATCTCCAAGTCTGGCCATGCTCAGACCTAACTGTTCCAAGCAGTTAATGAGAAGTCTCCAACTTAGAGCAGACTGCAAGCTCAACAGTGGATGAG	120	50
chr9	101423090	UNCHS026878	101423029	101423149	+	GAATTTCTGATGCCGCTAGAAGTCATTCGGCTGACTCCTTTCTCTGAAGACCTCATGGGCGCTCTCTCACTGTGCCATTCCCAGGACTGCAGGTGGTAGGCAGACTGGCAGATGTTTTGT	120	52
chr9	101918657	UNCHS026890	101918596	101918716	+	AAGACATATTCTGTTTCCTCTTTCACTTGGGAATTGCCAGGAATTGTGATGTGCTAAGTTGTGAGTCTCAACAGCTTGGACCTCCACCTCCATCCCACCCCCACAGCTCCCAACCCCACT	120	50
chr9	101956633	UNC17005803	101956572	101956692	+	GAGAGCTCAGAAGCACTTGGAAGACTGTGCAATTCACGATGAAACAGGAAAGCCCCGGGGAAGTGGGACCTGTAGAAGGCAGAAGCATGACTGGAGACTTCTTAGAGAGGCAGCCCAGGA	120	53
chr9	102027957	UNCHS026894	102027896	102028016	+	TACAACAGGAATGTTAATCCTCACATTATGGATTTTCCAAATGTTCTGAGGCTGTGCCATATGTGATCTACCCCTCCTGTCAGGCTGGGCATTTGGCATCCACCTATATAACTCTCCGCC	120	46
chr9	102038990	UNC17006878	102038929	102039049	+	TAGAGTATAAAACAGGGGAAGGTTAAGAATAACAGATCTGTTAAGAGAACAAAGGGCATGAGAAATGTGTTTACATAGGTGCAAATGAGTGGGGGTAAAAATAAATATTTTGAATGTTGG	120	34
chr9	102139696	UNC17007966	102139635	102139755	+	CTAAAGCACCTCTAGTCCACAGCAGTCTCTTTGCCATCATTTTTTATGAGGAGAGAGGTAGGGAAGGAAGGACAAAGTCAGGGCAGGGGTGCTGAGTATGGCCAAAGTCTACCATAATAT	120	47
chr9	102846622	UNCHS026913	102846561	102846681	+	CATATGTTTGCATGTTAGTCGCATCCCTTCCTTCCACTTTAAGTGGTTAGGCATGTGTAGCGGCAAATCTTGATGGTCAGGTTAACACACCTGGAAAGAGGGACCCTCAATTCAAGAATT	120	44
chr9	103678930	UNC17029555	103678869	103678989	+	AAAATAGACCAGTAAAGAGGTCCTGCCTCTTACTGCCAAGAGCAACCACACTCGGCAGCAATGATTTTGAAACAGCAGTGAAGGTGGTACTCCATCTCAAACCCTTGCCCTAGACTTCAA	120	47
chr9	103787318	UNC17031354	103787257	103787377	+	AGGTAAATTTTAAAAGTGTTATTATCACCCACCCCCAAAACCACTCTGGCATGTAAACAATGTGGATGAGTTGCTACACCAAGGAAGTCAGAATTCTTTCTCCTAGCTCTGTGATATAAT	120	38
chr9	103908240	UNC17033439	103908179	103908299	+	CAGTGAATCCTCTCTTACCCAATTCCTAGTACCTCCTAGCCATGTCTAACATCCTTGTGGGTTGGTAAAGTGAGTGACAGGTCATGGGAATAGCTTTACTTTGGATGAGTGTATGCAATA	120	43
chr9	105207444	UNC17055482	105207383	105207503	+	GGGCTGGGTTTGGGGAGTGGGTGGTGGCAAACTTATCTTCCTAGAAAGGTGAACTGTGAGGAGAGATAGTATCTAAGCAAGACTTGTAAGACTCTGGCATGGTTCATGGCCCCACCATTT	120	49
chr9	106421378	UNC17075441	106421317	106421437	+	GAGTCGGAGCAGAAAAGCCACCCCTACTCCAGACTCCTGACATTCCAAGTAAATCATTGGTCAGAGAAGCCAGGGACTTTTATGTCACCTGGATGTCATTGGTATTCTTGCATGGCCTCA	120	48
chr9	107516430	UNC17086873	107516369	107516489	+	ATAAAACCCACTTGAGGCTTACAGACAAATTATAGCAACAGGTGGCAGGCCAGATTCAGCCCTGCCCAGAAGTATGCTGGCAGGGGGTAGGGGTGGGGTGGGGCAGAAGGACTCTTCCAA	120	54
chr9	109018031	UNCHS027113	109017970	109018090	+	AAGACAGCCTAGCATGACATATCCACCCTACCCCTACGACAGGGTTTCTCTGTGTAGCCCCGGCTGTCTTGGAATTCTCTAGGTAGACTTAAGAGGCAGAGGCAGGCAGATCTCTGTGAG	120	52
chr9	110221633	UNCHS027140	110221572	110221692	+	ACTGTCTCTAGTACTGTTCATAATAATTAATCTCATACTATTAATGATAATAATTAATAAGTTGATAAAGATGATAGTGAGGAAGGAGGAAGAGATGAAAATCTCCCAGTCTGTCAAAAG	120	30
chr9	111290536	UNC17123494	111290475	111290595	+	GTGTGTGTGTGTGTGTGTGTGTGTGTATTTGATATGTCATGCATACTACTCTAGAATTACTGCTAGTAGTTTTGTGACGTTCATAACCATTACTGATGCACTGTTTTTTATTCATTCTGC	120	37
chr9	112569308	UNC17145660	112569247	112569367	+	ACCCTGTTTTTCTCAGTAAGAAGTGGACATAGAGTTGGAAAGGGAAAAATCTCTTCTTTTTTGTGTAGAGGTCCTGCTGGGACTCAGAGGACAGACAAGAGGGAGGTGAGCCTGATAGGG	120	47
chr9	114486816	UNCHS027216	114486755	114486875	+	ACACTTCTGTTCCTATCAAAAGTCTCCATGGGGTAATCTATTTTTTTTTTACCCTAAATCCACCCGCTGCTTCTAGAACAATCTGGTTAGTCTTTGAACCTGGGGACATCAAGTTTTATT	120	38
chr9	115114579	UNC17183415	115114518	115114638	+	ACAAGGAGGCTTTCAGAACCGCCATGGGTGGGGATAGTCAGACATGTTGGTTTTGTAGCATATTGCATCAGGCAGTATGGAGGCCTGTGATTGATAAGGTGCTGGGGTGAAGGTTCAGTC	120	50
chr9	115146025	JAX00706483	115145964	115146084	+	TGGAGCAACAGAGAAAGACCCTATCTCCTTTTCTGCATGCTCCCCCAATGCAAATCATCATATGTCTTGTGAATTCTCTGTTGAGTTAAAGGCCATCATTGAGGCTGGTGAGTTGGCTTG	120	45
chr9	115163877	UNC17184452	115163816	115163936	+	TGCACAGAGTTGGCTGTCAGTGGACACTTCAGTATTTTATCTTGTTTGAAATTAGACTTAGCCAGTTGGCGGTATCTCTTGGCAGGCTGAAACTGATAAAAAGACATTGTTCCTTCGTGA	120	42
chr9	115652779	JAX00175988	115652718	115652838	+	CCCCATGCCCAGGTACTGATGAGAATCCAACAGTGCTCACCGTCTAGTAGTGTCTGCATGCGTGAATGGCATTAAAGCACCCATAGGTATACACAGCCTGATACACACAAGCTGTAGAGT	120	49
chr9	115785058	JAX00706695	115784997	115785117	+	GTCTGAAGTGCCAACTTAGCTGAGGGTAGAGGTTGCCTAGCATTCTGCAGAGAAGCAAGGCTCTAGAAAGGAAAAAAACACAGATTTCAGAGAGAGGTAGGAATAACGGGAGCTGGCAAA	120	47
chr9	117263438	UNCHS027265	117263377	117263497	+	TCGCAAGGCACGCACAGCCAGAAAGAGCTTTCAGATTTCAGTTTTGACAATAAGTATGAACAGTATACATTAGTAAGTCATCTTTAACCTTCACACACACACACAGATGCACACACATAT	120	39
chr9	117268247	UNCHS027266	117268186	117268306	+	ATGTATTCCCATCTCTACATTAGTCCCAGATCCCTAGCCTAGGGAGTGGTGACACCCACAATAGGATAAAAATTTCTACATCTATTAGTCAAGACAATATCACACAGATCCCCCCACAGC	120	43
chr9	117866484	UNC17227830	117866423	117866543	+	ACAATGTTACTGGAAGTTTGATATTCCCTAATGAATCACACCCTCACTCCTTTTCTCCCTTGTTCTCTTCTAGGAGAAAAATAATAATGTTTTGTCCACTAATATCTATTCTCTTGGACT	120	35
chr9	118876266	UNC17242565	118876205	118876325	+	GTGTGCAAACCACACTGGCTTCCTGGAGTGACAGAGGAACTCAGGTGAAAACACTAAGGATACCTGGCTGGCAGAGCCCAGCCATCCCTCAGGGACAGCAAGGACACTCCACAATCAGCA	120	55
chr9	119263610	UNCHS027301	119263549	119263669	+	AAAGAATTCCCTATCAGTTTTAGCCAGTGATGAAAAACAGAAGAAATCCTAAAACCATGAACGTGAACTTGGCTGCCTGTTTTCCTTACCCTTTCCAACATTTCCAACAGTAAATTCTGA	120	38
chr9	120480528	UNCHS027328	120480467	120480587	+	TTCACCGACAAACCTTATTCAACCCTGCATCCTCCCAAGCTACTCTAAGTCCTAAAATGACTTAGTGTAGCACTGAAAATCTCTGCTCATTTTCCTATTTGTTTTGTTTTTGTCTTTTTG	120	38
chr9	120866492	UNC17270902	120866431	120866551	+	CCATAAATATTTGCAGATGGTCTGCTGGGAAGGAGGCCTGCTTCAGCTGGTCGCATCACATGCCTGCTGCCATCTCTTGACTGTGGCTGTCTGTCAGACTTCTGTGACACAGACAGAAGC	120	52
chr9	121771517	backupJAX00708075	121771456	121771576	+	TTTCCACGCCATTAGTCCATTAGTACCATGGCCAAGCCCTACTTCAAGGTGATGTGGAAAAGGAACCATAGAGAGTTCTAGAAATAGAGTGGACAACTATACCCTCTCCTGCACCTTGGT	120	46
chr9	122160567	UNCHS027376	122160506	122160626	+	GACATCGCGGACCGAGACGCCATCGTAGAGTACGTCAGAGCCTTCAGACACTAACGGCTCACACTGCTTGCTTTTCTTAATACTGTGACTGACTACCTGACCAAGAGTGTTTTAAGGGAG	120	50
chr9	122719246	JAX00708253	122719185	122719305	+	GACCTGAGCCCATATAAGATGTGAAGAGGGAGTGTGGTAAGACCTGCTCATTCTATGAACGACAGGGACAAGTTCATACTCATGAAATACAATAGACTATGCCCAGCAGCAAGCTTATTT	120	43
chr9	122932886	UNC17298291	122932825	122932945	+	AAATCTTCTAGGCTCTACTATTCCTAAAATCTACTTAGTCCTCTGCTTTCAGCATCCCTTGGGTCTTTAATAGATACTACCATTTTAATCAAAGTAATTGCTTATAGTTTGTGCTAAGCG	120	35
chr9	123007454	UNC17299128	123007393	123007513	+	ACTGCTGCAGTCTGCTCAAGAGGAGCTGACCAGGAAGGAGGCGCTGATCCAGGAACTGCAACACAAGGTAAGCGGCCACTCAGCTGCTCAGACACCAGCAACCAGCAGCACGGTACCGAC	120	59
chr10	3328512	JAX00014621	3328451	3328571	+	ACAAAAATCACTGGCTTTCTTATATTACATTCTGATAGTGAACTCTCCAAAAAGGAAATCGAGAAACCAGCCACTCAGTTAAAACTAATCAGAAATACTGATAAGTGATTATAGAATGTT	120	32
chr10	5635019	UNCHS027413	5634958	5635078	+	TACCATTTCCTCTTCTCTCAAATCTACTTTCAGAAAAGTTTCTGTTAAACAACTTTAACAGCATATCTGTGACGCACAGAATTCATAGCACAGAAATTCTCATGTAATTTTAAAGCAGGG	120	34
chr10	5699427	ICR239	5699366	5699486	+	GGTAGAGCTGTATCATCATTTGAATACATTAACTGAAATAGTTCGTTATAGTATAATCAGGAAAAAACCAGACCAGGATTGTCCAGCTGAGATATCTTAAGAGCTGAAGACTTCACTTCA	120	36
chr10	6794285	JAX00014361	6794224	6794344	+	TTGCAGCATGCAATTGCCCATCCTGACCGTGGGATGAAGAGCAGAGAGCCACCTTGTCCAGCACTTCTCATAAAAGGAGAGAAAGTACGTGTTTTCTTTCTACAACCAGATAATCCCTGT	120	47
chr10	7826604	JAX00187267	7826543	7826663	+	AGAATGCTAGCCATTACATCAGGGCCCCCTCACGGCTGTACAACTCCAGCTTACCTGAGTAACTTTTACAGAGACTATTTTCAAATAAAGTTATGTTCACAGAAGAAATCAGAACTTGAA	120	40
chr10	9905430	JAX00014811	9905369	9905489	+	GTGCCTGAGCACAGCAAGCAGGATCTACTGCATGGCGGTCTTGGTCCAGCTCTCTCTAACCTCTCCAGAAATACAGATCAGACAGACTTTTAACTCAGACGTCAGAAGCCTGCACAGTAC	120	51
chr10	10947744	UNCHS027497	10947683	10947803	+	TTTTGCAAGAGTGTGAAGGCAGGCATGTAACAAAGCCTTCCCACACAAGCAGAAGACAGATGGTTGCACAGACATGAGAAAAACACTAGACTGCAAACTAGCCCTGTAAGTCTTATTGGT	120	44
chr10	11839722	UNC17427216	11839661	11839781	+	TGAGTGTTCAGTTAATATATGATTGAGCTACACATATACCTTGTATAGAAATAAGCCCGTGCACACACATGCTGGACCGGCTATACATTAGAAAGCGAAGGATCTGGGTTTTTATTAGAA	120	38
chr10	12101806	UNCHS027517	12101745	12101865	+	CAGACTAAAACTAGAAAAAGAAAACAAAGAGAATGCTAACTGACAGCCAGCATTCATTTCCTCTGCTTTCCAAATAGAGATACAGTGTGGTCAGCTGGCTCAAGTTTCTGCCACCATCCC	120	42
chr10	12785723	UNC17440528	12785662	12785782	+	GCCAAGTCTTATACTGTATAACTTCCTCCACCAAATTTTAAAGATTAGTATTATCATTTCATTTTTGATTTGCAAAATTACCTATACTGTACAACTAACCATATTTATGAAGATTTACCC	120	28
chr10	13286307	UNC17448713	13286246	13286366	+	GCATTGCTCTTTCTGCTAGGGATTGTTTTAGTTATTTGGGGCCTTTTCTGAATCTGTATGGATTTTAGGATTTTTGTGAAGAATGCATTAATGCTATTTTTTTTTAAAGCCAGAGTGAAT	120	33
chr10	14432990	UNCHS027549	14432929	14433049	+	TCATATCCCAGAAGGCACAGATAGGATGATGCACTTCCTACAATAACATAAAAATAAACATGAAAAAACATATTTTAAATTGTTTCAAAGTCACAACTGAAAGGCAACCAATCAGTACCA	120	32
chr10	15704536	UNC17481186	15704475	15704595	+	AGCATTAAATATATATAAATTGAGACTTGCTATCCTCTGAAAGCTAGCCATCTGTCTCTACGAAGCTCTGCTTTGTTCTCTTTGATGTGAAAGATGCCAAGAATTTTTTTGTGTACTTCG	120	36
chr10	17081156	UNC17498743	17081095	17081215	+	AAGTCGTTCCACATTTTTAATTTATTTGTTTGCACTAAAAACAGAACATGTGGTGTCGCCGGTAGGCTGCGTAAGCACATTGCCAATGACCTAGATTGTCTTCAGCCCTCTTCTTCCTTT	120	42
chr10	18691802	JAX00015469	18691741	18691861	+	AAGGCCAGCCATAATTCTTTCCAGTCTTTGGAGGTTAAGCCAGCTAGATCAGTTAATAACCTCACTAAAGGTTATCCATTACAAAGAAGGGAAGTCCTAACTACTCCAGTCAGAGATAGC	120	42
chr10	19340741	UNCHS027602	19340680	19340800	+	AAATTTGCTGAAGATCTGGGCCAGTAATTGATTGAATAGCAACACCCCCCCCCCCCCGCCACCGCATTGGCAATCAACTGAGTTTTAGTAGTACAGAGTAAAGGAGTGAAAATTTTGGGA	120	46
chr10	20333058	UNC17543219	20332997	20333117	+	AGTCTTTGTAAAACTTGGACTCAAGAACATTTGGACTGGGCTGTAGCTTAGTTGTAGCATACTCACCTAGCTTGTGTTCAGTCCCCAGCACCGCAACAAAACCCAAACCCACTCTTTTCC	120	46
chr10	20744579	UNC17548489	20744518	20744638	+	AAGATCAGGTGTTCAAGGCTATTCTTGGTAACATAGAAAGTTGAAGACCATTCTGAGACACATGGTTCCCTGTCTCATAAACAAATGTATTATTTCAGACCTTTGACTTTTGATAGGTGC	120	38
chr10	21070265	UNC17552330	21070204	21070324	+	GCAGGCATCTGTAGGCTCGCCCTGCCCTTCCTCATCCTCGCTTTGCTCATCTTCCTCTCTTCATCCCTCCTCTCCAAATCAAGGGTGGCCATGAAGAGGAGACGAAGTCACAAACCAACT	120	54
chr10	22642205	UNC17570032	22642144	22642264	+	TTCAAAAAGAGCTGTAGTTATTTGGCCCACTGACAGCTTTAATTATGATCAATCATGTGTTTGTCAGATATCTGTTAAGCACATACAGCATGGCTGGTATCCTCCCAGGAGCTAGAAATA	120	39
chr10	22865748	UNC17572342	22865687	22865807	+	AGGACACTGTTTCTTTTTATTAGGTACATTGAGAATAGAAAATTAGATTTTGTCTATCCTTCGAGGAAGGAAAGAGCCAAGACCCATTGGTTATTCCGGAAGTTACAGGCATAATTAATC	120	36
chr10	23826981	UNC17585459	23826920	23827040	+	TGACCGTCTTTGCTTTCTTATTCTTGTGTTCACTTTTCACCCCAAGTTCACTCCAAAGTGTTGTGGATGTACGTCTTAAAATGAAGCTATTTAATTCACATTGAACATATAAAATAGAAC	120	34
chr10	24490513	UNC17595177	24490452	24490572	+	AAATGTTCTGATAAATGTGATAGAAAAGAAGAAATGTGTTAGTGGGAGTAAAGTTCATAGGGGATAAGGCTTCACTTCAGGCGAGAAGTGTAAGCCAAAGAAACCCTTTCTTCCCCAACT	120	39
chr10	25002787	UNC17603801	25002726	25002846	+	GGACATTTTGGATCAGGAAGAAAAGTTGCCTCAGTGTTGTGAGTGTAGGCTAGACCCTAGAAAGAACACCTTGAGTTGGTAAGACCTACATGCACCTTGTTGATACACCAGCTAGAAACA	120	44
chr10	25367982	UNCHS027722	25367921	25368041	+	CATTGAAGTCTTGATTCCCAATTTCTTTCTTTTTAAAATTGGTTTGTATTTAAGCGCATGTTTGTGTGTGTGCCTGCATGCTAGTGTGTGCACAGTGCTTGTGGGGTCTCTGGAGGTCAG	120	42
chr10	25708381	UNCHS027732	25708320	25708440	+	TTAGTACCAGGGTGGTGGTGGTGGGGGGTGGGGGGGGGGGAGACTTAGGCCGGTGGAGGACGCCTTTCACTGGTTTTTCTCTTTGATTTGCTTGTTCGTTTTAAAATAAAATCTCACCCC	120	52
chr10	26025878	UNC17619631	26025817	26025937	+	CCAGAAGAGTGAAATCAAATGAACACAAATTTTTGTTTGTAATTCAAGATGTTATACACATTTATGTAGACTACAACTTTGAGCCTGAAAAAGGAACAAAACAGAAAGTAAGGTGGAATT	120	31
chr10	26794194	UNC17631327	26794133	26794253	+	GATCAGCGTATAGCTAGTTTAGCAGCTGAGGTGTTGATTTTCATGGGCTGGCCCTCTTTAAGCCCAGGATATATATGAAGATGTTAGTGTTCTGAATAAACAGGAGCATTTTTTATAAAT	120	38
chr10	26939002	UNC17633450	26938941	26939061	+	TACAAATACAGTTTTTATGGAACTATTAATTATATGGTTAGGGAGTTACCTATGCAATGAATAAAGAGAGGTAATTTTTATTCACAGAAATATAATCATCATGATTTCAAAGATAGATAT	120	25
chr10	28140231	UNCHS027769	28140170	28140290	+	GGACAATGCAACAGTGTGTGTGCTGAAGAGAAACATTTTGATTAAATCGGGCCATTATCAAAAGTGAAAAAATTATTAGTGTGAGTGATTTTTAAACAGTTTCTTTCAAGCTGTCTTTTT	120	32
chr10	28152294	UNC17650852	28152233	28152353	+	GCTAACACAAAAGATTCAGGTAGCATAATCAAGGCTCATTATTTTACAAAATGAATTTTACGATTTTGTCAAAGACATTCCAAAATGAAAGGTGCGTTTGTTTTATTGACTCTGGTTGCA	120	32
chr10	29140015	UNCHS027788	29139954	29140074	+	AGAAATCATAGAAATCCTTCTTCCTCAGCTAGAATTGCAGGTGTGGACTCCCACACACAGCGTGAGCATCTATAACTTATAAGAAGCAGTATTTGTAACTGTATATTTTCTGCAGACAAG	120	39
chr10	30692967	UNCHS027809	30692906	30693026	+	AAAGGGTTTTCAAGTAGTACTTTGTCCATTTTAGCTTTAAAAGAAATCATCAAGCCAATAAAATTACTAAGTTCCAAGTAGTTTTGAGTTTAAACAAAGACTCCCTCCCTGGAGTGACTT	120	33
chr10	30747309	UNCHS027811	30747248	30747368	+	TTCAACAGATTAGAGCCAAAATTCAATTGAAAAAATTCAACCTCTTTCCTTACCATGAGGACTTAGGGTTGGAAATTAATGTATGCAAGATTAAAACAAAACAAATAAAAACCTGAATTT	120	29
chr10	30921641	UNC17684882	30921580	30921700	+	TTGTGATTTTACCCCTCATCCAGCTTCCTGAATATTGTGATTACAAGTGGACACCCACTGCCCAGTGAGCATGACTCAATCTGACTATTGTATACAGGTGAATACAGAACATGTGTTTTC	120	42
chr10	31974389	JAX00286737	31974328	31974448	+	GTCTCTGCATAGAACTTCTGAGGATATAATGCCTGGAGATATTTTGAGCCTAATCAAATGGCAGTGGTTAGATAAACCCTCCAGCCCGGGAAAAGGGGAAAATTAAGTAGAATCAAAAAG	120	41
chr10	34845982	UNC17735731	34845921	34846041	+	CTCCAAACAATCCCAAACAATATGCTCTACTTGTTAATGTCATCACTGATGCTTACCTGGGATGTCAAGTCCTTTAAGTGGTTATTTCTATACTATATAATGTAATGTCTATATTGCTTA	120	33
chr10	35767547	JAX00016742	35767486	35767606	+	AGATTTTGCAATTAAGTCTTTTATAATGAAGAGTCTAGGGTTCTGACCTATGGGATGTCATTTGGTATTGTGTTTCTTGACATAAAGGTGAGCACTATACTTGAGACCAGTTTCTTTATG	120	35
chr10	36987038	UNCHS027915	36986977	36987097	+	GTAGTCAAGTGTATTAAAGAAATATTGCCAAGTATCCTGAAACTGTGGGCTGCTGTCTTTTGAAGCTTAATACCGGAGCCCATTTCCTCAGTGAGAGGTGGATTTAGTTCAGTGATGACG	120	42
chr10	39039645	sanger425q	39039584	39039704	+	ATGCACATACCATTATTTTCCTTCCATAAGCAAAGCGCCAGGAAAAACATTAGATCTTTTTAAAAAATCCCTAAATACTGCATTATATTTGGTAATTTTTTAATTTCCAGGAATAAATGT	120	28
chr10	39421812	UNCHS027965	39421751	39421871	+	GTGCATGTTGAGAACATGCTGTAGCTGTCCTCAGAAAGCCCCTTCCTACTGGATTGATGCCGCACCTAGAAGCTGGAGGGAATGTGTAGCCAGCGGGCGTCGGTTTCTTTCAGCCCACCA	120	55
chr10	39837294	UNC17801627	39837233	39837353	+	ACATAAAATATGTCAGTGCACCAGAAAACTAAGAGCTTATTGTCTGGCATTCAGTCAGTACTTCATTGACTGACTGTATAAGAATATATGCTAAATATAAAAATCAATGAAAAATAAACC	120	30
chr10	40002280	UNC17803799	40002219	40002339	+	TCTCCTAGTGAGATCTTACTATATGAGACCATTTGGTAGTTTATGGATGACTGAGAATCATAGAACATTTCTAAATTTTCTAGCATTCTCTACAAATAGGTCAGAAAGCTTGAGCACCAA	120	35
chr10	40533822	UNC17809879	40533761	40533881	+	TTAGTTTAATGAATTTGCTTTTTTTCTCTCTTTCTTTTAAAAACACACCACCAAGGAAAGAATCTGCATCGCACACTCTAAAGGACTAAATGTTGAGATTAGTTTTACTTAATACATTGA	120	30
chr10	40549584	JAX00287749	40549523	40549643	+	ATGCCCCCTCCTGGGATGTGGCCTCCTCCTCCAGGCACTTGAGTTCTGCTTTTATCTTCCGCACAGCATTACTGTGCATAGCTCAGAGATGTGGACCCTGTTCCCCAGGGTCAGGTTACC	120	56
chr10	41525308	UNCHS028035	41525247	41525367	+	TAAAAGTGTTAGAATGATCATACCTTCTAATGTAGCAATTGTGTCATTACTTCCTTTAGGGGTCATGTGGTCCTTGGGGTTCAGGGTGTGTCTGTGTGTACACAACTTGCCTTGTCCGTT	120	42
chr10	41737293	UNC17824923	41737232	41737352	+	ATGTTTGAACTGGGGAGCCATTAAAAGGGTTCATTGCTCAAAAATAACTGTGTTCGCACGTAGAGGTCACTGCGATTGTGCTCCACGAGGTCAGACTTGGGCTGACAGAACTGCACAGTG	120	48
chr10	41830056	UNC17825571	41829995	41830115	+	CATCAAACCTAGCTTTGTACAGTACTAGGCAGCCACTTAAGGAATTCTGAGCAAGGACTGTTCCACCAAGCTGCACTCCATTTGTTTGTTTGTGACAAGGCCTCATGTAGCCCGGGCTTG	120	48
chr10	42813417	UNCHS028070	42813356	42813476	+	ATTCAGTATTCATCTCTCACTACTGGGACTTAGTCACTGTGATTTTACTTACTAATAAATCCATATAAGTGAAATCATTCTTTAAGGTTTATTTTTATGTGGAAGATTGTTTTTAATCTG	120	28
chr10	44019233	UNC17855733	44019172	44019292	+	TCTCTCTCTTAGACTGTTTCTAATTACACCATGCCTGCTTTATAATTATCCATTATACTCCACATTTAAATTTTATACACTTTTCTGATGCAAGCTATATTTCACAATAACTAGGGACAC	120	32
chr10	45630580	UNCHS028129	45630519	45630639	+	GTAGTTCATAACTTAGTTGTCTTGAGTCCGAGCTAGAGTTCTGTGTGAGGTGGAGCAATGACTCTTGTAGTGCATGGCGTGTTCCGAACAAAGCCTGCAGGGTGTGTGATGCAAGTGCCC	120	50
chr10	47013632	JAX00288795	47013571	47013691	+	TAGGAGACAGAGCTAGACAGAGAGAGCCACAAGTCCAAAATCAGCCTGTGTCACAACATTATTCAGTAATACAGTTTGTGAGAAGAATTATTAGTTCTTGTAAGAACACTTACAAGGAAA	120	38
chr10	49846655	UNCHS028165	49846594	49846714	+	GGCTTCAAACTCATTATGTAGCCCAGACAGTAATTCTCCTGCATCACACTCTAATATGTTAGTAGTATAAATATGTACCAATATGCTTGGCCACAGTTTTTTTTTATTAATATCCACTTT	120	33
chr10	51076898	JAX00289282	51076837	51076957	+	GCAACTAATACTATGCTGATACACTTGGTATTCCTGCTATCTGTATCATTGTTAGAAACATTTATGTATAGTAACTTTCTTCGGACTTTTGTGACTCCCTCATATCTTCAAGTAGCCACT	120	36
chr10	52173008	UNC17960395	52172947	52173067	+	TCGCTGATAAGCTTCAACTAATACCAGTATCCTAAATCCCTTCTCTAACTTTATAAGTGAAGTAAGGTGGCAAGCACCTGTACTCCTAGCCCTTTCCAGGTAGAGGCAGGAGTTCAAGGC	120	45
chr10	52425941	UNC17963476	52425880	52426000	+	CCAGGACCTGTGAATACTCTACCAAGCCAACTCTTGAGTTAAACCCTCCAGTAGATTCCTGTTGTACTTGGAATACTATATTCACTACCAGGACTAATGTCTCCGGTCTCACGAAATGTC	120	44
chr10	52871134	UNCHS028222	52871073	52871193	+	GGGTCTACATGAAAGGTATGATCTTGGTTTTGCTATACTTCCCCACATATGGGCAAGATACAAGATGAATATTAATGAAAGATTGGAATATTACTGATAGATCTTGAATTTTGTGTTCCA	120	34
chr10	52883664	UNCHS028224	52883603	52883723	+	TGATCCTGAGGTGCAGAGCTTGTAGTGCTTTCTGAACCATGGATGAGTGGTGGAAAATCGTGGTGGTACAATCAGCATCATTATTAGGGGAATGGCAGTTTTTGTCTGGTGTACATTGTA	120	44
chr10	53219350	JAX00289604	53219289	53219409	+	GAATCTTCTGGAGTCTACAGATTTCAGTTCTGGAAGCACAATGAGGCTGAAATGGTGTCATTGCCAACTGGAGGATGGAGCTTTACACGCTGATCAGCTCAAGTTGGAGTTAGTGGTCTC	120	47
chr10	53270711	UNCHS028232	53270650	53270770	+	TTAAGAAAAAAATATCTCACCTAGCCATCCAGACATGCTTCAAACTTATTATGTAGCCAAGGAAATCCTTGAAATCCTGATTCTTCTGGGATCTAGTCTAGCTCACTGATCTTATTTCTA	120	36
chr10	53849426	UNCHS028237	53849365	53849485	+	TGGAACTTCTGGAGGTTCCTGTAGAGAGTTCAGTTTCTTAACTTTTTCCAACTTCTAGCGATTGCCTGTATTTTTGGCTTAGGCCATCTTCCTTCTTCACAGTCCACATAAGGCACAGAA	120	42
chr10	54980323	UNCHS028257	54980262	54980382	+	GGTGCTTGGTGGTTTTTTTTTTTTGTTTTTTTGTTTGTTTTGTTTTGGCTATTCACTCTTGCAGTTTGTCAAATTGAAAGCAAATTCTGGGGCTTTGAAATGTCTTCAAGGTCCATACTT	120	34
chr10	55698223	UNCHS028267	55698162	55698282	+	GCCTCTATTTCATAACGACACACAAGCAAACAGACATGTAATTGAAAAGTGAAAGCTGACCTCTTAAGGACAGAAATTAGATGGAAATCAAAGAAAGATTTTTTTTTAAAGCAAAGAATT	120	32
chr10	57608950	UNCHS028296	57608889	57609009	+	GCAATAGAAACCCTAACTAAAACAGCCATGGATTCAAGATATACATACAGTCCCACCAAAACCAGGGGACTTTCATATTACACATTCGGAGTATCTATTCACTCTCAAGTAGCCTTCACA	120	40
chr10	58323783	UNC18027541	58323722	58323842	+	CCCGAGCCTCCTCTGGGCCCGGCCCGGCGGGCGGGCAACCTTCGCCTCCGCGCGGCCTGCGGCTGGCGAGAGGCCCGGACACACACCGCCCAAGCCCGAGGCGGGAGAGGCCTTCATGGT	120	78
chr10	59502572	UNC18043221	59502511	59502631	+	TTGGGATCCCGTCCCTTCGATACTTTGTATCTATTCAGCACGGAAGCTGAACTTCTCTGTGTTTCACACTTGGATTCTGAAAGATGCACAGTGGTGAATAACTTAGGCGGTGGGCGGCAG	120	48
chr10	59765551	UNC18047083	59765490	59765610	+	GTACACACAGTGCAGTGTCTTTGGTAACACAAAGTAAGTACTGATTTGCACCATAGCATGAATAAGCCTACGAAACATTTAATGGTAGAAGCCAGACACAAAATATTAATTTGTTGTATG	120	36
chr10	61510459	UNCHS028420	61510398	61510518	+	TAACATACTGTCCGTTTACTCTGTAAGCCAAGAAAGCTACTGGTCTCTGATGCCCATGTTTATCCATCATCGAGCCAACACTTGGAGGTTCAACGATAACACCATAGATCATTCCTCCAG	120	44
chr10	61570160	JAX00290678	61570099	61570219	+	TGCCACGCTCCTGTGTGACAGGCACTTAGAAGCAGCTTTAGCTAAAAGGATTGACTTCTCGCTTGGACTTACAGGTCACTCAAAGCAGGACAAAAGCCTGCCATCTCTGCCTTTATCTGT	120	48
chr10	62155530	UNCHS028436	62155469	62155589	+	TTAAAAAAACAAACAAATCAACAAAAAACTTGTAACTATTCTAATTAAGAGTCCTTCTGCAGCTAGAAAGATAGTATATAAAACACTCTACTGTGCCGGAGAAGATGCAGACAGGATTCT	120	32
chr10	62462313	UNCHS028450	62462252	62462372	+	ATATACCTAGGTCTGTATCGACTTGACAAACCCAACCTGAATGCTGGGTTCATTGGCCTCGCACAAAAACGTATAGACTATTGTAAGCAGGCCATGGTGGTACATGCCTGTAATCCCAGC	120	47
chr10	62535836	UNC18082772	62535775	62535895	+	TTAGTTACGTTTCCAGGCTAAGAGGGCATATTCCTGTGGTGATGATGTCATTTCTCACGGTTGGTCACTAGTCTGGATTGGTGGGTACTGAGAAATGTGGATCCAATGGACTGGTGTTAG	120	46
chr10	62844136	JAX00290855	62844075	62844195	+	TGGGTTTCCACCACTAAGAAACACATTCCAAACCGTATCTTCCTTTTAAATGTAGCTTGAGCGGTACTCAGAATTCCAGGATTTTGTCAACTGACAAGTCTTGTCCTCACACTCCCCCCA	120	44
chr10	63404111	JAX00290922	63404050	63404170	+	GACCTTGAACCCTTGATCCTCCTACCTTCAGCTCCTGGGTGTTGTAATCATTGGTGAGCTTCATCATGTATGTCATGTGGTATGGGATCCGTGATGTTCACTGTAGGATGTAGGCTTGTT	120	47
chr10	64281741	UNCHS028493	64281680	64281800	+	GTACTTCCGTCACTGAAGCAAACTTGTGGTTTAAGGGAGAATGTCAATCAAATATGATTCCGTGTCTTCTAGCATAGACAGCTTTTCATGCACTCGCAGTGTAGGGAACCAAACCCAAAC	120	43
chr10	64789853	JAX00018876	64789792	64789912	+	TTCTTGTCAAATATACCATGTAGTGCATAGGAACCTGTAGTTTCCCCTTTTCTATTTTCACCCATTTTGAATGTCACCTACATATTTGTGGAAAAATAGCAAATTACTTTTCTCTCTCTA	120	33
chr10	67042075	UNCHS028535	67042014	67042134	+	AACTGCACCTCAAGGCCACCCAGCCTCTGTTTAAGGTTTTTCCCAGAGGAAATGCCAAAAGTCAAGGCTAAAAAAAAAGGGGGGTGGGGGTAGGACAGCTCCTAAAACTGTACCTAAGGA	120	48
chr10	68044084	UNC18152663	68044023	68044143	+	GTGTGTGTGTGTGTGTGTGTGTGTGTGTGTATGTATGTATGTGTTCCTGGAGACACTCTGGAGGAGTTGTGTTCTCAGAGGGCAGCTTTGCACCAGGTCTGAAACCAGCCTCCTTCCCAG	120	52
chr10	68052150	UNCHS028565	68052089	68052209	+	CTGTGTGAAGCACCCTCTGCCAGCTGGCCATCAGCCGCTCAACTAAAGCCCTTTAAGGACCGGATCATATAAAATGGTATCAGAAAGGCCAGCTTGGAATTGAGTCTCGGTATCTTTGAC	120	49
chr10	68224590	JAX00019133	68224529	68224649	+	AGTATTAAACATGATATTGAGTCCCATAATAAACATAGTCCCATCAGAAGAGGAAAAAGCGCTCCCAAGAAACATGTAAGTGGGCCTTGGCTTATGAAACCTGACATATCAAAATTAAGC	120	38
chr10	70010894	UNC18181301	70010833	70010953	+	GATGCTCGGAGATAAGCTGATTTATTTTAAAATCACACAGCCAGGCAGCAGCAGCTCTGGAAGCAGAACAAGGTCCGTAGCTTGGCAGTGAAGGGCTTTTTTTGCACAGAAGACATACAA	120	46
chr10	74693151	JAX00292927	74693090	74693210	+	GTTATCATCTTACAAAACTTCATCCAGCTCTGCCAGATGTGCACACATGTGGCTGCCAAAACAAGGTCGTGCGGCACAATCTTACTATCACTTGCAATGTCCTAAAGGTTCAAGCATAGC	120	45
chr10	75055860	UNC18243811	75055799	75055919	+	AATTACCCAACTTAGAGGGAGCCTCTCCTCTTCTGAACAGGAAGTGAATCTGGATGGGCCTGAGACGGGTCCCTCCAGAGGTGCCTGGGGCTCCTCTGCCATCTGCTGTGGCCTCACACG	120	58
chr10	75741777	UNCHS028731	75741716	75741836	+	GGAGGCCCCATTACTCCCCTAAAGGCCCACCTTAGCTTTTATGCTACTGTTTTCCCAGCTAATAAATATATGCACAGGGCTGGAGAGATACAGTTCAGTGGTAGAGTATTTATCCAGCAT	120	45
chr10	76846448	UNCJPD004328	76846387	76846507	+	GAAAAAGAACAAGCAGATACACTAGGCAGATAAAGGAACAGGACTGTCTGGGGTTCTACCCATGACTGCTTCTCAATTAGTCTCTACTCACCCTGGCTCACCTGAGAGTCTATCCTACCC	120	48
chr10	77851469	UNCHS028800	77851408	77851528	+	GGTTACCAAAGCACTCACAAAGCTCTGGCCCTCCAACGTGAAGTGGAATCCATAGCCCCACCCAGAGCAGCACACAATCTTCCATAGACCCTCTTCCCACAATGCACTTGCTGCCTCCAT	120	53
chr10	78971628	backupJAX00019938	78971567	78971687	+	TGCATTTGGGCTCACATATGTCTAGGTGCATATACACATGAGTGTATGTTCATTTAGATGACTGAAGCTGATGGTAGTAATCAGGCTTATATTTTCTTTCAACTTGCTCACTGTCAGTCA	120	38
chr10	80196522	JAX00293747	80196461	80196581	+	TACATAGGAAATTGGAAGGGGCAGCTTTCTGTGCGTATGGAGTTCAGGACCTGCTTCATTAATGATTGGGTAAACTGAGTTCAGTTGATTAGGACTGTATTTCCTGGCCTTGTATAGGGC	120	44
chr10	82775670	UNC18316663	82775609	82775729	+	CATACACTTCCAGTCACAGTGTCTGACCTCTCTCAGCAAAGGAATCAGCTCCGAGTGTGCATCTGGGCCAAACACCATTCTTCCATCTTTCTTGTGCTTTGCTTGGGAAAGGTAGTCCAG	120	49
chr10	83723100	UNCHS028898	83723039	83723159	+	CAGAGCTGCGGGGCGTAGGTCCCTCGGGAGAGGGGGCGGCGGCGGCGGCGGGGGTGGGGGTGGGGGCGCAGTTCCTTCGGCCCATCCTCAATTTCGAGCCTGGAGCTCGCCTGCTTCTGG	120	73
chr10	84335491	UNC18338029	84335430	84335550	+	CACTGACATTTTTAACAGCCCAGTGAAGGCAACTGTCTTGCTTAAGGTCATGTTTCATGTGTGAAGAAACTGGGACCCAGAGAAATGAAGCAGCTAGCAGGAGGTCACAGAGCTCTTACA	120	46
chr10	85296839	UNC18350414	85296778	85296898	+	CAAAGTCAGTGTTCACATAGAACTGTAGGGTTAGTCAAGGCTTCCTCAATCTACAGATGAAAGAACTGAGATTCATCGTGAGTGACTTGTCCAGTGATCACTGACAAGGTGGGAGTTGAA	120	43
chr10	85742544	UNCHS028949	85742483	85742603	+	TGAAGAGTAGCTTTCTTGTGCGAGACAACTCACACCTGCCCAGACACACAGCTGACTAAATATTTAACCCTCTTGAACACTCCTCCACTGCTGGTGGGATTGCAAGCTTGTACAACCACT	120	48
chr10	85872756	UNC18357201	85872695	85872815	+	TTTCTCTGGTGTTTTGCCAACAGCAAGCAAGCAGTGTATATTTATAGGATAGGGACAACACTTGCCTTATTAAAAATTCTCCAAAAGAAAATTGTTTTCATTTTAAAAGGGCCATACACA	120	34
chr10	87146328	JAX00294887	87146267	87146387	+	GGCACAAGAACAGACTCTAGGAAGGAAAGTGAAAGATGTAGAGTGTCAGGAAGCCCAGTGTGCTTTGTGTGAGGTGACACTTGTTGCATGACTTCAGTAAAACCTTGAATTGCTTCCTAG	120	45
chr10	88251297	UNCHS029011	88251236	88251356	+	ATGAACATACTGGCCTCTTTTTGAGTAGACCCTCCAGGCAACTATGTGCCCATGTCTTATGTAGATGTCTGAATTGTCTTCAGAGGAAATGCTTCGTGTGTTGCATCTGCCAAAATATCA	120	42
chr10	88745025	UNCHS029020	88744964	88745084	+	TAACCAGCACATGTGTAAAAAGCCAGACATCTTCCAGCCCAGTGCTGGAGACAGTCTAGCTAGTCTTGAAATGACAAGGTCCAGTGAGAATCCTGTCTCATAAAGTAAGGTGGGATGTGC	120	47
chr10	89299650	JAX00295406	89299589	89299709	+	GAAGACTATGGAAGCAGAGGGTTAAAGGTGACTCTGCTCCCCATGTCAGAAGAGGATAGATGATGATGCTGCAGATGAAACAGAGAGCACAGAAACAGACAAGCCTATGAGATGATAAAG	120	45
chr10	90279466	UNC18411040	90279405	90279525	+	CCAGCATTGTGAAAAGCAAGATATTTACATGCTCAACTAGAAGCTCAGTGGGACCTGTATGGTAGTTCAGCTAATGGCTTGTCTAAGAAATGGGGGCACAGCCATGGACAGAATGCACAC	120	46
chr10	90389823	UNCHS029052	90389762	90389882	+	TCAGAACTGCTAGGTTCTAGATGTCTGTCAGTAACCACAGGGGTATACTCCAGTGGTCCTCAATGGAGGAAAGTTTGCCCTTTCCCTCAGGAGACACTTGGGAGTTTGCTATTGGTACCT	120	48
chr10	92527700	JAX00296079	92527639	92527759	+	ATAATGGACACCCCTCCATCTAGTTTCTTCTACCAAATCTGCAAGAAGTAAGTAGATGACAGGCATGTTCCCTGCACTTGCCTCAGAATGATAGAAAACAAACATTCTTGCTAACAGGCC	120	42
chr10	93002482	UNC18447368	93002421	93002541	+	AATAAAGCAGAAACGCGTTCCAAGAATCCGTATCTTTCAAGTTTAACAGATCCAGTGCTGGAAAAAATAATTTCACTTGTGAAGCTTTAGAAGCTCAGTAGAAAAAAAAATTATCACCAA	120	33
chr10	93583082	UNCHS029134	93583021	93583141	+	AAAATCATACATCTTCAGCCTAAATATCAATTTGTATTGTATTTTATCTCCATAATTATTTCAATTTTCATGTTTTGACTTAGCTATAATATACATTATTTAGTCTATGTCAATATAGAA	120	22
chr10	94744808	UNC18474836	94744747	94744867	+	TCAACCATATTTGAGTATTCAATATTTACAGTACATTGTTTAAATATGAGCAGTCTGACTAGGTTCCTGAAATAACTGGAACTGTAAATGTAGCAGCAGGACATTGACTGTGCTAAGCTT	120	35
chr10	95038824	JAX00296564	95038763	95038883	+	GAGTGAGTCCTGACAAAGTACCAGCTCTATGCTAGGGAATTGTTCAAGTCAAAGAAACCATAAGCATGAACTTAAATGAAAATGGAGCACATGGAACCAGTTGGTGGTTGCTATTTTAAA	120	39
chr10	95591618	UNC18486524	95591557	95591677	+	CGGCTTTCTGGCTGGCCAACCTTACAGCGTCTCTACTAAGCCCAGCCTGACTTCAGCTTGTTGATCTGGCTTGTCAGCTGTGGAATTTCAGAGAGAAAGATTCATGCACATTTTAATCTT	120	47
chr10	95917847	UNC18491582	95917786	95917906	+	AACTTACCCTGACTTCTCTGCCATGCCGTCTCTCTATGTGGTTCTCGCTGCCTGCTTCTAATTCCTTCCATCTCTCTTCTACCCCGTTCCTCATCTCCCTGAGTCTGCCAGCGTCTATCT	120	52
chr10	95998634	UNCHS029175	95998573	95998693	+	CTTCACTTAAAAATGCCATTGAATGTTGACATTTCCATATAAAAGCACATGGTGACTAAATGTTAATGGAAGTAATTAATGGTGGTTTTAGAGTATACATATTTTAAAGTGAATTTACTC	120	28
chr10	97248045	UNC18509170	97247984	97248104	+	GGTGTGTGTGCCTCCAGCTCAACCACAGTGGGCACAGAGTCAGGAGGCTTCCTTGAGCTTACTGCTCAGCAAGTAAGTCTAGGCAATCGGTTAGCACTAGATTTCCCAAGAAATGTCTCA	120	51
chr10	98762549	UNCHS029212	98762488	98762608	+	AACTCTCAAGAGAAGTTTTTGAGCCATGGGCTACGTGGCTCTAGTTCTAAATGTGGATACGCAAGTCAAAACTATTTGTAAAAACACACCCCCCCCAAACTAAGAGAATTTTCTGCTAGT	120	41
chr10	99675157	UNC18541736	99675096	99675216	+	AGAAAAAATTTTATAGAGTATTGTAATTGCTTCCTCTAATAATGCAAATAGGACTGGCAGCGTAGCTGCTAGGCAGTGGTCAGGTTTGGAGAACAGCAAGGAAAGCAAAGGAGACAGAAC	120	41
chr10	100578554	UNCHS029234	100578493	100578613	+	GATGTGCTAAGTCCTCTCTGTTATCACTGCCATGTAACTACATTCCAAAGTAGGGGACTAACTGTAAATACGCAACTTTTAGTACACTACCACGTTGCACACTACCGTCTAAAGTGCCAA	120	42
chr10	100825914	UNCHS029237	100825853	100825973	+	GCACTCAAGTGCTGAAATATTACAACTTAAAGATCTTTCTTCATGCCTCAAAACTTTCATAGTTACTTTATTATTTACACATTTTTTGATCTAATTTTTCTTTCCCCATATCTTTTAATT	120	27
chr10	102025138	UNC18576410	102025077	102025197	+	TTGTAATTGAACATGATGTGGTGGTTTTCAAATACCTTCTAGATACTTATGTTTACAGACATGTATTAGTCGCTTTCATAAGCCTTTGTCAGAGAAGCTTCTTTTTGCCATGGACAGTGT	120	36
chr10	103467996	UNC18598970	103467935	103468055	+	AGGCAGATAGTTCCATTTTCAGAAGGTTTTATTTACTGTATTAGTATCTAATTGTGAAGGGAATTGTCTTCTTGTTTTGGTGGAAATTTGTAAGTTTATGCTAGAAAATGCGTCAGGCCA	120	34
chr10	103654552	JAX00297622	103654491	103654611	+	GTGTTAGGTAAAATTCAGTAATTTAACCAAGACATGTGTAAATTATCCTCCTTTAGTCTACACTGAAAAATTATTTTGCATCTCCTATGTAGATTCTTTTGATTGACTGTACCATTTCCA	120	31
chr10	103745373	UNC18603462	103745312	103745432	+	ACTAAACCAGAAACAGACTACCTCCCAAGGCTGGGTTCCTAAAAAGCTGACTCAGATATAGTTAAACTTTATGTATCAGAAATGCACTACTAGAATTCAAAGATCAACACTTGTGCAAAG	120	38
chr10	104845370	ICR4306	104845309	104845429	+	TTTGTAATACAAGTCAAGAAATTCAATTCTGAGAAGAAAAAGGAAATCCTAGAATACTAAGTTAAGGAGATAATGCCTCTAAATAAATGATAAAAGAAAATATTTATAAATAAGAATAAA	120	22
chr10	107150112	UNCHS029302	107150051	107150171	+	GTGGTGTTGGTCTAACTGGCAGTCGGTATTTATTTTATTTTATTTCACTTATTAGGGTTGGATTTAATGTAGATTGCAATAAAATAATATACTTGAGATTTACGTAAATAGTTTGTTGTC	120	29
chr10	108791911	UNCHS029330	108791850	108791970	+	GAAAATAATTTGTCACCTTTAGCTGTGGCAAAGGAAACTGTTTTTATATTGTGAACAGGTTCTGTTTCTAAGTAGCTATTCTGAGTTTTTGGATATTTTACAGCCTCCTGGGGAAGTTAT	120	35
chr10	110360657	UNC18705523	110360596	110360716	+	ATAAAGGAATACAGCGTTCTTGGCATCTCTCTTTACAGGCAGTAGCCTGAAGATGATAAATAGTACCAATACACTGAGTTGTACTTCTGTGCTGCTGTTAATCTGAAACTAAAGCCTCTT	120	39
[truncated: 1,652 more rows]
